# Supplementary material for: The mechanism of action of auranofin analogs in B. cenocepacia revealed by chemogenomic profiling
Source: Microbiol Spectr. 2024 Jan 11;12(2):e03201-23. doi: 10.1128/spectrum.03201-23 (PMC10846046; doi:10.1128/spectrum.03201-23)
Supplement: File S1 — Gene fitness scores of MS-40 and MS-40S exposures. [file spectrum.03201-23-s0001.xlsx]

## Sheet: Sheet1
Sheet	Description
Sheet 1	Table of Contents
Sheet 2	Gene fitness for all genes and all compounds in BarSeq
Sheet 3	Gene fitness for all genes when exposed to MS-40
Sheet 4	Genes that had significant changes in gene fitness exposed to MS-40
Sheet 5	Gene fitness for all genes when exposed to MS-40S
Sheet 6	Genes that had significant changes in gene fitness exposed to MS-40S

## Sheet: Sheet2
	locusId	desc	Fit_AU118	Fit_AU170	Fit_As2O3	Fit_Dia	Fit_H2O2	Fit_Para	Fit_DMSO	COG	Annotation (eggNOG)	gene name	Gene Name			Fit_AU118	Fit_AU170	Fit_As2O3	Fit_Dia	Fit_H2O2	Fit_Para
1	K562_RS00005	cation:proton antiporter	0.839707	0.806315	0.215071	0.478606	0.481485	0.229186	0.336332	P	Pfam Sodium hydrogen exchanger	0	K562_RS00005			0.503375	0.469983	-0.121261	0.142274	0.145153	-0.107146
2	K562_RS00010	glutamate--cysteine ligase	0.563142	0.688344	0.444601	0.284511	0.476413	0.22088	0.00725749	H	ATP-dependent carboxylate-amine ligase which exhibits weak glutamate--cysteine ligase activity	ybdK	ybdK			0.555885	0.681087	0.437344	0.277254	0.469155	0.213622
3	K562_RS00015	winged helix-turn-helix transcriptional regulator	1.59413	1.54899	1.20652	1.28202	-0.0504637	0.495137	0.821144	K	Regulatory protein MarR	0	K562_RS00015			0.772985	0.727849	0.385373	0.460873	-0.871607	-0.326007
4	K562_RS00020	glutamine amidotransferase	0.910313	0.536463	0.549641	0.293351	0.801066	0.455224	0.147495	F	Glutamine amido-transferase	0	K562_RS00020			0.762819	0.388969	0.402146	0.145856	0.653571	0.30773
5	K562_RS00025	NADH:flavin oxidoreductase/NADH oxidase	0.873499	0.617293	0.698787	1.01082	0.454878	0.346077	0.354849	C	NADH flavin oxidoreductase NADH oxidase	0	K562_RS00025			0.518651	0.262444	0.343939	0.655971	0.10003	-0.00877123
6	K562_RS00030	SET domain-containing protein-lysine N-methyltransferase	0.136943	0.034651	0.217336	0.137632	-0.853528	-0.0652266	-0.129254	S	Nuclear protein SET	0	K562_RS00030			0.266196	0.163905	0.34659	0.266885	-0.724274	0.0640269
7	K562_RS00035	sensor histidine kinase	-0.073231	-0.155905	0.553785	0.178073	0.0193484	0.0306233	-0.0107447	T	PhoQ Sensor	0	K562_RS00035			-0.0624863	-0.14516	0.56453	0.188818	0.0300932	0.041368
8	K562_RS00040	response regulator transcription factor	-0.0605717	-0.17246	0.835779	0.417539	0.327011	0.92096	0.785355	K	response regulator	0	K562_RS00040			-0.845927	-0.957815	0.0504231	-0.367816	-0.458344	0.135604
9	K562_RS00050	4a-hydroxytetrahydrobiopterin dehydratase	1.35028	1.35764	0.28297	0.691107	0.59306	1.11575	1.1756	H	pterin-4-alpha-carbinolamine dehydratase	phhB	phhB			0.174681	0.182038	-0.892632	-0.484496	-0.582542	-0.0598554
10	K562_RS00055	phenylalanine 4-monooxygenase	1.03417	0.74493	1.21127	0.0474806	0.945348	0.954636	1.56593	E	Phenylalanine-4-hydroxylase	phhA	phhA			-0.531758	-0.820996	-0.354657	-1.51845	-0.620579	-0.61129
11	K562_RS00070	LysR family transcriptional regulator	0.263173	0.536925	0.182149	0.319041	-0.111439	0.239797	0.22316	K	transcriptional Regulator, LysR family	0	K562_RS00070			0.040013	0.313765	-0.0410114	0.0958806	-0.3346	0.016637
12	K562_RS00075	choline dehydrogenase	0.660094	0.499964	0.814909	0.513117	0.659243	0.704079	0.465904	E	(GMC) oxidoreductase	betA	betA			0.194189	0.0340592	0.349004	0.047213	0.193339	0.238175
13	K562_RS00080	ABC transporter ATP-binding protein	-0.111618	0.20991	-0.00339629	0.385074	0.0913042	0.0542291	0.262344	E	abc transporter	0	K562_RS00080			-0.373963	-0.0524347	-0.265741	0.122729	-0.17104	-0.208115
14	K562_RS00085	ABC transporter ATP-binding protein	-1.04132	-1.06432	-0.960711	-0.951575	-1.02513	-0.331385	-1.06971	E	Amino acid amide ABC transporter ATP-binding protein 2, HAAT family	0	K562_RS00085			0.0283877	0.00538654	0.108997	0.118134	0.0445736	0.738323
15	K562_RS00090	ABC transporter substrate-binding protein	0.221547	0.320998	0.095411	0.0616989	0.396133	0.0919413	0.100799	E	abc transporter	0	K562_RS00090			0.120748	0.220198	-0.00538845	-0.0391005	0.295334	-0.00885813
16	K562_RS00095	branched-chain amino acid ABC transporter permease	0.184536	0.360073	0.264969	0.753085	-0.0892724	0.296966	0.303848	E	Belongs to the binding-protein-dependent transport system permease family	0	K562_RS00095			-0.119312	0.0562244	-0.0388793	0.449237	-0.393121	-0.00688202
17	K562_RS00100	branched-chain amino acid ABC transporter permease	0.349305	0.485823	-0.874633	0.162237	0.0681917	-0.280057	-0.160445	E	Belongs to the binding-protein-dependent transport system permease family	0	K562_RS00100			0.50975	0.646268	-0.714188	0.322682	0.228637	-0.119612
18	K562_RS00105	ABC transporter substrate-binding protein	-0.0976024	-0.287801	0.51094	-0.301008	0.0517503	0.279685	-0.0672476	E	amino acid	0	K562_RS00105			-0.0303548	-0.220554	0.578187	-0.23376	0.118998	0.346932
19	K562_RS00110	branched-chain amino acid ABC transporter permease	-0.42175	0.136006	0.185995	0.0762301	-0.0318187	-0.0543354	-0.140801	E	Belongs to the binding-protein-dependent transport system permease family	0	K562_RS00110			-0.280949	0.276808	0.326797	0.217032	0.108983	0.0864661
20	K562_RS00115	branched-chain amino acid ABC transporter ATP-binding protein/permease	-0.365283	0.110182	-0.0180749	-0.0773785	-0.405875	-0.340857	-0.241535	P	Belongs to the binding-protein-dependent transport system permease family	0	K562_RS00115			-0.123748	0.351717	0.22346	0.164156	-0.16434	-0.0993225
21	K562_RS00120	ABC transporter ATP-binding protein	0.612942	0.56709	0.401855	-0.0252895	0.234086	0.13242	-0.000505012	E	abc transporter	0	K562_RS00120			0.613447	0.567595	0.40236	-0.0247845	0.234591	0.132925
22	K562_RS00125	tRNA uridine-5-carboxymethylaminomethyl(34) synthesis enzyme MnmG	-0.185856	-0.1553	-1.67214	-0.634974	-0.519222	-0.154382	-1.48261	D	NAD-binding protein involved in the addition of a carboxymethylaminomethyl (cmnm) group at the wobble position (U34) of certain tRNAs, forming tRNA-cmnm(5)s(2)U34	gidA	gidA			1.29675	1.32731	-0.189531	0.847637	0.963388	1.32823
23	K562_RS00130	16S rRNA (guanine(527)-N(7))-methyltransferase RsmG	-0.471177	-0.32086	-1.49912	-0.785837	-0.525786	-0.0608271	-0.347251	J	Specifically methylates the N7 position of guanine in position 527 of 16S rRNA	rsmG	rsmG			-0.123925	0.0263911	-1.15187	-0.438586	-0.178534	0.286424
24	K562_RS00145	anion permease	0.375119	0.533783	0.697265	0.805559	0.394752	0.162664	0.0631069	P	Citrate transporter	0	K562_RS00145			0.312013	0.470677	0.634158	0.742452	0.331645	0.0995573
25	K562_RS00190	F0F1 ATP synthase subunit epsilon	0.509895	0.762979	0.544257	-0.0333309	-0.834776	0.611413	-0.783119	C	Produces ATP from ADP in the presence of a proton gradient across the membrane	atpC	atpC			1.29301	1.5461	1.32738	0.749788	-0.0516568	1.39453
26	K562_RS00195	AMP-binding protein	-0.310442	-0.337139	-0.176142	0.0101742	-0.0153717	-0.130861	-0.181494	I	PFAM AMP-dependent synthetase and ligase	0	K562_RS00195			-0.128948	-0.155646	0.00535204	0.191668	0.166122	0.0506331
27	K562_RS00205	transporter substrate-binding domain-containing protein	0.42987	0.293177	0.0618101	0.373801	0.401128	0.0799746	-0.0129933	E	Belongs to the bacterial solute-binding protein 3 family	pheC	pheC			0.442864	0.30617	0.0748034	0.386794	0.414121	0.0929679
28	K562_RS00220	trifunctional transcriptional regulator/proline dehydrogenase/L-glutamate gamma-semialdehyde dehydrogenase	0.389973	0.425199	0.567758	0.297717	0.50371	0.452478	0.445945	C	Oxidizes proline to glutamate for use as a carbon and nitrogen source	putA	putA			-0.0559722	-0.0207466	0.121812	-0.148229	0.057765	0.00653242
29	K562_RS00225	branched-chain amino acid ABC transporter substrate-binding protein	-0.258086	-0.327594	0.523917	-0.209661	0.174571	0.178406	0.0401837	E	amino acid	0	K562_RS00225			-0.298269	-0.367778	0.483734	-0.249845	0.134387	0.138223
30	K562_RS00235	AMP-binding protein	0.91343	1.00119	0.885603	0.668102	0.444146	0.61277	0.678609	I	amp-dependent synthetase and ligase	0	K562_RS00235			0.23482	0.322577	0.206994	-0.0105076	-0.234464	-0.0658397
31	K562_RS00240	acyl-CoA dehydrogenase family protein	0.142326	0.152839	0.237359	0.333573	0.457158	0.648296	-0.118276	C	acyl-CoA dehydrogenase	0	K562_RS00240			0.260602	0.271115	0.355635	0.451849	0.575434	0.766572
32	K562_RS00245	TetR/AcrR family transcriptional regulator	0.946022	0.7663	0.984314	0.696138	0.653961	0.444042	-0.0749799	K	PFAM regulatory protein TetR	0	K562_RS00245			1.021	0.841279	1.05929	0.771117	0.728941	0.519022
33	K562_RS00250	pyridoxal phosphate-dependent aminotransferase	-0.0454556	0.27308	0.471804	0.341369	-0.213344	-0.00985159	0.359899	E	PFAM aminotransferase class I and II	0	K562_RS00250			-0.405354	-0.0868188	0.111905	-0.0185298	-0.573243	-0.36975
34	K562_RS00260	ABC transporter substrate-binding protein	1.31513	0.804689	0.590238	1.03078	0.986456	0.621562	0.981131	E	Belongs to the bacterial solute-binding protein 3 family	0	K562_RS00260			0.333996	-0.176443	-0.390893	0.0496476	0.00532515	-0.35957
35	K562_RS00265	FAD-binding oxidoreductase	0.495407	0.6778	0.445977	0.594587	0.547057	0.469426	0.863869	C	PFAM FAD linked oxidase domain protein	0	K562_RS00265			-0.368462	-0.186069	-0.417892	-0.269282	-0.316812	-0.394444
36	K562_RS00270	PadR family transcriptional regulator	0.747357	0.55331	-0.218799	0.396463	0.582728	-0.116842	0.318819	K	Transcriptional regulator PadR-like family	0	K562_RS00270			0.428537	0.234491	-0.537619	0.0776438	0.263909	-0.435661
37	K562_RS00275	Cd(II)/Pb(II)-responsive transcriptional regulator	0.789825	1.0598	1.03003	0.378029	0.382763	0.820245	0.604686	K	Cd(Ii) pb(Ii)-responsive transcriptional regulator	0	K562_RS00275			0.185139	0.455114	0.425343	-0.226657	-0.221924	0.215559
38	K562_RS00280	heavy metal translocating P-type ATPase	0.748268	0.212817	1.47056	1.36437	1.25286	1.2309	1.09293	P	Heavy metal translocating P-type atpase	cadA	cadA			-0.344665	-0.880117	0.377622	0.271435	0.159923	0.137963
39	K562_RS00290	AraC family transcriptional regulator	1.02483	1.10218	0.933271	0.908259	0.871347	0.714047	0.908355	K	AraC family transcriptional regulator	0	K562_RS00290			0.116475	0.193824	0.0249151	-9.61363e-05	-0.0370084	-0.194308
40	K562_RS00295	mechanosensitive ion channel	-0.245137	-0.674517	-0.681035	0.207016	0.0359738	-0.269516	-0.313537	M	Conserved TM helix	0	K562_RS00295			0.0683998	-0.36098	-0.367498	0.520552	0.34951	0.0440205
41	K562_RS00300	ethanolamine permease	-0.109385	0.228264	0.651867	0.461168	0.531401	0.153144	0.234139	E	ethanolamine	eat	eat			-0.343524	-0.00587518	0.417728	0.22703	0.297262	-0.0809952
42	K562_RS00305	ethanolamine ammonia-lyase subunit EutB	0.486142	0.454761	0.609581	0.654312	0.524504	0.46352	0.696751	E	Ethanolamine ammonia lyase large subunit	eutB	eutB			-0.210609	-0.241991	-0.0871705	-0.0424395	-0.172248	-0.233231
43	K562_RS00310	ethanolamine ammonia-lyase subunit EutC	0.76517	0.79165	0.624466	0.7259	0.543469	0.461048	0.980841	E	Belongs to the EutC family	eutC	eutC			-0.21567	-0.189191	-0.356375	-0.254941	-0.437372	-0.519793
44	K562_RS00315	LysR family transcriptional regulator	0.900848	0.83412	0.756844	0.846148	0.863371	0.565416	0.911669	K	LysR substrate binding domain	0	K562_RS00315			-0.0108205	-0.0775489	-0.154825	-0.0655211	-0.0482982	-0.346253
45	K562_RS00320	MFS transporter	0.876449	0.754354	0.561088	0.496044	0.804105	0.666876	0.926131	P	Major Facilitator Superfamily	0	K562_RS00320			-0.0496815	-0.171777	-0.365043	-0.430087	-0.122026	-0.259255
46	K562_RS00325	pyridoxamine 5'-phosphate oxidase family protein	0.767776	0.839688	0.967466	1.0189	1.03395	1.38556	1.11089	S	Pyridoxamine 5'-phosphate oxidase	0	K562_RS00325			-0.343109	-0.271197	-0.143419	-0.0919851	-0.0769315	0.274677
47	K562_RS00330	aldehyde dehydrogenase	0.623045	0.454102	0.55824	0.194591	0.338185	0.289017	0.148304	C	belongs to the aldehyde dehydrogenase family	acoD	acoD			0.474741	0.305798	0.409936	0.0462868	0.189881	0.140713
48	K562_RS00335	hypothetical protein	1.13934	1.34331	1.44449	0.797232	1.08753	1.32743	1.09759	S	pyridoxamine 5-phosphate	0	K562_RS00335			0.0417525	0.245716	0.346902	-0.300361	-0.01006	0.229838
49	K562_RS00340	helix-turn-helix domain-containing protein	0.08178	0.583222	0.252532	0.00444729	-0.135707	1.2153	0.975111	K	PFAM helix-turn-helix- domain containing protein AraC type	0	K562_RS00340			-0.893331	-0.391889	-0.722579	-0.970664	-1.11082	0.240192
50	K562_RS00345	hypothetical protein	-0.5195	-0.502192	-0.102352	-0.45901	0.0381853	0.419266	0.193493	0	0	0	K562_RS00345			-0.712993	-0.695685	-0.295845	-0.652503	-0.155308	0.225773
51	K562_RS00350	thiamine pyrophosphate-binding protein	0.832924	0.685358	0.884993	1.20071	0.916771	1.05241	0.815666	E	Belongs to the TPP enzyme family	ilvG	ilvG			0.017258	-0.130308	0.0693271	0.385045	0.101105	0.236745
52	K562_RS00355	hypothetical protein	1.11827	1.03286	0.8064	0.647538	0.480951	0.506675	1.0137	0	0	0	K562_RS00355			0.104564	0.0191601	-0.207302	-0.366164	-0.532751	-0.507027
53	K562_RS00365	L-serine ammonia-lyase	0.59579	0.378781	0.0045232	0.430274	0.106955	0.512088	0.395202	E	L-Serine dehydratase	sdaA	sdaA			0.200588	-0.0164216	-0.390679	0.0350714	-0.288247	0.116886
54	K562_RS00370	alginate lyase family protein	0.729142	0.545666	0.279495	0.347561	0.208798	-0.0431156	0.326414	S	Alginate lyase	0	K562_RS00370			0.402728	0.219252	-0.0469193	0.021147	-0.117616	-0.36953
55	K562_RS00375	aminomethyl-transferring glycine dehydrogenase	0.222266	-0.00143067	0.141955	0.0278981	0.00257039	-0.34158	-0.201516	E	The glycine cleavage system catalyzes the degradation of glycine. The P protein binds the alpha-amino group of glycine through its pyridoxal phosphate cofactor	gcvP	gcvP			0.423782	0.200086	0.343471	0.229414	0.204087	-0.140064
56	K562_RS00385	glycine cleavage system aminomethyltransferase GcvT	-0.912243	-1.06562	-0.425821	0.132258	-0.228736	-0.118895	-0.0358142	E	The glycine cleavage system catalyzes the degradation of glycine	gcvT	gcvT			-0.876429	-1.0298	-0.390007	0.168072	-0.192922	-0.083081
57	K562_RS00390	hypothetical protein	0.176679	-0.0472344	0.0597972	0.086696	0.115041	-0.414454	0.0529277	0	0	0	K562_RS00390			0.123752	-0.100162	0.00686946	0.0337683	0.0621136	-0.467382
58	K562_RS00395	oxidoreductase	0.249266	0.0933031	0.230246	0.423454	0.0275322	0.280428	0.256681	S	Oxidoreductase domain protein	0	K562_RS00395			-0.00741506	-0.163378	-0.0264347	0.166773	-0.229149	0.0237474
59	K562_RS00405	UvrD-helicase domain-containing protein	0.65393	0.3636	-0.280772	-0.263802	-0.699246	-0.0738387	-0.0981012	L	it can initiate unwinding at a nick in the DNA. It binds to the single-stranded DNA and acts in a progressive fashion along the DNA in the 3' to 5' direction	rep	rep			0.752032	0.461702	-0.182671	-0.165701	-0.601145	0.0242625
60	K562_RS00410	cytochrome c5 family protein	0.736016	0.80954	0.860492	0.352653	0.444827	0.274881	0.463108	C	PFAM cytochrome c, class I	0	K562_RS00410			0.272908	0.346432	0.397384	-0.110455	-0.0182816	-0.188227
61	K562_RS00420	site-specific integrase	-0.0940517	0.579558	0.0329848	-0.380679	-0.0656078	-0.608526	-0.333684	L	Belongs to the 'phage' integrase family	0	K562_RS00420			0.239633	0.913243	0.366669	-0.0469947	0.268077	-0.274842
62	K562_RS00425	hypothetical protein	0.488487	0.209089	0.674392	-0.328711	-0.683365	-0.1064	-0.495688	0	#N/A	#N/A	#N/A			0.984175	0.704777	1.17008	0.166978	-0.187677	0.389289
63	K562_RS00430	toprim domain-containing protein	0.342492	0.279753	0.626614	0.155117	0.535605	-0.300169	0.500758	L	Toprim domain	0	K562_RS00430			-0.158266	-0.221005	0.125855	-0.345641	0.0348465	-0.800927
64	K562_RS00445	hypothetical protein	0.399134	-0.131872	0.372353	0.875734	0.534417	0.722603	0.675945	0	0	0	K562_RS00445			-0.276811	-0.807818	-0.303592	0.199789	-0.141529	0.0466572
65	K562_RS00460	hypothetical protein	-3.33732	-1.82841	-3.36654	-1.95428	-4.21324	-1.3568	-2.83521	0	#N/A	#N/A	#N/A			-0.502111	1.0068	-0.531326	0.880927	-1.37803	1.47841
66	K562_RS00465	phage late control D family protein	-0.314923	0.3416	0.196931	-0.019878	0.405838	0.0324336	0.0581064	S	Phage late control gene D protein (GPD)	0	K562_RS00465			-0.373029	0.283494	0.138825	-0.0779844	0.347732	-0.0256727
67	K562_RS00475	hypothetical protein	0.0730992	0.333721	0.294682	0.234584	0.284774	0.214175	0.353351	D	peptidase	0	K562_RS00475			-0.280252	-0.0196301	-0.058669	-0.118768	-0.0685776	-0.139177
68	K562_RS00480	GpE family phage tail protein	0.757598	0.513938	-0.587453	0.477937	0.0344413	0.18273	0.185335	S	Phage P2 GpE	0	K562_RS00480			0.572263	0.328604	-0.772787	0.292602	-0.150893	-0.00260482
69	K562_RS00485	phage tail assembly protein	0.30072	-0.405012	0.559793	0.315028	0.566846	0.0163737	0.0716127	S	Phage tail assembly chaperone proteins, E, or 41 or 14	0	K562_RS00485			0.229107	-0.476625	0.48818	0.243415	0.495233	-0.055239
70	K562_RS00490	phage major tail tube protein	0.20795	0.320819	0.4747	0.669852	0.420831	0.656219	0.231309	S	major tail tube protein	0	K562_RS00490			-0.0233593	0.0895093	0.243391	0.438542	0.189522	0.424909
71	K562_RS00495	phage tail sheath protein	-0.592752	-0.0792851	0.276939	0.185175	-0.0449262	0.379721	-0.0296768	S	tail sheath protein	0	K562_RS00495			-0.563076	-0.0496083	0.306615	0.214852	-0.0152495	0.409398
72	K562_RS00500	tail fiber assembly protein	0.615841	0.632582	0.67673	0.7229	0.473938	0.180796	0.419686	S	tail fiber assembly-like protein	0	K562_RS00500			0.196155	0.212895	0.257044	0.303214	0.054252	-0.238891
73	K562_RS00505	tail fiber protein	-0.00558187	-0.117869	-0.0078297	-0.10321	-0.0271595	-0.209315	-0.0563357	S	tail collar domain protein	0	K562_RS00505			0.0507539	-0.0615337	0.048506	-0.0468745	0.0291762	-0.15298
74	K562_RS00510	phage tail protein I	0.538039	0.440774	0.208462	0.243198	0.318258	-0.0323654	-0.126924	S	Phage tail protein (Tail_P2_I)	0	K562_RS00510			0.664963	0.567697	0.335386	0.370121	0.445181	0.0945582
75	K562_RS00515	baseplate J/gp47 family protein	0.292931	0.166909	0.122715	0.366066	-0.0840782	0.0490454	0.435907	S	Baseplate assembly protein	0	K562_RS00515			-0.142976	-0.268998	-0.313192	-0.0698412	-0.519985	-0.386861
76	K562_RS00520	GPW/gp25 family protein	0.129773	0.299041	-0.525228	-0.0757049	0.656519	-0.0974102	-0.442165	S	Gene 25-like lysozyme	0	K562_RS00520			0.571939	0.741206	-0.0830631	0.36646	1.09868	0.344755
77	K562_RS00525	phage baseplate assembly protein V	0.271758	0.505253	0.311749	0.399417	0.201512	0.277779	0.434607	S	Baseplate assembly	0	K562_RS00525			-0.162849	0.0706461	-0.122858	-0.0351903	-0.233095	-0.156829
78	K562_RS00530	phage tail protein	0.479568	0.311825	-0.913506	-0.100899	-0.472629	-0.890918	-0.547653	S	Bacteriophage P2 Tail completion protein	0	K562_RS00530			1.02722	0.859479	-0.365852	0.446755	0.0750242	-0.343265
79	K562_RS00540	DUF3380 domain-containing protein	0.548195	0.546971	0.814909	0.928971	0.687349	0.544487	0.775156	M	Pfam:DUF3380	0	K562_RS00540			-0.22696	-0.228185	0.039753	0.153816	-0.0878069	-0.230669
80	K562_RS00545	phage holin family protein	1.30264	1.09337	0.920846	0.549809	0.291825	0.69561	-0.199743	S	Putative 3TM holin, Phage_holin_3	0	K562_RS00545			1.50238	1.29311	1.12059	0.749551	0.491568	0.895352
81	K562_RS00560	TIGR04222 domain-containing membrane protein	-0.459464	-0.577854	-0.225878	-0.411771	-0.720876	-1.02484	-0.301554	H	phenylacetate-CoA ligase activity	0	K562_RS00560			-0.15791	-0.2763	0.0756754	-0.110217	-0.419322	-0.723282
82	K562_RS00565	glycosyltransferase family protein	0.167624	0.336307	-0.028378	0.569917	0.322922	0.125357	0.01196	M	repeat-containing protein	0	K562_RS00565			0.155664	0.324347	-0.0403379	0.557957	0.310962	0.113397
83	K562_RS00570	DegT/DnrJ/EryC1/StrS family aminotransferase	0.513475	-0.0845777	0.346709	0.590299	-0.156612	-0.0469255	0.127101	E	Belongs to the DegT DnrJ EryC1 family	0	K562_RS00570			0.386374	-0.211679	0.219608	0.463197	-0.283713	-0.174027
84	K562_RS00575	tetratricopeptide repeat protein	0.348076	0.22528	0.240329	0.613669	0.10349	0.426031	0.256283	O	Tetratricopeptide TPR_2 repeat protein	0	K562_RS00575			0.0917929	-0.0310028	-0.0159544	0.357386	-0.152793	0.169748
85	K562_RS00580	hypothetical protein	0.853841	0.641426	0.321781	0.787036	-0.0876725	0.0491199	0.273408	S	Flagellar protein FliT	0	K562_RS00580			0.580433	0.368017	0.0483727	0.513627	-0.361081	-0.224288
86	K562_RS00585	flagellar filament capping protein FliD	-0.724496	-0.283082	0.327746	-0.189163	-0.0198724	-0.171931	-0.128224	N	Required for morphogenesis and for the elongation of the flagellar filament by facilitating polymerization of the flagellin monomers at the tip of growing filament. Forms a capping structure, which prevents flagellin subunits (transported through the central channel of the flagellum) from leaking out without polymerization at the distal end	K562_RS00585	K562_RS00585			-0.596272	-0.154858	0.455971	-0.0609392	0.108352	-0.0437065
87	K562_RS00590	flagellin	0.663307	0.468457	0.823973	0.701322	0.355202	0.324923	0.758707	N	Flagellin is the subunit protein which polymerizes to form the filaments of bacterial flagella	fliC	fliC			-0.0954003	-0.29025	0.0652656	-0.0573853	-0.403505	-0.433784
88	K562_RS00600	TonB-dependent receptor	0.932254	0.967462	0.9968	0.960745	0.723682	0.658218	0.844088	P	siderophore receptor	0	K562_RS00600			0.0881659	0.123373	0.152712	0.116657	-0.120406	-0.18587
89	K562_RS00605	PepSY domain-containing protein	0.957934	1.37113	0.917437	1.02818	1.03926	0.843998	1.4574	S	PFAM PepSY-associated TM helix domain protein	0	K562_RS00605			-0.499469	-0.086272	-0.539966	-0.429221	-0.418146	-0.613405
90	K562_RS00610	DNA-3-methyladenine glycosylase I	1.30888	1.36321	0.747364	1.09774	0.976967	1.19332	1.46512	L	Pfam Methyladenine glycosylase	tag	tag			-0.156236	-0.101908	-0.717753	-0.367374	-0.48815	-0.271799
91	K562_RS00615	ATPase	1.53147	1.72846	1.55518	1.59596	1.04836	1.39568	1.67884	G	PFAM ATPase, BadF BadG BcrA BcrD type	0	K562_RS00615			-0.14737	0.0496222	-0.123659	-0.0828744	-0.630482	-0.283161
92	K562_RS00620	Cof-type HAD-IIB family hydrolase	1.77934	2.13347	1.50582	1.65043	1.30417	1.46389	1.73978	S	Haloacid dehalogenase domain protein hydrolase, type 3	0	K562_RS00620			0.0395588	0.393682	-0.233964	-0.0893536	-0.435618	-0.275893
93	K562_RS00625	aquaporin Z	0.849191	1.02759	0.585107	0.817924	0.503416	0.660715	0.738597	G	Channel that permits osmotically driven movement of water in both directions. It is involved in the osmoregulation and in the maintenance of cell turgor during volume expansion in rapidly growing cells. It mediates rapid entry or exit of water in response to abrupt changes in osmolarity	aqpZ	aqpZ			0.110594	0.288995	-0.15349	0.0793266	-0.235181	-0.077882
94	K562_RS00630	H-NS histone family protein	0.286067	0.720407	0.24013	0.536332	0.083183	0.373812	0.999458	S	PFAM histone family protein nucleoid-structuring protein H-NS	0	K562_RS00630			-0.713392	-0.279051	-0.759328	-0.463126	-0.916275	-0.625647
95	K562_RS00635	glycosyltransferase family 4 protein	1.03396	1.51571	1.35453	1.31203	1.07167	1.11672	1.39229	M	PFAM glycosyl transferase group 1	0	K562_RS00635			-0.358339	0.123411	-0.037762	-0.0802686	-0.320623	-0.275575
96	K562_RS00640	hypothetical protein	0.91752	0.914186	1.26983	0.609589	0.53765	0.579076	1.09412	0	#N/A	#N/A	#N/A			-0.176601	-0.179935	0.175705	-0.484531	-0.556471	-0.515045
97	K562_RS00645	flagellar transcriptional regulator FlhD	1.08569	1.50061	0.877126	0.879269	0.640189	0.312481	1.06124	N	Functions in complex with FlhC as a master transcriptional regulator that regulates transcription of several flagellar and non-flagellar operons by binding to their promoter region. Activates expression of class 2 flagellar genes, including fliA, which is a flagellum-specific sigma factor that turns on the class 3 genes. Also regulates genes whose products function in a variety of physiological p…	flhD	flhD			0.0244514	0.439376	-0.184109	-0.181966	-0.421046	-0.748754
98	K562_RS00650	flagellar transcriptional regulator FlhC	1.29452	1.72821	0.968076	0.659698	0.496202	0.741101	1.00503	K	Functions in complex with FlhD as a master transcriptional regulator that regulates transcription of several flagellar and non-flagellar operons by binding to their promoter region. Activates expression of class 2 flagellar genes, including fliA, which is a flagellum-specific sigma factor that turns on the class 3 genes. Also regulates genes whose products function in a variety of physiological p…	flhC	flhC			0.289485	0.723171	-0.0369584	-0.345337	-0.508832	-0.263934
99	K562_RS00655	flagellar motor stator protein MotA	1.41492	2.25396	1.76699	1.56378	0.994529	0.987131	1.57412	N	With MotB forms the ion channels that couple flagellar rotation to proton sodium motive force across the membrane and forms the stator elements of the rotary flagellar machine	motA	motA			-0.159199	0.679836	0.192867	-0.0103475	-0.579594	-0.586993
100	K562_RS00660	flagellar motor protein MotB	-0.0995023	0.590119	0.355771	-0.239496	-0.782538	-0.618614	-0.0113773	N	PFAM OmpA MotB domain protein	motB	motB			-0.088125	0.601497	0.367148	-0.228119	-0.771161	-0.607236
101	K562_RS00665	response regulator	1.28872	2.26641	0.951279	0.812267	0.934815	0.746755	0.900899	T	Pfam Response regulator receiver	cheY1	cheY1			0.38782	1.36551	0.0503798	-0.0886326	0.0339155	-0.154144
102	K562_RS00670	chemotaxis protein CheA	0.235825	1.03189	-1.07516	0.144138	-1.0103	-0.0166539	0.408644	T	Signal transducing histidine kinase homodimeric	cheA	cheA			-0.172819	0.623247	-1.48381	-0.264506	-1.41894	-0.425298
103	K562_RS00675	chemotaxis protein CheW	0.422998	1.66769	0.547357	0.206643	0.368597	-0.0713262	0.543347	N	chemotaxis protein	cheW	cheW			-0.12035	1.12434	0.00400997	-0.336704	-0.17475	-0.614673
104	K562_RS00680	Tar ligand binding domain-containing protein	1.48064	2.11357	1.03861	1.1413	1.07874	0.568573	1.51664	N	histidine kinase HAMP region domain protein	0	K562_RS00680			-0.0360049	0.596923	-0.478029	-0.375345	-0.437901	-0.948071
105	K562_RS00685	chemotaxis protein CheR	0.807123	1.33188	-0.00555934	0.121364	0.722415	0.306936	0.969789	H	Methylation of the membrane-bound methyl-accepting chemotaxis proteins (MCP) to form gamma-glutamyl methyl ester residues in MCP	cheR	cheR			-0.162666	0.362086	-0.975349	-0.848425	-0.247375	-0.662854
106	K562_RS00690	chemoreceptor glutamine deamidase CheD	1.20083	1.46669	0.949594	-0.283819	0.181363	0.317117	1.36628	N	Probably deamidates glutamine residues to glutamate on methyl-accepting chemotaxis receptors (MCPs), playing an important role in chemotaxis	cheD	cheD			-0.165456	0.100405	-0.416691	-1.6501	-1.18492	-1.04917
107	K562_RS00695	chemotaxis response regulator protein-glutamate methylesterase	0.950278	2.14872	1.38413	1.7719	1.25468	0.706296	1.92135	N	catalyzes the demethylation of specific methylglutamate residues introduced into the chemoreceptors (methyl-accepting chemotaxis proteins) by CheR	cheB	cheB			-0.971073	0.227368	-0.537224	-0.149446	-0.666666	-1.21505
108	K562_RS00700	chemotaxis response regulator CheY	-0.143039	0.520928	0.422672	0.702601	0.372585	0.491586	1.28152	T	Chemotaxis regulator that, when phosphorylated, interacts with the flagellar motor causing the flagella to spin clockwise which causes the cell to tumble	cheY	cheY			-1.42456	-0.760589	-0.858845	-0.578916	-0.908932	-0.789931
109	K562_RS00705	protein phosphatase CheZ	-0.0962985	0.668626	0.27685	-0.101014	-0.312099	0.00846553	0.0335774	N	Plays an important role in bacterial chemotaxis signal transduction pathway by accelerating the dephosphorylation of phosphorylated CheY (CheY-P)	cheZ	cheZ			-0.129876	0.635049	0.243272	-0.134592	-0.345677	-0.0251118
110	K562_RS00710	DUF2844 domain-containing protein	1.9207	1.88909	1.94854	1.3666	1.43196	1.14232	1.52734	S	Protein of unknown function (DUF2844)	0	K562_RS00710			0.393355	0.361749	0.421197	-0.160739	-0.0953801	-0.385025
111	K562_RS00715	DUF3443 family protein	1.00656	1.19374	0.277735	0.281921	0.565502	0.59813	0.565793	0	#N/A	#N/A	#N/A			0.440769	0.627947	-0.288058	-0.283873	-0.000291605	0.0323365
112	K562_RS00725	flagellar type III secretion system protein FlhB	1.7622	1.94898	1.81264	1.71149	1.19613	1.48725	1.89948	N	Required for formation of the rod structure in the basal body of the flagellar apparatus. Together with FliI and FliH, may constitute the export apparatus of flagellin	flhB	flhB			-0.13728	0.0494998	-0.0868392	-0.187985	-0.703348	-0.41223
113	K562_RS00730	flagellar biosynthesis protein FlhA	1.46954	1.68013	1.32806	1.35016	0.637793	0.821532	1.60035	N	Required for formation of the rod structure of the flagellar apparatus. Together with FliI and FliH, may constitute the export apparatus of flagellin	flhA	flhA			-0.130809	0.079772	-0.27229	-0.250194	-0.962561	-0.778822
114	K562_RS00735	flagellar biosynthesis protein FlhF	1.26638	1.01793	1.43613	1.21758	0.835331	1.20613	1.22018	N	PFAM GTP-binding signal recognition particle SRP54 G- domain	flhF	flhF			0.0461963	-0.202257	0.215947	-0.00260408	-0.384853	-0.0140526
115	K562_RS00740	flagellar biosynthesis protein FlhG	1.8165	1.97133	1.68939	1.49348	1.19975	0.660673	1.23469	N	Belongs to the ParA family	flhG	flhG			0.581811	0.736644	0.454704	0.258789	-0.0349368	-0.574017
116	K562_RS00745	RNA polymerase sigma factor FliA	1.44804	1.28277	1.25564	1.14611	0.818039	1.04959	1.1921	K	Sigma factors are initiation factors that promote the attachment of RNA polymerase to specific initiation sites and are then released. This sigma factor controls the expression of flagella-related genes	fliA	fliA			0.255933	0.0906668	0.063533	-0.0459875	-0.374063	-0.142514
117	K562_RS00755	phage holin family protein	0.999022	0.732377	0.786013	0.820244	0.728046	-0.00887785	0.614407	S	PFAM membrane protein of	0	K562_RS00755			0.384614	0.117969	0.171606	0.205836	0.113639	-0.623285
118	K562_RS00760	methylenetetrahydrofolate reductase [NAD(P)H]	0.248784	0.289875	1.32062	1.4132	1.20825	1.80188	1.44682	E	Methylenetetrahydrofolate reductase	metF	metF			-1.19803	-1.15694	-0.126192	-0.0336162	-0.238561	0.355066
119	K562_RS00765	6-aminohexanoate-cyclic-dimer hydrolase	1.30551	1.51328	1.00023	1.08003	0.530697	1.13162	1.3678	J	Belongs to the amidase family	0	K562_RS00765			-0.0622882	0.145476	-0.36757	-0.287768	-0.837104	-0.236177
120	K562_RS00770	dienelactone hydrolase family protein	0.74019	0.819834	1.0487	0.886066	0.582257	0.804773	0.651843	Q	Carboxymethylenebutenolidase	0	K562_RS00770			0.088347	0.16799	0.396857	0.234222	-0.0695867	0.152929
121	K562_RS00780	branched-chain amino acid ABC transporter substrate-binding protein	0.998375	0.800483	1.04501	0.941624	0.912047	1.32364	1.15838	E	amino acid	0	K562_RS00780			-0.160004	-0.357896	-0.113367	-0.216755	-0.246332	0.165261
122	K562_RS00785	MFS transporter	1.56588	1.56232	1.67295	1.30349	1.49784	1.60216	1.5173	G	PFAM major facilitator superfamily MFS_1	0	K562_RS00785			0.0485833	0.045019	0.155652	-0.213809	-0.019457	0.0848624
123	K562_RS00790	pyridoxamine 5'-phosphate oxidase family protein	1.07218	1.18058	1.13349	1.17325	1.00348	0.967117	1.02788	P	Pfam Pyridoxamine 5'-phosphate	0	K562_RS00790			0.0443039	0.152704	0.105609	0.145372	-0.0244008	-0.0607633
124	K562_RS00800	cation transporter	0.936128	1.23356	0.970847	1.22193	0.990425	0.957269	1.28355	P	Belongs to the cation diffusion facilitator (CDF) transporter (TC 2.A.4) family	0	K562_RS00800			-0.34742	-0.0499864	-0.3127	-0.0616217	-0.293122	-0.326279
125	K562_RS00805	Lrp/AsnC ligand binding domain-containing protein	-0.203049	-0.330312	-0.198992	-0.309125	-0.486277	-1.31902	-0.427454	K	PFAM regulatory protein AsnC Lrp family	0	K562_RS00805			0.224406	0.097142	0.228462	0.11833	-0.0588223	-0.891563
126	K562_RS00810	exonuclease	0.273571	0.679581	0.281228	0.59685	0.340582	0.735294	0.593033	L	DNA polymerase III is a complex, multichain enzyme responsible for most of the replicative synthesis in bacteria. The epsilon subunit contain the editing function and is a proofreading 3'-5' exonuclease	0	K562_RS00810			-0.319462	0.0865478	-0.311805	0.00381679	-0.252452	0.142261
127	K562_RS00815	MBL fold metallo-hydrolase	0.688274	0.611847	1.00378	0.874706	0.908532	0.840015	0.602014	S	PFAM beta-lactamase domain protein	0	K562_RS00815			0.0862595	0.00983256	0.401767	0.272692	0.306517	0.238
128	K562_RS00820	septal ring lytic transglycosylase RlpA family protein	0.763133	0.948075	0.630031	0.793448	1.21206	0.5057	0.763784	M	Lytic transglycosylase with a strong preference for naked glycan strands that lack stem peptides	rlpA	rlpA			-0.000651199	0.184291	-0.133753	0.0296639	0.448277	-0.258084
129	K562_RS00825	16S rRNA (cytidine(1402)-2'-O)-methyltransferase	0.806723	0.981815	0.399742	-0.41287	0.343754	-0.051407	-0.0663338	H	Catalyzes the 2'-O-methylation of the ribose of cytidine 1402 (C1402) in 16S rRNA	rsmI	rsmI			0.873057	1.04815	0.466076	-0.346536	0.410088	0.0149269
130	K562_RS00830	YraN family protein	0.698098	0.739556	1.29228	0.984587	0.786403	0.895056	0.744113	L	Belongs to the UPF0102 family	0	K562_RS00830			-0.0460154	-0.00455778	0.548163	0.240474	0.0422899	0.150943
131	K562_RS00835	SIS domain-containing protein	1.37004	1.45417	0.0181636	0.201687	0.339547	0.0197157	0.423251	G	Catalyzes the isomerization of sedoheptulose 7-phosphate in D-glycero-D-manno-heptose 7-phosphate	gmhA	gmhA			0.946792	1.03092	-0.405088	-0.221564	-0.0837039	-0.403536
132	K562_RS00840	BON domain-containing protein	0.219004	0.961019	0.248977	0.0752986	0.32465	0.426305	0.516999	S	PFAM transport-associated	0	K562_RS00840			-0.297995	0.44402	-0.268021	-0.4417	-0.192349	-0.0906937
133	K562_RS00845	c-type cytochrome	1.2555	1.39505	-0.120222	0.760714	0.601159	0.454337	-0.230647	C	cytochrome C	0	K562_RS00845			1.48615	1.6257	0.110425	0.991362	0.831807	0.684984
134	K562_RS00850	tRNA-Ala	1.87378	1.92506	1.50328	1.28206	1.56747	1.12879	1.94007	0	#N/A	#N/A	#N/A			-0.0662843	-0.0150043	-0.436789	-0.658007	-0.372599	-0.81128
135	K562_RS00855	replication initiator protein A	0.0951	0.0772906	0.113636	0.261216	0.26445	0.311986	0.191946	L	Replication initiator protein A	0	K562_RS00855			-0.096846	-0.114655	-0.0783099	0.0692701	0.0725043	0.12004
136	K562_RS00860	hypothetical protein	-0.211591	-0.255452	-0.130884	-0.149229	-0.289286	-0.452041	-0.180587	0	#N/A	#N/A	#N/A			-0.0310037	-0.0748649	0.0497031	0.0313586	-0.108699	-0.271454
137	K562_RS00865	hypothetical protein	0.044317	0.093014	0.372518	0.274644	0.186245	0.33349	0.00339962	0	0	0	K562_RS00865			0.0409174	0.0896144	0.369118	0.271244	0.182846	0.33009
138	K562_RS00870	hypothetical protein	-0.424477	0.268108	-0.0713419	-0.288054	-0.131469	-0.713064	-0.765664	0	0	0	K562_RS00870			0.341187	1.03377	0.694322	0.47761	0.634196	0.0526
139	K562_RS00875	TraK family protein	0.0482986	-0.0529481	0.301561	0.385805	0.0469803	0.219087	0.108411	S	Family of unknown function (DUF5338)	0	K562_RS00875			-0.0601121	-0.161359	0.193151	0.277394	-0.0614305	0.110676
140	K562_RS00880	conjugal transfer transcriptional regulator TraJ	-0.232108	-0.277688	-0.110027	0.0646184	-0.262914	-0.286838	-0.295194	0	0	0	K562_RS00880			0.0630858	0.017506	0.185167	0.359812	0.0322802	0.0083561
141	K562_RS00885	P-type conjugative transfer protein TrbJ	-0.0513426	-0.0635181	0.0686443	0.248212	0.0922864	0.0263322	-0.0152746	U	TRANSFER protein	0	K562_RS00885			-0.036068	-0.0482435	0.0839189	0.263487	0.107561	0.0416069
142	K562_RS00890	hypothetical protein	0.0168922	0.0504935	-0.120914	0.0161485	0.0693032	-0.00350652	-0.270032	0	#N/A	#N/A	#N/A			0.286925	0.320526	0.149119	0.286181	0.339336	0.266526
143	K562_RS00895	P-type conjugative transfer protein TrbL	-0.0970291	-0.0879017	-0.0578324	0.00128834	-0.0862479	-0.117352	-0.29178	U	TrbL/VirB6 plasmid conjugal transfer protein	0	K562_RS00895			0.194751	0.203879	0.233948	0.293069	0.205532	0.174428
144	K562_RS00900	type I toxin-antitoxin system ptaRNA1 family toxin	-0.0132189	-0.0534742	0.116615	0.279968	0.148421	0.289205	-0.0312076	S	Toxin of toxin-antitoxin type 1 system	0	K562_RS00900			0.0179887	-0.0222666	0.147822	0.311176	0.179628	0.320412
145	K562_RS00905	HigA family addiction module antidote protein	-0.0126801	0.18962	0.0955219	0.603367	0.403846	0.12964	-0.0943241	K	TIGRFAM Addiction module antidote protein, HigA	0	K562_RS00905			0.081644	0.283945	0.189846	0.697692	0.498171	0.223964
146	K562_RS00910	pirin	-0.109597	0.233801	0.405332	0.158886	0.22142	-0.202426	0.00983803	0	0	0	K562_RS00910			-0.119435	0.223963	0.395494	0.149048	0.211582	-0.212264
147	K562_RS00915	DNA adenine methylase	-1.63032	-1.46603	-1.39171	-1.24697	-2.0503	-1.42886	-1.74846	H	D12 class N6 adenine-specific DNA methyltransferase	0	K562_RS00915			0.118136	0.282433	0.356753	0.501493	-0.30184	0.319603
148	K562_RS00920	nucleoside triphosphate pyrophosphohydrolase	-0.135876	-0.164041	-0.053529	0.0102697	-0.0810293	-0.10736	-0.240275	I	bis(5'-adenosyl)-triphosphatase activity	0	K562_RS00920			0.104399	0.076234	0.186746	0.250544	0.159245	0.132915
149	K562_RS00925	hypothetical protein	-0.0544985	-0.0617331	-0.0404404	0.126307	0.0546143	-0.0212276	-0.188444	0	0	0	K562_RS00925			0.133946	0.126711	0.148004	0.314752	0.243059	0.167217
150	K562_RS00930	hypothetical protein	-0.295398	-0.229031	-0.378828	-0.183452	-0.268075	-0.298725	-0.593799	F	bis(5'-adenosyl)-triphosphatase activity	0	K562_RS00930			0.298402	0.364769	0.214971	0.410348	0.325724	0.295075
151	K562_RS00935	site-specific integrase	-0.135338	-0.199215	-0.15076	-0.041382	-0.0454636	-0.180461	-0.288208	L	Belongs to the 'phage' integrase family	0	K562_RS00935			0.15287	0.0889929	0.137448	0.246826	0.242744	0.107747
152	K562_RS00940	glucarate dehydratase	0.435879	0.453143	0.526779	0.675874	0.517632	0.420146	0.672256	M	mandelate racemase muconate lactonizing	0	K562_RS00940			-0.236377	-0.219113	-0.145477	0.00361846	-0.154624	-0.25211
153	K562_RS00945	MFS transporter	0.588845	0.298725	0.346461	0.454179	0.420746	0.410695	0.454991	G	Major facilitator superfamily MFS_1	0	K562_RS00945			0.133854	-0.156267	-0.10853	-0.000812236	-0.0342457	-0.0442964
154	K562_RS00950	LysR family transcriptional regulator	0.686396	0.72526	0.919856	0.395611	0.72263	0.760089	0.527331	K	LysR substrate binding domain	0	K562_RS00950			0.159065	0.197929	0.392525	-0.13172	0.195299	0.232758
155	K562_RS00955	glutathione S-transferase	0.693215	0.558568	0.230945	-0.0361388	0.165781	0.332516	0.601393	O	Glutathione S-transferase, C-terminal domain	0	K562_RS00955			0.0918224	-0.0428247	-0.370447	-0.637531	-0.435612	-0.268877
156	K562_RS00960	DUF2239 family protein	1.08289	0.931137	0.479918	0.259236	0.497073	0.538155	0.629227	S	Uncharacterized protein conserved in bacteria (DUF2239)	0	K562_RS00960			0.453661	0.30191	-0.149308	-0.369991	-0.132153	-0.091072
157	K562_RS00965	carotenoid oxygenase family protein	-0.2113	0.0360862	-0.488592	-0.414743	0.215439	-0.355818	0.0227878	Q	dioxygenase	0	K562_RS00965			-0.234088	0.0132984	-0.511379	-0.437531	0.192651	-0.378605
158	K562_RS00970	ABC transporter permease	0.474456	-0.198111	-0.554384	0.1862	0.447674	0.133133	0.133025	V	MacB-like periplasmic core domain	0	K562_RS00970			0.341431	-0.331136	-0.687409	0.0531755	0.314649	0.000108324
159	K562_RS00975	ABC transporter permease	1.01476	0.646614	1.24274	0.739046	0.41334	0.628394	0.530751	V	MacB-like periplasmic core domain	0	K562_RS00975			0.48401	0.115863	0.711984	0.208294	-0.117411	0.0976424
160	K562_RS00980	ABC transporter ATP-binding protein	0.617943	0.691975	0.441949	0.796562	0.326291	0.374946	0.618355	V	abc transporter	0	K562_RS00980			-0.000412028	0.0736203	-0.176406	0.178207	-0.292064	-0.243409
161	K562_RS00985	efflux RND transporter periplasmic adaptor subunit	-0.298952	-0.135965	0.234137	0.214409	0.317691	0.520025	0.378443	M	Belongs to the membrane fusion protein (MFP) (TC 8.A.1) family	0	K562_RS00985			-0.677396	-0.514409	-0.144306	-0.164034	-0.0607521	0.141582
162	K562_RS00990	hypothetical protein	0.83329	0.675164	1.00179	1.24933	1.21392	0.597124	1.13471	0	#N/A	#N/A	#N/A			-0.301424	-0.45955	-0.132923	0.114616	0.0792093	-0.537591
163	K562_RS00995	Mut7-C ubiquitin/RNAse domain-containing protein	0.808364	0.479854	0.789144	0.623872	0.403499	0.85404	0.593989	S	Mut7-C RNAse domain	0	K562_RS00995			0.214375	-0.114134	0.195155	0.0298831	-0.19049	0.260051
164	K562_RS01000	NAD(P)-dependent oxidoreductase	0.772737	0.765072	0.369648	0.734372	0.819456	0.918258	0.520365	I	6-phosphogluconate dehydrogenase, NAD-binding	0	K562_RS01000			0.252373	0.244708	-0.150717	0.214007	0.299092	0.397894
165	K562_RS01005	LysE family translocator	0.661377	0.373825	0.260673	0.914522	0.465184	0.0917464	0.446148	E	PFAM Lysine exporter protein (LYSE YGGA)	0	K562_RS01005			0.215229	-0.0723234	-0.185475	0.468374	0.0190357	-0.354402
166	K562_RS01010	MFS transporter	0.603151	0.584101	0.543212	0.705243	0.702771	0.654926	0.634531	P	Major facilitator Superfamily	0	K562_RS01010			-0.03138	-0.0504297	-0.0913186	0.0707125	0.06824	0.0203954
167	K562_RS01015	LysR family transcriptional regulator	-0.091099	0.0461076	-0.0368613	-0.425829	-1.10037	-0.276694	0.215238	K	regulatory protein LysR	0	K562_RS01015			-0.306337	-0.169131	-0.2521	-0.641067	-1.31561	-0.491933
168	K562_RS01020	OmpW family protein	0.30288	0.274503	-0.330422	0.0490671	0.273612	0.242933	0.147876	M	PFAM OmpW family protein	0	K562_RS01020			0.155004	0.126627	-0.478298	-0.0988091	0.125736	0.0950566
169	K562_RS01025	DUF2957 domain-containing protein	0.140568	-0.667914	-0.325248	-0.364216	0.0234569	-0.745626	-0.924838	S	Protein of unknown function (DUF2957)	0	K562_RS01025			1.06541	0.256925	0.599591	0.560622	0.948295	0.179212
170	K562_RS01030	DUF2957 domain-containing protein	-0.0155251	0.225346	0.114358	0.211051	0.156806	0.28303	0.254335	S	Protein of unknown function (DUF2957)	0	K562_RS01030			-0.26986	-0.0289894	-0.139977	-0.0432842	-0.0975289	0.0286948
171	K562_RS01035	N-acetyl-gamma-glutamyl-phosphate reductase	-0.215319	-0.194876	-0.00563671	-0.168439	-0.143917	-0.165624	-0.136238	E	Catalyzes the NADPH-dependent reduction of N-acetyl-5- glutamyl phosphate to yield N-acetyl-L-glutamate 5-semialdehyde	argC	argC			-0.0790818	-0.0586384	0.130601	-0.0322016	-0.00767895	-0.0293858
172	K562_RS01040	flavodoxin family protein	0.850916	1.17246	0.481899	0.472153	0.73398	0.596993	0.898162	S	flavodoxin nitric oxide synthase	0	K562_RS01040			-0.0472463	0.274301	-0.416264	-0.426009	-0.164182	-0.301169
173	K562_RS01045	YbhB/YbcL family Raf kinase inhibitor-like protein	0.0644676	-0.0997296	0.528614	0.0669892	-0.00104177	0.488549	0.0893284	S	Phosphatidylethanolamine-binding protein	0	K562_RS01045			-0.0248608	-0.189058	0.439285	-0.0223392	-0.0903702	0.399221
174	K562_RS01050	orotate phosphoribosyltransferase	-0.0309443	-0.23322	-1.06111	-0.643884	-1.11874	-0.867203	-1.20413	F	Catalyzes the transfer of a ribosyl phosphate group from 5-phosphoribose 1-diphosphate to orotate, leading to the formation of orotidine monophosphate (OMP)	pyrE	pyrE			1.17319	0.970915	0.143024	0.560251	0.0853955	0.336932
175	K562_RS01055	NADP-dependent malic enzyme	-0.356286	-0.444174	-0.25327	-0.270119	-0.456233	-0.307574	-0.489379	C	Belongs to the malic enzymes family	maeB	maeB			0.133093	0.0452052	0.236108	0.21926	0.0331461	0.181805
176	K562_RS01060	indolepyruvate ferredoxin oxidoreductase family protein	-0.386849	-0.490123	-0.0808556	-0.172221	-0.179028	-0.2876	-0.401454	C	oxidoreductase	porG	porG			0.0146043	-0.0886691	0.320598	0.229232	0.222426	0.113853
177	K562_RS01065	hypothetical protein	-0.512829	-0.444964	-0.00569598	-1.01103	-0.606402	-0.723731	-1.15749	0	0	0	K562_RS01065			0.644658	0.712523	1.15179	0.146452	0.551085	0.433755
178	K562_RS01070	4-hydroxyphenylpyruvate dioxygenase	-0.241423	-0.497291	-0.565229	-0.141703	-1.1598	-0.330067	-0.996096	C	4-Hydroxyphenylpyruvate dioxygenase	hppD	hppD			0.754673	0.498805	0.430867	0.854393	-0.163705	0.666029
179	K562_RS01075	Lrp/AsnC family transcriptional regulator	-0.423897	-0.0550333	-0.147171	-0.12102	-0.24476	-0.547187	-0.135288	K	PFAM regulatory protein AsnC Lrp family	0	K562_RS01075			-0.28861	0.0802543	-0.011883	0.0142679	-0.109473	-0.411899
180	K562_RS01080	GNAT family N-acetyltransferase	-0.562879	-0.507393	-0.391886	-0.134775	-0.550694	-0.491861	-0.818169	K	PFAM GCN5-related N-acetyltransferase	0	K562_RS01080			0.25529	0.310776	0.426283	0.683394	0.267475	0.326308
181	K562_RS01085	TetR family transcriptional regulator	-0.484824	-0.573533	-0.764546	-0.600126	-0.543049	-0.86282	-0.755017	K	PFAM regulatory protein TetR	0	K562_RS01085			0.270193	0.181484	-0.00952892	0.154891	0.211968	-0.107803
182	K562_RS01090	DUF1835 domain-containing protein	0.350093	0.310014	-0.333309	-0.195168	0.0103073	-0.44185	-0.394883	S	Protein of unknown function	0	K562_RS01090			0.744975	0.704897	0.0615738	0.199715	0.40519	-0.0469672
183	K562_RS01095	phenylacetate-CoA oxygenase/reductase subunit PaaK	-0.520115	-0.696038	-0.367335	-0.584145	-0.601194	-0.387956	-0.462866	C	TIGRFAM phenylacetate-CoA oxygenase reductase, PaaK subunit	paaE	paaE			-0.0572488	-0.233172	0.0955315	-0.121279	-0.138327	0.0749105
184	K562_RS01100	phenylacetate-CoA oxygenase subunit PaaJ	0.446201	-0.0657108	-0.0150441	-0.470186	-0.261136	-0.835477	-0.806494	S	PA_CoA_Oxy4 phenylacetate-CoA oxygenase, PaaJ subunit	paaJ	paaJ			1.2527	0.740783	0.79145	0.336308	0.545358	-0.0289825
185	K562_RS01105	phenylacetate-CoA oxygenase subunit PaaC	0.236803	-1.65603	-0.387928	-0.757646	-1.59901	-0.747541	-0.435735	S	phenylacetic acid	paaC	paaC			0.672538	-1.22029	0.0478067	-0.321911	-1.16328	-0.311806
186	K562_RS01110	1	-0.965311	-0.321475	-0.34298	-0.385193	-0.650115	-0.312432	-0.216799	Q	Phenylacetic acid degradation	paaB	paaB			-0.748512	-0.104676	-0.126182	-0.168394	-0.433316	-0.0956333
187	K562_RS01115	1	-1.21608	-0.898973	-1.43828	-0.687968	-0.809606	-0.582931	-1.0541	S	PFAM phenylacetic acid catabolic family protein	paaA	paaA			-0.161979	0.155125	-0.384178	0.36613	0.244492	0.471167
188	K562_RS01120	SGNH/GDSL hydrolase family protein	-0.694383	-0.829828	-0.762617	-0.255076	-0.741708	-0.478924	-0.778089	E	G-D-S-L family	0	K562_RS01120			0.0837057	-0.0517393	0.0154723	0.523013	0.0363812	0.299165
189	K562_RS01150	hypothetical protein	-0.86438	-0.880454	-0.222323	-0.330514	-0.799847	-0.249586	-0.656616	0	#N/A	#N/A	#N/A			-0.207764	-0.223838	0.434292	0.326102	-0.143232	0.40703
190	K562_RS01220	DNA helicase RecQ	-0.994377	-0.921692	-0.836282	-0.673927	-1.02068	-0.854841	-0.977166	L	ATP-dependent DNA helicase RecQ	recQ	recQ			-0.0172102	0.0554747	0.140884	0.30324	-0.0435151	0.122325
191	K562_RS01240	elongation factor Tu	0.0268284	-0.23012	-0.719691	-0.00189141	0.142396	0.33165	-0.3131	0	#N/A	#N/A	#N/A			0.339929	0.0829799	-0.406591	0.311209	0.455497	0.64475
192	K562_RS01390	divalent-cation tolerance protein CutA	-0.933275	-0.871577	-0.193721	-0.456329	-0.121787	-0.0756318	-0.593711	P	PFAM CutA1 divalent ion tolerance protein	cutA	cutA			-0.339564	-0.277866	0.39999	0.137382	0.471924	0.518079
193	K562_RS01395	protein-disulfide reductase DsbD	-0.600373	-0.408875	-1.68432	-1.53502	-2.69574	-1.92392	-1.93465	O	Required to facilitate the formation of correct disulfide bonds in some periplasmic proteins and for the assembly of the periplasmic c-type cytochromes. Acts by transferring electrons from cytoplasmic thioredoxin to the periplasm. This transfer involves a cascade of disulfide bond formation and reduction steps	dsbD	dsbD			1.33427	1.52577	0.250328	0.399626	-0.76109	0.0107269
194	K562_RS01410	cytochrome c4	-0.402162	-0.419836	-0.752574	-0.888442	-0.847887	-1.17122	-1.09762	C	PFAM cytochrome c, class I	cycA	cycA			0.695458	0.677783	0.345046	0.209178	0.249733	-0.0735956
195	K562_RS01415	cytochrome c biogenesis protein ResB	-0.330827	-0.206051	-2.17941	-1.23261	-3.85283	-2.09219	-2.63625	O	cytochrome c biogenesis protein	resB	resB			2.30542	2.4302	0.456844	1.40364	-1.21658	0.544058
196	K562_RS01420	c-type cytochrome biogenesis protein CcsB	-1.01838	-1.19813	-1.50519	-1.34599	-3.14445	-2.13691	-2.25126	O	Pfam Cytochrome C assembly protein	ccsB	ccsB			1.23288	1.05313	0.746069	0.905265	-0.893189	0.11435
197	K562_RS01425	protein-methionine-sulfoxide reductase catalyticsubunit MsrP	-0.730144	-0.791813	-0.485018	-0.636552	-0.503435	-0.498302	-0.446016	C	Part of the MsrPQ system that repairs oxidized periplasmic proteins containing methionine sulfoxide residues (Met-O), using respiratory chain electrons. Thus protects these proteins from oxidative-stress damage caused by reactive species of oxygen and chlorine generated by the host defense mechanisms. MsrPQ is essential for the maintenance of envelope integrity under bleach stress, rescuing a wid…	msrP	msrP			-0.284128	-0.345797	-0.039002	-0.190536	-0.0574191	-0.0522859
198	K562_RS01430	protein-methionine-sulfoxide reductase heme-binding subunit MsrQ	0.0148741	-0.20536	-0.164283	-0.209176	0.073958	-0.101688	-0.0657722	C	Part of the MsrPQ system that repairs oxidized periplasmic proteins containing methionine sulfoxide residues (Met-O), using respiratory chain electrons. Thus protects these proteins from oxidative-stress damage caused by reactive species of oxygen and chlorine generated by the host defense mechanisms. MsrPQ is essential for the maintenance of envelope integrity under bleach stress, rescuing a wid…	msrQ	msrQ			0.0806463	-0.139587	-0.0985103	-0.143404	0.13973	-0.0359159
199	K562_RS01435	lipoprotein	-0.0203384	-0.0287155	-0.446891	-0.124194	-0.391243	-0.297999	-0.42802	0	0	0	K562_RS01435			0.407682	0.399305	-0.0188712	0.303826	0.0367771	0.130022
200	K562_RS01440	iron donor protein CyaY	-0.0758338	-0.475833	-2.29131	-0.322151	-0.447436	0.0809436	-2.0818	P	Belongs to the frataxin family	cyaY	cyaY			2.00597	1.60597	-0.209509	1.75965	1.63437	2.16275
201	K562_RS01445	penicillin-binding protein 1A	-1.05501	-0.9823	-0.371172	-0.45342	-0.455773	-0.313861	-0.508412	M	penicillin-binding protein 1A	K562_RS01445	K562_RS01445			-0.546601	-0.473889	0.13724	0.0549918	0.0526392	0.194551
202	K562_RS01450	competence protein ComA	-0.0958414	-0.000514656	-0.0137935	-0.262741	-0.184286	-0.0248576	-0.14445	U	Pilus assembly protein	0	K562_RS01450			0.0486088	0.143935	0.130657	-0.118291	-0.0398361	0.119593
203	K562_RS01455	hypothetical protein	-0.130781	-0.520312	-0.641202	-0.759814	-0.0461106	-0.490266	-0.160165	U	PFAM Fimbrial assembly family protein	0	K562_RS01455			0.0293841	-0.360146	-0.481037	-0.599649	0.114055	-0.330101
204	K562_RS01460	hypothetical protein	-0.0452027	-0.206776	0.249493	0.234252	-0.20369	0.382549	-0.113536	U	carbon utilization	0	K562_RS01460			0.068333	-0.0932406	0.363028	0.347788	-0.0901547	0.496085
205	K562_RS01465	type IV pilus secretin PilQ	-0.307244	-0.336618	-0.211633	-0.250689	-0.0567139	-0.419238	-0.278625	U	type IV pilus secretin PilQ	pilQ	pilQ			-0.0286197	-0.0579934	0.0669917	0.027936	0.221911	-0.140613
206	K562_RS01470	shikimate kinase	-0.0868273	-1.11664	-1.75679	-3.86883	-2.35727	-0.762072	-2.15327	F	Catalyzes the specific phosphorylation of the 3-hydroxyl group of shikimic acid using ATP as a cosubstrate	aroK	aroK			2.06645	1.03663	0.396484	-1.71556	-0.204002	1.3912
207	K562_RS01480	deoxyguanosinetriphosphate triphosphohydrolase	-0.290091	-0.399843	-0.136586	-0.233572	-0.117101	-0.246433	-0.353297	F	Belongs to the dGTPase family. Type 2 subfamily	dgt	dgt			0.0632066	-0.0465455	0.216711	0.119725	0.236196	0.106864
208	K562_RS01485	sn-glycerol-3-phosphate ABC transporter substrate-binding protein UgpB	-0.151324	-0.250974	-0.20305	-0.165655	-0.199864	-0.168937	-0.112509	G	PFAM extracellular solute-binding protein family 1	ugpB	ugpB			-0.0388159	-0.138466	-0.0905414	-0.0531468	-0.0873554	-0.0564283
209	K562_RS01490	sn-glycerol-3-phosphate ABC transporter permeaseUgpA	-0.287473	-0.249916	-0.403641	-0.255489	-0.444513	-0.398679	0.132825	P	PFAM binding-protein-dependent transport systems inner membrane component	ugpA	ugpA			-0.420298	-0.382741	-0.536466	-0.388314	-0.577338	-0.531504
210	K562_RS01495	sn-glycerol-3-phosphate ABC transporter permeaseUgpE	-0.0695045	0.13001	-0.333027	-0.290322	-0.295639	0.0388724	-0.41323	P	probably responsible for the translocation of the substrate across the membrane	ugpE	ugpE			0.343725	0.543239	0.0802028	0.122908	0.117591	0.452102
211	K562_RS01500	sn-glycerol-3-phosphate import ATP-binding protein UgpC	-0.201126	-0.267732	-0.64305	-0.630335	-0.497435	-0.470285	-0.604643	P	Part of the ABC transporter complex UgpABCE involved in sn-glycerol-3-phosphate import. Responsible for energy coupling to the transport system	ugpC	ugpC			0.403516	0.336911	-0.0384074	-0.0256925	0.107207	0.134358
212	K562_RS01505	glycerophosphodiester phosphodiesterase	0.813736	0.772956	0.497791	0.487922	0.627867	0.674941	0.249404	C	glycerophosphoryl diester phosphodiesterase	ugpQ	ugpQ			0.564332	0.523552	0.248387	0.238518	0.378463	0.425537
213	K562_RS01510	OmpW family protein	-0.511117	-0.919088	-0.127974	-0.329849	-0.464363	0.255829	-0.0662281	M	OmpW family	ompW1	ompW1			-0.444889	-0.85286	-0.0617463	-0.26362	-0.398135	0.322057
214	K562_RS01515	transposase	0.597525	0.764194	0.301512	0.366566	0.527131	0.0622132	0.315224	L	transposase	0	K562_RS01515			0.282301	0.44897	-0.0137118	0.0513424	0.211907	-0.253011
215	K562_RS01520	glutamate synthase subunit alpha	-0.107595	-0.102162	-0.0334664	0.0748983	-0.0439044	-0.0937895	-0.0721395	E	glutamate synthase	gltB	gltB			-0.0354551	-0.0300223	0.0386732	0.147038	0.0282351	-0.0216499
216	K562_RS01525	glutamate synthase subunit beta	0.274842	0.492466	0.719059	0.885765	0.448681	0.623331	0.0181773	C	glutamate synthase	gltD	gltD			0.256664	0.474289	0.700882	0.867588	0.430503	0.605154
217	K562_RS01530	alanine:cation symporter family protein	0.0767819	-0.210606	0.409728	0.314496	-0.250142	0.222211	0.478996	U	Amino acid carrier	agcS	agcS			-0.402214	-0.689603	-0.0692685	-0.164501	-0.729138	-0.256786
218	K562_RS01540	D-amino acid dehydrogenase	0.432278	0.382658	0.583209	0.23643	0.426528	0.457583	0.38322	E	Dehydrogenase	0	K562_RS01540			0.0490575	-0.000562475	0.199989	-0.14679	0.0433074	0.074363
219	K562_RS01545	MFS transporter	0.65131	0.384112	0.386641	0.819843	0.60294	0.463007	0.934387	P	Major facilitator Superfamily	0	K562_RS01545			-0.283077	-0.550275	-0.547746	-0.114544	-0.331447	-0.47138
220	K562_RS01555	ABC transporter ATP-binding protein/permease	1.43747	1.65785	1.77319	0.812797	0.814942	0.989504	1.65904	S	abc transporter	0	K562_RS01555			-0.22157	-0.00119505	0.114149	-0.846247	-0.844102	-0.66954
221	K562_RS01560	FAD-dependent oxidoreductase	0.893627	0.878311	0.934769	0.827494	0.723042	0.453222	1.017	E	PFAM FAD dependent oxidoreductase	thiO	thiO			-0.123377	-0.138693	-0.0822357	-0.189511	-0.293962	-0.563782
222	K562_RS01565	sulfur carrier protein ThiS	2.30835	1.37968	0.702799	0.612319	0.692148	0.462777	1.76668	H	thiamine biosynthesis protein ThiS	thiS	thiS			0.541677	-0.387002	-1.06388	-1.15436	-1.07453	-1.3039
223	K562_RS01570	thiazole synthase	0.601086	0.851716	1.19362	0.58371	0.869908	0.757806	1.15543	H	Catalyzes the rearrangement of 1-deoxy-D-xylulose 5- phosphate (DXP) to produce the thiazole phosphate moiety of thiamine. Sulfur is provided by the thiocarboxylate moiety of the carrier protein ThiS. In vitro, sulfur can be provided by H(2)S	thiG	thiG			-0.554339	-0.30371	0.0381956	-0.571715	-0.285517	-0.397619
224	K562_RS01575	thiamine phosphate synthase	1.93107	1.45361	1.42875	1.50444	1.41654	1.41391	1.98015	H	Condenses 4-methyl-5-(beta-hydroxyethyl)thiazole monophosphate (THZ-P) and 2-methyl-4-amino-5-hydroxymethyl pyrimidine pyrophosphate (HMP-PP) to form thiamine monophosphate (TMP)	thiE	thiE			-0.0490752	-0.526544	-0.551401	-0.475712	-0.563609	-0.566235
225	K562_RS01580	ABC transporter ATP-binding protein	-5.49181	-5.08513	0.678823	-4.90709	1.18717	1.44386	1.14925	Q	abc transporter	yrbF	yrbF			-6.64107	-6.23438	-0.470432	-6.05635	0.0379163	0.294609
226	K562_RS01585	lipid asymmetry maintenance ABC transporter permease subunit MlaE	-5.28169	-5.12136	0.241823	-4.74151	0.939354	0.872177	1.05666	Q	ABC transporter permease	ttg2B	ttg2B			-6.33835	-6.17803	-0.81484	-5.79817	-0.117309	-0.184486
227	K562_RS01590	outer membrane lipid asymmetry maintenance protein MlaD	-4.55664	-4.44915	0.369864	-4.02085	0.928102	1.25978	1.07145	Q	PFAM Mammalian cell entry related domain protein	yrbD	yrbD			-5.62809	-5.5206	-0.701587	-5.0923	-0.143348	0.188327
228	K562_RS01595	VacJ family lipoprotein	-2.28323	-2.73208	0.807904	-1.43382	0.957873	1.27251	0.982398	M	PFAM VacJ family lipoprotein	vacJ	vacJ			-3.26563	-3.71448	-0.174493	-2.41622	-0.0245248	0.29011
229	K562_RS01600	ABC transporter substrate-binding protein	-4.84411	-4.88442	0.706162	-4.70887	0.989722	1.25112	1.23503	Q	PFAM toluene tolerance family protein	0	K562_RS01600			-6.07914	-6.11945	-0.528868	-5.9439	-0.245308	0.0160863
230	K562_RS01605	STAS domain-containing protein	-3.77756	-2.86827	0.850876	-2.27407	0.43405	0.871573	0.917493	S	STAS domain	0	K562_RS01605			-4.69506	-3.78576	-0.0666172	-3.19156	-0.483443	-0.0459206
231	K562_RS01610	ABC transporter ATP-binding protein	-3.19834	-2.66941	0.42733	1.22919	0.91317	0.600038	1.06805	V	ABC transporter	0	K562_RS01610			-4.2664	-3.73746	-0.640721	0.161136	-0.154881	-0.468013
232	K562_RS01615	ABC transporter permease	-3.96372	-3.19359	-0.441184	0.412669	-0.310561	0.301792	0.182001	V	Transport permease protein	0	K562_RS01615			-4.14572	-3.37559	-0.623185	0.230668	-0.492562	0.119792
233	K562_RS01625	UDP-N-acetylglucosamine 1-carboxyvinyltransferase	0.48252	0.621082	-0.0245675	0.212622	0.278386	-0.219411	0.336293	M	Cell wall formation. Adds enolpyruvyl to UDP-N- acetylglucosamine	murA	murA			0.146226	0.284789	-0.360861	-0.123672	-0.0579078	-0.555704
234	K562_RS01630	ATP phosphoribosyltransferase	-0.166142	-0.0663042	-0.280555	-0.126476	-0.0974261	-0.272256	-0.00710987	F	Catalyzes the condensation of ATP and 5-phosphoribose 1- diphosphate to form N'-(5'-phosphoribosyl)-ATP (PR-ATP). Has a crucial role in the pathway because the rate of histidine biosynthesis seems to be controlled primarily by regulation of HisG enzymatic activity	hisG	hisG			-0.159032	-0.0591943	-0.273445	-0.119367	-0.0903162	-0.265146
235	K562_RS01635	histidinol dehydrogenase	0.977862	0.439653	0.379432	0.840398	0.155706	0.306355	0.233599	E	Catalyzes the sequential NAD-dependent oxidations of L- histidinol to L-histidinaldehyde and then to L-histidine	hisD	hisD			0.744263	0.206054	0.145833	0.606798	-0.0778928	0.0727558
236	K562_RS01640	histidinol-phosphate transaminase	0.99462	0.733898	0.58823	0.681133	0.772036	0.732117	0.775849	E	Belongs to the class-II pyridoxal-phosphate-dependent aminotransferase family. Histidinol-phosphate aminotransferase subfamily	hisC	hisC			0.218771	-0.0419514	-0.187619	-0.0947157	-0.00381348	-0.0437325
237	K562_RS01645	imidazoleglycerol-phosphate dehydratase HisB	0.115787	0.307181	0.824607	0.566957	0.402754	0.281853	-0.172058	E	imidazoleglycerol-phosphate dehydratase	hisB	hisB			0.287845	0.479239	0.996665	0.739014	0.574812	0.453911
238	K562_RS01650	YchE family NAAT transporter	-0.388904	-0.369203	0.133334	-0.136817	-0.138954	-0.0518198	0.368335	U	UPF0056 inner membrane protein	0	K562_RS01650			-0.757239	-0.737538	-0.235001	-0.505152	-0.507289	-0.420155
239	K562_RS01655	imidazole glycerol phosphate synthase subunit HisH	0.614854	0.943265	0.773056	0.274479	0.275593	0.543539	0.540894	E	IGPS catalyzes the conversion of PRFAR and glutamine to IGP, AICAR and glutamate. The HisH subunit provides the glutamine amidotransferase activity that produces the ammonia necessary to HisF for the synthesis of IGP and AICAR	hisH	hisH			0.0739598	0.402371	0.232162	-0.266415	-0.265302	0.0026449
240	K562_RS01660	1-(5-phosphoribosyl)-5-[(5- phosphoribosylamino)methylideneamino]imidazole-4- carboxamide isomerase	0.83096	0.643605	0.843517	0.575981	0.626777	0.932017	0.661637	E	1-(5-phosphoribosyl)-5- (5-phosphoribosylamino)methylideneamino imidazole-4-carboxamide isomerase	hisA	hisA			0.169323	-0.0180315	0.18188	-0.0856559	-0.03486	0.27038
241	K562_RS01665	imidazole glycerol phosphate synthase subunit HisF	0.109487	0.145986	0.0465954	-0.459037	-0.0180057	0.324571	-0.796862	E	IGPS catalyzes the conversion of PRFAR and glutamine to IGP, AICAR and glutamate. The HisF subunit catalyzes the cyclization activity that produces IGP and AICAR from PRFAR using the ammonia provided by the HisH subunit	hisF	hisF			0.906349	0.942848	0.843458	0.337825	0.778856	1.12143
242	K562_RS01670	phosphoribosyl-AMP cyclohydrolase	0.0595219	0.0526848	-0.20231	0.000461521	-0.167979	0.755347	0.471475	E	Catalyzes the hydrolysis of the adenine ring of phosphoribosyl-AMP	hisI	hisI			-0.411953	-0.418791	-0.673786	-0.471014	-0.639454	0.283871
243	K562_RS01675	phosphoribosyl-ATP diphosphatase	0.479244	0.471001	1.24642	1.21095	1.01504	1.23075	0.828477	E	Phosphoribosyl-ATP	hisE	hisE			-0.349233	-0.357476	0.417939	0.382469	0.186567	0.402271
244	K562_RS01680	membrane protein	0.599629	-0.287892	-1.09364	-0.261279	0.0602341	-0.491715	0.0347226	S	membrane	0	K562_RS01680			0.564906	-0.322614	-1.12836	-0.296002	0.0255116	-0.526437
245	K562_RS01685	histidine triad nucleotide-binding protein	0.41679	0.17922	0.817152	0.611124	0.594838	0.749718	0.83453	F	PFAM histidine triad (HIT) protein	0	K562_RS01685			-0.41774	-0.65531	-0.0173775	-0.223406	-0.239692	-0.0848121
246	K562_RS01705	Do family serine endopeptidase	-1.07557	-1.21214	-0.456505	-0.50992	-1.02191	-0.362169	-0.361049	O	Belongs to the peptidase S1C family	0	K562_RS01705			-0.714517	-0.85109	-0.0954558	-0.148871	-0.660857	-0.00111962
247	K562_RS01710	Nif3-like dinuclear metal center hexameric protein	0.153536	-0.176854	-0.28946	0.266931	-0.122933	-0.480735	0.00811412	S	NIF3 (NGG1p interacting factor 3)	0	K562_RS01710			0.145422	-0.184968	-0.297574	0.258817	-0.131047	-0.488849
248	K562_RS01715	ubiquinol-cytochrome c reductase iron-sulfur subunit	-0.341378	0.107288	-0.3997	-0.154633	-0.720464	-1.76801	-0.660824	C	Component of the ubiquinol-cytochrome c reductase complex (complex III or cytochrome b-c1 complex), which is a respiratory chain that generates an electrochemical potential coupled to ATP synthesis	petA	petA			0.319446	0.768112	0.261124	0.506191	-0.0596405	-1.10718
249	K562_RS01720	cytochrome bc complex cytochrome b subunit	0.323011	-0.0173344	-0.357952	-0.0410836	-0.573578	-0.431116	-0.581077	C	Component of the ubiquinol-cytochrome c reductase complex (complex III or cytochrome b-c1 complex), which is a respiratory chain that generates an electrochemical potential coupled to ATP synthesis	petB	petB			0.904088	0.563743	0.223125	0.539994	0.00749902	0.149962
250	K562_RS01725	cytochrome c1	0.408621	0.481547	0.514003	-0.030637	0.0577907	0.110042	-0.192939	P	Cytochrome C1	petC	petC			0.60156	0.674486	0.706942	0.162302	0.25073	0.302981
251	K562_RS01735	ClpXP protease specificity-enhancing factor	0.59738	0.468315	0.248351	0.732729	0.31572	0.263489	0.458715	S	stringent starvation protein b	sspB	sspB			0.138665	0.00959979	-0.210365	0.274013	-0.142995	-0.195226
252	K562_RS01745	hypothetical protein	1.47188	1.19429	1.46576	1.34015	1.22026	1.4144	0.910789	0	#N/A	#N/A	#N/A			0.561095	0.283497	0.554971	0.429365	0.309474	0.503609
253	K562_RS01750	transporter substrate-binding domain-containing protein	0.0169071	0.308712	0.174535	0.217599	-0.153578	0.267173	0.0338888	E	belongs to the bacterial solute-binding protein 3 family	0	K562_RS01750			-0.0169816	0.274823	0.140647	0.18371	-0.187467	0.233284
254	K562_RS01760	hypothetical protein	0.799897	0.441563	-0.0738134	0.450131	0.3151	0.546185	0.309773	0	0	0	K562_RS01760			0.490124	0.131791	-0.383586	0.140359	0.00532773	0.236413
255	K562_RS01765	type IVB secretion system protein IcmH/DotU	0.304062	0.149806	-0.102548	0.194467	0.296515	-0.0497207	0.0383075	S	Type IV VI secretion system	0	K562_RS01765			0.265754	0.111498	-0.140855	0.15616	0.258208	-0.0880281
256	K562_RS01770	type VI secretion system baseplate subunit TssK	-0.11188	0.0855749	0.0734121	0.251567	0.474222	0.371013	0.117336	S	type VI secretion protein	0	K562_RS01770			-0.229216	-0.0317608	-0.0439236	0.134231	0.356887	0.253678
257	K562_RS01775	type VI secretion system lipoprotein TssJ	0.102092	0.131053	-0.113808	-0.106657	-0.0946928	-0.0306998	-0.139994	S	Type VI secretion lipoprotein, VasD, EvfM, TssJ, VC_A0113	0	K562_RS01775			0.242086	0.271047	0.0261862	0.0333374	0.0453015	0.109295
258	K562_RS01780	hypothetical protein	-0.070089	-0.0632362	-0.105871	0.263776	0.231157	0.0859616	0.469846	S	PFAM Tetratricopeptide TPR_2 repeat protein	0	K562_RS01780			-0.539935	-0.533082	-0.575717	-0.20607	-0.238689	-0.383884
259	K562_RS01785	type VI secretion system contractile sheath small subunit	0.886027	0.435718	0.306109	0.0837274	0.143262	0.740067	0.368891	S	type VI secretion protein	0	K562_RS01785			0.517137	0.066827	-0.0627818	-0.285163	-0.225628	0.371177
260	K562_RS01790	type VI secretion system contractile sheath large subunit	-0.0683751	0.00897713	-0.157876	0.101247	0.0301935	-0.0327328	-0.0786068	S	type VI secretion protein	0	K562_RS01790			0.0102317	0.0875839	-0.0792692	0.179854	0.1088	0.045874
261	K562_RS01795	type VI secretion system tube protein Hcp	0.369026	0.569899	0.308446	0.562779	0.331048	0.510342	0.587347	S	type VI secretion system effector, Hcp1 family	0	K562_RS01795			-0.218321	-0.0174479	-0.2789	-0.0245678	-0.256299	-0.0770044
262	K562_RS01800	type VI secretion system baseplate subunit TssE	-0.511921	-0.602556	-0.27825	-0.576362	-0.683663	-0.221595	-0.748265	S	TIGRFAM type VI secretion system lysozyme-related protein	0	K562_RS01800			0.236344	0.145709	0.470015	0.171903	0.0646022	0.52667
263	K562_RS01805	type VI secretion system baseplate subunit TssF	-0.802126	-0.580261	-0.584761	-0.436392	-0.265942	-0.557396	-0.818302	S	type VI secretion protein	0	K562_RS01805			0.0161757	0.23804	0.233541	0.38191	0.55236	0.260906
264	K562_RS01810	type VI secretion system baseplate subunit TssG	0.692939	0.547863	0.0610156	0.318266	0.428625	0.393519	0.311332	S	Type VI secretion protein	0	K562_RS01810			0.381607	0.236531	-0.250316	0.00693394	0.117293	0.0821874
265	K562_RS01815	type VI secretion system ATPase TssH	0.124622	0.046117	0.0584405	0.23926	-0.000213221	-0.138562	0.16742	O	type VI secretion ATPase, ClpV1 family	clpB2	clpB2			-0.0427982	-0.121303	-0.10898	0.0718395	-0.167633	-0.305982
266	K562_RS01820	type VI secretion system protein TssA	0.370183	0.344796	0.407297	0.314642	0.225734	0.450316	0.3147	S	TIGRFAM type VI secretion-associated protein, ImpA family	0	K562_RS01820			0.0554834	0.0300966	0.092597	-5.80083e-05	-0.0889654	0.135617
267	K562_RS01825	OmpA family protein	0.47039	-0.153976	0.0498136	0.193858	-0.00430617	0.520669	0.355358	M	Belongs to the ompA family	0	K562_RS01825			0.115032	-0.509334	-0.305544	-0.1615	-0.359664	0.165311
268	K562_RS01830	type VI secretion system-associated protein TagF	0.90037	0.792677	0.246768	0.0788439	0.340764	0.26266	0.678046	S	type VI secretion-associated protein	0	K562_RS01830			0.222324	0.114631	-0.431278	-0.599202	-0.337282	-0.415386
269	K562_RS01835	type VI secretion system membrane subunit TssM	0.628197	0.367304	0.112048	0.351837	0.137846	0.049956	0.370718	S	type VI secretion protein	0	K562_RS01835			0.257479	-0.00341344	-0.25867	-0.0188806	-0.232871	-0.320762
270	K562_RS01840	M15 family metallopeptidase	0.024683	0.00534448	-0.00655032	-0.154155	-0.136745	-0.150624	0.0143641	M	peptidase M15B and M15C DD-carboxypeptidase VanY	0	K562_RS01840			0.0103188	-0.00901967	-0.0209145	-0.168519	-0.151109	-0.164988
271	K562_RS01845	hypothetical protein	1.21935	1.13915	0.882945	0.524796	0.48024	0.842208	1.05189	0	0	0	K562_RS01845			0.16746	0.0872572	-0.168945	-0.527093	-0.571649	-0.209681
272	K562_RS01850	transporter	0.437278	0.55246	0.483424	0.247768	0.160689	0.3128	0.418151	P	PFAM Mg2 transporter protein CorA family protein	0	K562_RS01850			0.0191272	0.134309	0.0652725	-0.170383	-0.257462	-0.105351
273	K562_RS01860	zinc-binding alcohol dehydrogenase family protein	-0.38271	0.13371	0.229983	-0.425913	-0.414308	-0.634161	-0.00620611	C	Zinc-binding dehydrogenase	0	K562_RS01860			-0.376504	0.139917	0.236189	-0.419707	-0.408102	-0.627955
274	K562_RS01870	peptidase M1	0.013912	0.0954284	-0.0507231	-0.102831	0.0440257	-0.00804414	-0.0900107	E	PFAM peptidase M1, membrane alanine aminopeptidase	0	K562_RS01870			0.103923	0.185439	0.0392876	-0.01282	0.134036	0.0819666
275	K562_RS01875	LEA type 2 family protein	0.425507	0.250324	0.440644	0.502747	0.408017	0.285682	0.125112	S	Water Stress and Hypersensitive response	0	K562_RS01875			0.300395	0.125212	0.315532	0.377635	0.282905	0.16057
276	K562_RS01880	YegP family protein	-0.213362	-1.29878	-0.35577	-0.426398	-0.595888	-0.414008	-0.816248	S	Domain of unknown function (DUF1508)	0	K562_RS01880			0.602886	-0.482527	0.460478	0.38985	0.22036	0.40224
277	K562_RS01885	class I SAM-dependent methyltransferase	0.185292	-0.00469233	0.289566	0.319625	0.338142	0.44936	0.21913	J	Pfam Methyltransferase small	hemK1	hemK1			-0.0338376	-0.223822	0.0704367	0.100495	0.119013	0.23023
278	K562_RS01890	SAM-dependent methyltransferase	-0.52406	-0.671999	-0.185359	-0.194266	-0.396599	-0.441733	-0.274062	O	Methyltransferase domain	0	K562_RS01890			-0.249998	-0.397937	0.0887032	0.0797959	-0.122537	-0.16767
279	K562_RS01895	DUF1415 domain-containing protein	0.0232499	0.179583	0.0276629	0.318687	-0.142299	-0.153623	0.0846318	S	Protein of unknown function (DUF1415)	0	K562_RS01895			-0.0613819	0.0949515	-0.0569689	0.234055	-0.22693	-0.238255
280	K562_RS01900	TetR/AcrR family transcriptional regulator	-0.247822	-0.407985	-0.599449	-0.656566	-0.438213	-0.809012	-0.475461	K	PFAM regulatory protein TetR	0	K562_RS01900			0.227639	0.0674759	-0.123988	-0.181105	0.037248	-0.333551
281	K562_RS01905	MFS transporter	0.216308	0.352017	-0.281917	0.100014	0.469307	0.112125	-0.0353775	G	PFAM major facilitator superfamily MFS_1	0	K562_RS01905			0.251685	0.387395	-0.24654	0.135391	0.504684	0.147503
282	K562_RS01910	nitroreductase family protein	0.257753	0.446972	0.4261	-0.660716	0.210087	0.0471814	0.381703	C	Pfam Nitroreductase	0	K562_RS01910			-0.12395	0.0652695	0.0443975	-1.04242	-0.171616	-0.334521
283	K562_RS01915	Hsp70 family protein	-0.0445253	-0.0285064	-0.0512107	-0.47921	0.363486	0.269626	0.087835	O	heat shock protein 70	0	K562_RS01915			-0.13236	-0.116341	-0.139046	-0.567045	0.275651	0.181791
284	K562_RS01920	cold-shock protein	-2.70429	-2.08527	-0.80123	-1.57129	-1.43177	-0.431823	-1.45531	K	Cold shock protein	K562_RS01920	K562_RS01920			-1.24898	-0.629961	0.65408	-0.115983	0.0235419	1.02349
285	K562_RS01925	APC family permease	-0.495437	-0.76705	-0.50934	-0.785574	-0.483147	-0.666395	-0.71602	E	amino acid	0	K562_RS01925			0.220583	-0.0510308	0.20668	-0.0695544	0.232873	0.0496247
286	K562_RS01930	dioxygenase	-0.404117	-0.905137	-0.319614	-0.238281	0.133963	0.0446239	-0.168487	S	Extradiol ring-cleavage dioxygenase class III protein subunit B	0	K562_RS01930			-0.23563	-0.73665	-0.151128	-0.0697945	0.302449	0.213111
287	K562_RS01935	UbiX family flavin prenyltransferase	-1.0356	-0.544802	-0.607389	-0.0824007	-0.868556	-0.369466	-1.05096	H	Flavin prenyltransferase that catalyzes the synthesis of the prenylated FMN cofactor (prenyl-FMN) for 4-hydroxy-3- polyprenylbenzoic acid decarboxylase UbiD. The prenyltransferase is metal-independent and links a dimethylallyl moiety from dimethylallyl monophosphate (DMAP) to the flavin N5 and C6 atoms of FMN	ubiX	ubiX			0.0153598	0.506161	0.443575	0.968563	0.182408	0.681498
288	K562_RS01940	Grx4 family monothiol glutaredoxin	-1.10315	-0.506186	-1.22334	-0.641647	-0.817165	-1.04319	-1.04766	C	Belongs to the glutaredoxin family. Monothiol subfamily	grxD	grxD			-0.055492	0.541474	-0.17568	0.406013	0.230496	0.00446944
289	K562_RS01945	peptide chain release factor N(5)-glutamine methyltransferase	-0.640315	-0.504899	-1.91497	-1.60737	-1.45079	-0.788419	-1.33158	J	Methylates the class 1 translation termination release factors RF1 PrfA and RF2 PrfB on the glutamine residue of the universally conserved GGQ motif	prmC	prmC			0.691267	0.826683	-0.58339	-0.275787	-0.119209	0.543163
290	K562_RS01960	response regulator transcription factor	-0.472057	0.211315	-0.236387	-0.430507	-0.202628	-0.216495	-0.558342	K	Two component transcriptional regulator, winged helix family	0	K562_RS01960			0.0862852	0.769657	0.321955	0.127835	0.355714	0.341847
291	K562_RS01965	hypothetical protein	0.139013	0.414946	0.410228	-0.291516	-0.283054	-1.18288	0.477039	0	0	0	K562_RS01965			-0.338026	-0.0620928	-0.0668107	-0.768555	-0.760093	-1.65992
292	K562_RS01970	aminopeptidase P family protein	-0.706611	-0.701765	-0.779693	-0.504246	-0.785272	-0.704686	-0.353369	E	peptidase M24	pepQ	pepQ			-0.353242	-0.348396	-0.426324	-0.150877	-0.431903	-0.351317
293	K562_RS01975	cysteine hydrolase	-1.21208	-0.211675	-0.690959	-0.41032	-0.0427381	-1.03827	-0.839924	Q	PFAM isochorismatase hydrolase	0	K562_RS01975			-0.372158	0.628249	0.148964	0.429604	0.797185	-0.198342
294	K562_RS01980	HAD-IA family hydrolase	-0.0704503	-0.432243	-0.255294	0.0833689	-0.542266	-0.685982	-0.811649	S	IA, variant 3	0	K562_RS01980			0.741198	0.379405	0.556355	0.895017	0.269382	0.125666
295	K562_RS01985	energy-dependent translational throttle protein EttA	-0.102856	-0.346754	-0.107544	-0.239964	-0.0309418	-0.227859	-0.0819476	S	abc transporter	0	K562_RS01985			-0.0209083	-0.264807	-0.0255963	-0.158017	0.0510058	-0.145911
296	K562_RS01995	transcriptional regulator GcvA	0.24414	0.0201321	0.488276	0.235595	0.180087	0.509897	0.319983	K	regulatory protein LysR	0	K562_RS01995			-0.0758435	-0.299851	0.168292	-0.0843884	-0.139897	0.189914
297	K562_RS02000	MFS transporter	-0.568983	0.0802171	-0.927292	-0.937362	-0.300993	0.111439	-0.399017	P	Uncharacterised MFS-type transporter YbfB	0	K562_RS02000			-0.169966	0.479234	-0.528275	-0.538345	0.0980235	0.510456
298	K562_RS02005	MmcQ/YjbR family DNA-binding protein	0.45957	0.358599	0.838352	0.0330646	0.187108	0.619429	0.04032	S	YjbR	0	K562_RS02005			0.41925	0.318279	0.798032	-0.00725542	0.146788	0.579109
299	K562_RS02010	GABA permease	-0.607797	-0.607077	-0.538762	-0.626252	-0.545959	-0.582714	-0.566031	E	GabA permease	gabP	gabP			-0.0417663	-0.0410462	0.0272688	-0.060221	0.020072	-0.0166832
300	K562_RS02015	MBL fold metallo-hydrolase	-0.570179	-0.537719	-0.562362	-0.417248	-0.463981	-0.521567	-0.324737	S	Metallo-beta-lactamase superfamily	0	K562_RS02015			-0.245442	-0.212983	-0.237625	-0.0925107	-0.139245	-0.19683
301	K562_RS02020	redox-regulated ATPase YchF	-0.965591	-1.16907	-0.946397	-0.933034	-0.965503	-0.245963	-0.827777	J	ATPase that binds to both the 70S ribosome and the 50S ribosomal subunit in a nucleotide-independent manner	ychF	ychF			-0.137814	-0.341291	-0.11862	-0.105257	-0.137726	0.581814
302	K562_RS02030	DsbC family protein	-0.148983	0.0185201	-0.322134	-0.100012	0.172799	0.0228777	0.0194474	O	Required for disulfide bond formation in some periplasmic proteins. Acts by transferring its disulfide bond to other proteins and is reduced in the process	dsbC	dsbC			-0.16843	-0.000927309	-0.341582	-0.11946	0.153352	0.00343029
303	K562_RS02035	M61 family metallopeptidase	-0.381255	-0.890899	-0.776862	-0.515838	-0.767655	-0.399261	-0.742172	S	Peptidase M61	0	K562_RS02035			0.360917	-0.148727	-0.03469	0.226334	-0.0254834	0.342911
304	K562_RS02040	NAD(P)H-dependent oxidoreductase	-0.144901	-0.407846	0.292759	-0.14543	-0.15526	0.0526892	0.167669	C	Catalyzes the reductive cleavage of azo bond in aromatic azo compounds to the corresponding amines. Requires NADH, but not NADPH, as an electron donor for its activity	azoR	azoR			-0.31257	-0.575515	0.12509	-0.313099	-0.322929	-0.11498
305	K562_RS02050	CYTH domain-containing protein	-0.207925	-0.217151	-0.135904	0.285377	-8.32427e-05	-0.121238	-0.403449	S	Adenylate cyclase	0	K562_RS02050			0.195523	0.186298	0.267545	0.688826	0.403366	0.28221
306	K562_RS02055	indole-3-glycerol phosphate synthase TrpC	-0.394762	-0.254897	0.121635	0.211703	-0.0136324	-0.129488	-0.305252	E	Belongs to the TrpC family	trpC	trpC			-0.0895104	0.050355	0.426887	0.516955	0.291619	0.175764
307	K562_RS02060	anthranilate phosphoribosyltransferase	-0.650499	-0.506877	-0.507391	-0.179548	-0.201067	-0.747307	-0.567408	F	Catalyzes the transfer of the phosphoribosyl group of 5- phosphorylribose-1-pyrophosphate (PRPP) to anthranilate to yield N-(5'-phosphoribosyl)-anthranilate (PRA)	trpD	trpD			-0.0830909	0.0605311	0.0600176	0.387861	0.366341	-0.179898
308	K562_RS02065	aminodeoxychorismate/anthranilate synthase component II	0.148072	-0.739972	-0.153341	0.0439711	-0.499058	-0.474286	-0.762986	E	Anthranilate synthase	trpG	trpG			0.911058	0.0230132	0.609645	0.806957	0.263928	0.288699
309	K562_RS02070	anthranilate synthase component I	-0.180811	-0.279638	-0.3519	-0.317745	-0.416051	-0.395095	-0.110279	E	Part of a heterotetrameric complex that catalyzes the two-step biosynthesis of anthranilate, an intermediate in the biosynthesis of L-tryptophan. In the first step, the glutamine- binding beta subunit (TrpG) of anthranilate synthase (AS) provides the glutamine amidotransferase activity which generates ammonia as a substrate that, along with chorismate, is used in the second step, catalyzed by the…	trpE	trpE			-0.0705316	-0.169359	-0.241621	-0.207466	-0.305771	-0.284816
310	K562_RS02075	phosphoglycolate phosphatase	-1.18078	-0.642529	-0.197736	-0.224643	-0.378472	-0.253971	-0.39173	G	Phosphoglycolate phosphatase	gph	gph			-0.789053	-0.250799	0.193994	0.167087	0.0132576	0.137759
311	K562_RS02080	ribulose-phosphate 3-epimerase	-0.466747	-0.895566	-1.36955	-1.01853	-1.37496	-0.536627	-1.73398	G	Belongs to the ribulose-phosphate 3-epimerase family	rpe	rpe			1.26724	0.838418	0.364436	0.71545	0.359023	1.19736
312	K562_RS02085	Co2+/Mg2+ efflux protein ApaG	0.619949	1.04495	0.341785	0.713508	0.55158	0.147461	0.491037	P	PFAM ApaG domain protein	apaG	apaG			0.128913	0.553917	-0.149251	0.222471	0.0605437	-0.343575
313	K562_RS02095	phenylacetate--CoA ligase	-0.356868	-0.197861	-0.665082	-0.306146	-0.555798	-0.702586	-0.525241	H	Catalyzes the activation of phenylacetic acid (PA) to phenylacetyl-CoA (PA-CoA)	paaK	paaK			0.168373	0.327379	-0.139841	0.219094	-0.0305575	-0.177346
314	K562_RS02100	hydroxyphenylacetyl-CoA thioesterase PaaI	-0.388222	-0.307544	-0.0236668	0.41613	-0.116002	-0.0496395	-0.013333	Q	phenylacetic acid degradation protein	paaI	paaI			-0.374889	-0.294211	-0.0103338	0.429463	-0.102669	-0.0363065
315	K562_RS02105	2-(1	0.229463	0.330539	0.300011	0.335707	0.35542	0.00350924	-0.0747653	I	Belongs to the enoyl-CoA hydratase isomerase family	paaB	paaB			0.304228	0.405304	0.374776	0.410473	0.430186	0.0782745
316	K562_RS02110	3-oxoadipyl-CoA thiolase	-0.303412	-0.430391	-0.458035	-0.0721167	-0.202234	-0.37548	-0.344826	I	Belongs to the thiolase family	0	K562_RS02110			0.0414143	-0.0855649	-0.113209	0.272709	0.142592	-0.0306537
317	K562_RS02115	phenylacetic acid degradation protein PaaN	-0.139585	-0.0050088	-0.742946	-0.670657	-0.793359	-0.683342	-0.729118	C	phenylacetic acid degradation protein paaN	paaN	paaN			0.589533	0.724109	-0.0138275	0.0584612	-0.0642409	0.0457761
318	K562_RS02120	enoyl-CoA hydratase	-0.181966	0.0901201	0.0367502	0.122693	-0.148745	-0.235759	-0.142388	I	Belongs to the enoyl-CoA hydratase isomerase family	paaF	paaF			-0.0395783	0.232508	0.179138	0.26508	-0.00635748	-0.093371
319	K562_RS02150	hypothetical protein	-0.0555114	0.128685	-0.12309	0.0316117	0.265858	-0.133059	-0.457597	0	0	0	K562_RS02150			0.402086	0.586283	0.334507	0.489209	0.723455	0.324539
320	K562_RS02155	GIY-YIG nuclease family protein	-0.282665	-0.325588	-0.336428	-0.298598	-0.431952	-0.391418	-0.544587	0	0	0	K562_RS02155			0.261922	0.218999	0.208159	0.245989	0.112635	0.153168
321	K562_RS02160	hypothetical protein	-0.508274	-0.583239	-0.63858	-0.502475	-0.630016	-0.669535	-0.837988	0	0	0	K562_RS02160			0.329715	0.254749	0.199408	0.335514	0.207973	0.168454
322	K562_RS02165	type I restriction-modification system subunit MN-terminal domain-containing protein	-0.404511	-0.433914	0.0077354	-0.220416	-0.285012	-0.118396	-0.312849	0	#N/A	#N/A	#N/A			-0.091662	-0.121066	0.320584	0.0924326	0.0278363	0.194453
323	K562_RS02175	type I restriction endonuclease subunit R	-0.17068	-0.286001	-0.305203	-0.377705	-0.306684	-0.407669	-0.525249	0	#N/A	#N/A	#N/A			0.354569	0.239249	0.220047	0.147544	0.218565	0.11758
324	K562_RS02215	transcriptional regulator	-1.16233	-1.86295	-0.40778	-0.100393	-0.358909	-0.726737	-0.476606	0	0	0	K562_RS02215			-0.685727	-1.38635	0.0688261	0.376213	0.117697	-0.250131
325	K562_RS02220	tRNA uridine-5-carboxymethylaminomethyl(34) synthesis GTPase MnmE	-0.0887545	-0.212501	-0.554062	-0.208455	-1.30128	0.685668	-0.607838	J	Exhibits a very high intrinsic GTPase hydrolysis rate. Involved in the addition of a carboxymethylaminomethyl (cmnm) group at the wobble position (U34) of certain tRNAs, forming tRNA- cmnm(5)s(2)U34	mnmE	mnmE			0.519083	0.395336	0.0537761	0.399382	-0.693445	1.29351
326	K562_RS02225	GGDEF domain-containing protein	-0.0697071	0.19472	0.312813	0.39862	0.0985018	0.277947	0.1243	T	Diguanylate cyclase	0	K562_RS02225			-0.194008	0.0704197	0.188513	0.27432	-0.0257986	0.153647
327	K562_RS02230	DUF2795 domain-containing protein	0.423678	0.514714	0.319015	0.431404	0.34186	0.491855	0.453288	S	Protein of unknown function (DUF2795)	0	K562_RS02230			-0.02961	0.0614256	-0.134273	-0.0218842	-0.111428	0.0385671
328	K562_RS02235	hypothetical protein	0.0538437	-0.20567	0.419102	0.429025	0.233299	0.377832	0.275049	0	0	0	K562_RS02235			-0.221205	-0.480719	0.144054	0.153977	-0.0417495	0.102784
329	K562_RS02240	spermidine N1-acetyltransferase	-0.0995002	-0.0972018	-0.182925	-0.241493	-0.303187	-0.2616	-0.216203	J	PFAM GCN5-related N-acetyltransferase	speG	speG			0.116703	0.119001	0.0332782	-0.0252899	-0.0869844	-0.0453972
330	K562_RS02245	hypothetical protein	1.04531	0.794009	0.745842	0.826624	0.516304	0.71432	0.510452	0	0	0	K562_RS02245			0.534861	0.283557	0.23539	0.316172	0.0058517	0.203868
331	K562_RS02250	YaeQ family protein	0.307085	-0.0210289	0.143614	0.358119	-0.000232528	0.207792	0.113533	S	PFAM YaeQ family protein	yaeQ	yaeQ			0.193553	-0.134562	0.0300815	0.244586	-0.113765	0.0942596
332	K562_RS02255	VOC family protein	0.736194	1.14974	0.513456	0.447168	0.146398	0.461481	0.189319	E	PFAM Glyoxalase bleomycin resistance protein dioxygenase	0	K562_RS02255			0.546875	0.960423	0.324137	0.257849	-0.0429214	0.272163
333	K562_RS02260	bifunctional DNA-binding transcriptional regulator/O6-methylguanine-DNA methyltransferase Ada	0.639745	0.636571	0.232106	0.593467	0.324965	-0.106408	0.389777	L	Involved in the cellular defense against the biological effects of O6-methylguanine (O6-MeG) and O4-methylthymine (O4-MeT) in DNA. Repairs the methylated nucleobase in DNA by stoichiometrically transferring the methyl group to a cysteine residue in the enzyme. This is a suicide reaction the enzyme is irreversibly inactivated	ada	ada			0.249969	0.246794	-0.15767	0.203691	-0.0648118	-0.496185
334	K562_RS02265	3-methyladenine DNA glycosylase 2	-1.5494	-3.20324	-2.73619	-2.52581	-0.972281	-1.77876	-2.1167	L	AlkA domain protein	0	K562_RS02265			0.567296	-1.08655	-0.619494	-0.409107	1.14442	0.337938
335	K562_RS02270	glutamate--cysteine ligase	-5.75797	-5.51228	-2.11309	-0.922364	-1.2838	-0.784434	-0.553666	H	Belongs to the glutamate--cysteine ligase type 1 family. Type 1 subfamily	gshA	gshA			-5.20431	-4.95861	-1.55942	-0.368698	-0.730136	-0.230768
336	K562_RS02275	DUF4148 domain-containing protein	0.446188	0.277599	0.637456	0.367637	0.287588	0.633583	0.263499	S	Domain of unknown function (DUF4148)	0	K562_RS02275			0.182689	0.0140997	0.373957	0.104138	0.0240893	0.370084
337	K562_RS02280	L-lactate permease	0.332847	0.03923	-0.0706515	0.244821	-0.0295645	-0.292429	-0.245887	C	permease	0	K562_RS02280			0.578733	0.285117	0.175235	0.490708	0.216322	-0.0465425
338	K562_RS02285	LysR family transcriptional regulator	-0.14968	-0.312446	-0.259414	0.0708725	-0.115015	-0.939161	0.0963424	K	Transcriptional regulator	0	K562_RS02285			-0.246022	-0.408788	-0.355756	-0.0254699	-0.211357	-1.0355
339	K562_RS02290	phospholipase C	-0.286542	-0.0526449	-0.127546	-0.0973241	-0.194442	-0.13632	-0.288248	M	phospholipase C	0	K562_RS02290			0.0017057	0.235603	0.160702	0.190924	0.0938054	0.151928
340	K562_RS02295	phosphonate utilization associated transcriptional regulator	-1.58293	-1.89221	-0.292133	0.0212339	-0.283107	0.029053	-0.0457252	K	Phosphonate utilization associated transcriptional regulator	0	K562_RS02295			-1.5372	-1.84648	-0.246408	0.0669591	-0.237382	0.0747782
341	K562_RS02300	FAD-dependent oxidoreductase	0.417483	0.586862	0.519716	0.401557	0.510533	0.365755	0.318242	E	FAD dependent oxidoreductase	0	K562_RS02300			0.0992411	0.268621	0.201475	0.0833153	0.192291	0.0475132
342	K562_RS02305	2-aminoethylphosphonate--pyruvate transaminase	-0.0712288	0.038492	-0.0483564	0.089813	0.0324969	-0.505798	0.124421	E	Belongs to the class-V pyridoxal-phosphate-dependent aminotransferase family. PhnW subfamily	0	K562_RS02305			-0.195649	-0.0859286	-0.172777	-0.0346076	-0.0919237	-0.630219
343	K562_RS02310	putative 2-aminoethylphosphonate ABC transporterpermease subunit	-0.480131	-0.548065	-0.12814	-0.233459	-0.282037	-0.498442	-0.103957	P	permease	0	K562_RS02310			-0.376174	-0.444108	-0.0241824	-0.129502	-0.17808	-0.394485
344	K562_RS02315	putative 2-aminoethylphosphonate ABC transporterATP-binding protein	-0.538407	-0.620894	-0.411812	-0.0309334	-0.599233	-0.779565	-0.448353	P	Belongs to the ABC transporter superfamily	0	K562_RS02315			-0.090054	-0.17254	0.0365411	0.41742	-0.15088	-0.331212
345	K562_RS02320	putative 2-aminoethylphosphonate ABC transportersubstrate-binding protein	0.104135	0.0410773	0.479085	0.21898	0.193273	-0.12527	-0.407716	P	transporter	0	K562_RS02320			0.511851	0.448793	0.886801	0.626696	0.600989	0.282445
346	K562_RS02325	phosphonoacetate hydrolase	-0.344232	-0.234723	0.221046	0.0164797	0.0320463	0.378642	-0.134057	S	phosphonoacetate hydrolase	0	K562_RS02325			-0.210176	-0.100666	0.355103	0.150536	0.166103	0.512699
347	K562_RS02335	amino acid ABC transporter substrate-binding protein	-0.292327	0.0637365	0.213304	0.274264	0.0471726	0.187704	-0.162974	E	Bacterial periplasmic substrate-binding proteins	0	K562_RS02335			-0.129352	0.226711	0.376279	0.437238	0.210147	0.350678
348	K562_RS02340	amino acid ABC transporter permease	-4.49943	-3.82359	-3.89378	-3.46037	-5.69298	-2.62481	-2.5863	P	TIGRFAM polar amino acid ABC transporter, inner membrane subunit	0	K562_RS02340			-1.91313	-1.2373	-1.30748	-0.874073	-3.10668	-0.0385135
349	K562_RS02345	amino acid ABC transporter ATP-binding protein	0.237627	0.306938	0.598636	0.222932	-0.49173	0.14243	0.000120132	E	ABC transporter	0	K562_RS02345			0.237507	0.306817	0.598516	0.222811	-0.49185	0.14231
350	K562_RS02350	alpha/beta fold hydrolase	0.967384	0.556757	0.549474	0.931941	0.159116	0.34186	0.332657	S	Serine aminopeptidase, S33	0	K562_RS02350			0.634726	0.2241	0.216817	0.599284	-0.173541	0.00920284
351	K562_RS02355	CGNR zinc finger domain-containing protein	0.463673	-0.315625	0.607391	0.21002	0.171799	-0.33551	-0.797036	S	CGNR zinc finger	0	K562_RS02355			1.26071	0.481411	1.40443	1.00706	0.968835	0.461526
352	K562_RS02360	DUF3592 domain-containing protein	-0.0495546	0.560361	-0.179404	0.1988	0.345425	0.384883	0.0386632	S	Protein of unknown function (DUF3592)	0	K562_RS02360			-0.0882178	0.521698	-0.218067	0.160136	0.306761	0.34622
353	K562_RS02375	patatin-like phospholipase family protein	0.269701	0.380702	0.575524	0.294614	0.17281	0.119108	-0.0135692	S	PFAM Patatin	0	K562_RS02375			0.28327	0.394271	0.589093	0.308183	0.186379	0.132677
354	K562_RS02380	D-2-hydroxyacid dehydrogenase family protein	0.524068	0.143346	-0.198614	0.571993	0.427145	-0.0201915	0.365115	C	D-isomer specific 2-hydroxyacid dehydrogenase	serA	serA			0.158953	-0.221769	-0.563729	0.206878	0.0620303	-0.385306
355	K562_RS02385	LysR family transcriptional regulator	-3.59126	-4.43592	0.146062	-2.69666	-0.244532	-0.94828	-0.473444	K	Transcriptional regulator, LysR family	0	K562_RS02385			-3.11781	-3.96248	0.619506	-2.22321	0.228913	-0.474836
356	K562_RS02400	DNA-protecting protein DprA	0.380368	0.717269	0.588645	0.980299	0.814534	0.949871	0.727844	U	DNA protecting protein DprA	dprA	dprA			-0.347476	-0.0105748	-0.139199	0.252454	0.0866894	0.222027
357	K562_RS02415	LysE family translocator	0.874697	1.00792	0.782676	0.816317	0.80093	0.686943	0.813605	E	PFAM Lysine exporter protein (LYSE YGGA)	0	K562_RS02415			0.0610926	0.194312	-0.030929	0.00271196	-0.0126749	-0.126661
358	K562_RS02430	DUF4390 domain-containing protein	0.0457918	0.132417	0.68475	-0.345102	-0.0107014	0.850089	0.715254	S	signal peptide protein	0	K562_RS02430			-0.669463	-0.582838	-0.0305041	-1.06036	-0.725956	0.134834
359	K562_RS02435	PAS domain-containing sensor histidine kinase	0.716274	0.639885	0.680506	-0.246382	0.230072	0.498398	0.550201	T	Histidine kinase	0	K562_RS02435			0.166072	0.0896842	0.130305	-0.796584	-0.320129	-0.0518029
360	K562_RS02450	7-cyano-7-deazaguanine synthase QueC	1.19014	1.67608	0.891576	0.640629	-0.234923	1.22745	-0.0253858	F	Catalyzes the ATP-dependent conversion of 7-carboxy-7- deazaguanine (CDG) to 7-cyano-7-deazaguanine (preQ(0))	queC	queC			1.21553	1.70146	0.916962	0.666015	-0.209537	1.25284
361	K562_RS02455	7-carboxy-7-deazaguanine synthase	1.35958	1.11141	0.75545	0.264937	0.339278	0.762647	0.290792	H	Catalyzes the complex heterocyclic radical-mediated conversion of 6-carboxy-5,6,7,8-tetrahydropterin (CPH4) to 7- carboxy-7-deazaguanine (CDG), a step common to the biosynthetic pathways of all 7-deazapurine-containing compounds	queE	queE			1.06879	0.820615	0.464659	-0.0258545	0.0484861	0.471855
362	K562_RS02460	6-carboxytetrahydropterin synthase QueD	1.63262	1.71889	0.59339	0.902872	1.05372	1.87337	1.02143	H	synthase	queD	queD			0.611189	0.697459	-0.428042	-0.11856	0.0322864	0.851936
363	K562_RS02465	HpcH/HpaI aldolase/citrate lyase family protein	1.69544	1.98535	2.00513	1.38029	1.70396	1.79724	2.00248	G	Belongs to the HpcH HpaI aldolase family	garL	garL			-0.307041	-0.0171253	0.00265451	-0.622186	-0.298513	-0.205242
364	K562_RS02470	sel1 repeat family protein	1.93118	1.73658	1.85818	0.794955	1.35006	1.23002	1.17128	S	PFAM Sel1 domain protein repeat-containing protein	0	K562_RS02470			0.759901	0.565297	0.686903	-0.376325	0.17878	0.0587423
365	K562_RS02515	polyphosphate kinase 2 family protein	1.48343	1.39737	1.00674	1.30889	1.16844	1.19749	1.08134	S	Polyphosphate kinase 2 (PPK2)	0	K562_RS02515			0.402091	0.316032	-0.0745982	0.227552	0.0870969	0.116146
366	K562_RS02520	exodeoxyribonuclease III	1.52878	1.63528	1.64622	1.63458	0.664129	1.55666	1.40134	L	Exodeoxyribonuclease III	0	K562_RS02520			0.12744	0.233933	0.244875	0.233238	-0.737215	0.155312
367	K562_RS02525	NAD(P)-dependent alcohol dehydrogenase	0.974196	1.40109	1.40059	1.35923	1.52899	1.30857	1.40256	C	PFAM Alcohol dehydrogenase zinc-binding domain protein	0	K562_RS02525			-0.428364	-0.00146929	-0.00197266	-0.0433271	0.126427	-0.093987
368	K562_RS02530	AraC family transcriptional regulator	1.72961	1.62898	1.58049	1.50708	1.44241	1.40453	1.40502	K	AraC-type transcriptional regulator domain protein	0	K562_RS02530			0.324587	0.223957	0.175463	0.102062	0.0373904	-0.000488993
369	K562_RS02535	M48 family metallopeptidase	0.330875	0.934277	0.414547	0.33191	-0.143556	-0.337879	0.249291	O	Peptidase M48	0	K562_RS02535			0.0815844	0.684986	0.165256	0.0826189	-0.392847	-0.58717
370	K562_RS02545	methionine biosynthesis protein MetW	1.0392	0.917338	0.849888	0.729967	0.896779	0.874606	0.644566	Q	Methionine biosynthesis protein MetW	metW	metW			0.394637	0.272772	0.205322	0.0854015	0.252214	0.23004
371	K562_RS02550	homoserine O-acetyltransferase	1.16667	1.26509	1.5421	1.09616	1.53397	1.19657	1.22069	E	Transfers a succinyl group from succinyl-CoA to L- homoserine, forming succinyl-L-homoserine	metXS	metXS			-0.0540251	0.0444003	0.321404	-0.124532	0.313283	-0.0241258
372	K562_RS02555	nucleoid occlusion factor SlmA	1.56451	1.81135	1.49384	1.88895	1.6065	1.78472	1.76196	K	PFAM regulatory protein TetR	ttk	ttk			-0.197452	0.0493846	-0.268127	0.126991	-0.155459	0.0227518
373	K562_RS02560	pyrimidine 5'-nucleotidase	1.21391	1.15286	1.31558	1.43674	1.16766	1.34716	1.52536	S	had-superfamily hydrolase subfamily ia, variant 3	0	K562_RS02560			-0.311452	-0.372502	-0.209776	-0.088619	-0.357696	-0.1782
374	K562_RS02565	acetylglutamate kinase	1.18944	1.41136	1.61743	0.991172	1.59388	1.67125	1.29217	F	Belongs to the acetylglutamate kinase family. ArgB subfamily	argB	argB			-0.102722	0.119197	0.32526	-0.300994	0.301714	0.379085
375	K562_RS02570	cysteine-rich CWC family protein	-0.928531	-2.19173	-3.1643	-2.47257	-3.38647	-1.61014	-1.46874	S	Cysteine-rich CWC	0	K562_RS02570			0.540212	-0.722987	-1.69556	-1.00383	-1.91773	-0.141398
376	K562_RS02575	HAMP domain-containing histidine kinase	-0.0254456	-0.139385	1.29486	1.09977	0.962405	0.834251	1.3106	T	histidine kinase A domain protein	0	K562_RS02575			-1.33605	-1.44998	-0.0157402	-0.210825	-0.348195	-0.476348
377	K562_RS02580	response regulator transcription factor	-0.99371	-1.5425	0.514215	1.34863	0.821996	0.313752	0.199884	T	response regulator	0	K562_RS02580			-1.19359	-1.74238	0.314331	1.14874	0.622113	0.113869
378	K562_RS02585	ATP-dependent protease ATPase subunit HslU	0.738571	0.692623	1.10452	0.359038	0.885765	0.606309	0.695562	O	this subunit has chaperone activity. The binding of ATP and its subsequent hydrolysis by HslU are essential for unfolding of protein substrates subsequently hydrolyzed by HslV. HslU recognizes the N-terminal part of its protein substrates and unfolds these before they are guided to HslV for hydrolysis	hslU	hslU			0.043009	-0.00293823	0.408963	-0.336524	0.190203	-0.089253
379	K562_RS02600	GTP-binding protein	0.34794	0.641783	0.26781	0.587677	0.532044	0.515501	0.43492	S	cobalamin synthesis protein	0	K562_RS02600			-0.0869799	0.206864	-0.16711	0.152757	0.0971241	0.0805817
380	K562_RS02605	class I SAM-dependent rRNA methyltransferase	0.380936	0.340913	0.689388	0.712071	0.613355	0.211669	0.437956	J	catalyzes the methylation of cytosine at position 1962 of the 23S rRNA	0	K562_RS02605			-0.0570202	-0.0970433	0.251432	0.274115	0.175399	-0.226287
381	K562_RS02630	methionine adenosyltransferase	-0.222035	-0.132717	-0.257315	0.345674	0.112769	0.0704585	-0.545806	H	Catalyzes the formation of S-adenosylmethionine (AdoMet) from methionine and ATP. The overall synthetic reaction is composed of two sequential steps, AdoMet formation and the subsequent tripolyphosphate hydrolysis which occurs prior to release of AdoMet from the enzyme	metK	metK			0.323771	0.413088	0.28849	0.89148	0.658575	0.616264
382	K562_RS02635	hypothetical protein	0.708779	0.557518	1.11951	1.05489	1.06218	1.57981	1.64952	0	0	0	K562_RS02635			-0.940745	-1.09201	-0.530015	-0.594631	-0.587344	-0.069712
383	K562_RS02640	phytanoyl-CoA dioxygenase family protein	0.17532	0.436315	0.510673	0.584544	0.415995	0.595177	0.0678047	Q	Phytanoyl-CoA dioxygenase	0	K562_RS02640			0.107515	0.36851	0.442869	0.51674	0.34819	0.527372
384	K562_RS02645	DUF3185 family protein	-1.44828	-0.788588	-0.784164	-0.109976	-1.03957	-1.48832	-1.53581	S	Protein of unknown function (DUF3185)	0	K562_RS02645			0.0875319	0.74722	0.751645	1.42583	0.496239	0.0474926
385	K562_RS02650	L-glyceraldehyde 3-phosphate reductase	0.255017	0.123057	-0.00751167	0.233228	0.367836	0.263133	-0.174365	C	aldo keto reductase	0	K562_RS02650			0.429382	0.297422	0.166853	0.407593	0.5422	0.437497
386	K562_RS02655	hypothetical protein	1.2255	0.156583	1.17106	0.944974	1.13075	1.53029	0.877297	0	0	0	K562_RS02655			0.348199	-0.720714	0.293765	0.0676767	0.253453	0.652991
387	K562_RS02660	DMT family transporter	1.37217	-0.0705049	0.688576	-0.126187	0.846264	0.472745	-0.223558	E	EamA-like transporter family	0	K562_RS02660			1.59573	0.153053	0.912134	0.0973713	1.06982	0.696304
388	K562_RS02665	hypothetical protein	0.916517	0.632631	1.59635	0.395193	1.02131	1.54381	1.00559	0	0	0	K562_RS02665			-0.0890761	-0.372962	0.590757	-0.6104	0.0157215	0.538222
389	K562_RS02670	serine/threonine protein kinase	0.745706	0.780629	1.13015	1.07175	1.13549	1.16455	0.772658	F	A protein kinase that phosphorylates Ser and Thr residues. Probably acts to suppress the effects of stress linked to accumulation of reactive oxygen species. Probably involved in the extracytoplasmic stress response	srkA	srkA			-0.0269528	0.00797091	0.357493	0.299093	0.362829	0.39189
390	K562_RS02675	coniferyl aldehyde dehydrogenase	0.0429802	-0.87808	-0.0655124	0.233899	0.0362678	-0.0169594	0.229067	C	belongs to the aldehyde dehydrogenase family	calB	calB			-0.186087	-1.10715	-0.29458	0.0048317	-0.192799	-0.246027
391	K562_RS02680	hypothetical protein	1.7226	1.52103	1.0865	1.387	1.2603	0.742863	1.15022	0	#N/A	#N/A	#N/A			0.572378	0.370811	-0.0637228	0.236775	0.110079	-0.407361
392	K562_RS02685	GMC family oxidoreductase N-terminal domain-containing protein	1.98893	1.82753	1.9642	1.72933	1.50586	1.62236	1.87238	E	Belongs to the GMC oxidoreductase family	0	K562_RS02685			0.116553	-0.0448518	0.0918224	-0.143047	-0.366513	-0.250013
393	K562_RS02690	flagellar hook-length control protein FliK	1.2187	0.830271	1.29371	0.428353	0.83604	1.28111	1.31288	N	Flagellar hook-length control protein	fliK	fliK			-0.0941795	-0.482606	-0.0191643	-0.884524	-0.476837	-0.0317685
394	K562_RS02695	flagellar export protein FliJ	1.05873	0.950562	-1.46525	-0.459395	-0.373054	-0.673892	-0.626375	N	Flagellar export protein FliJ	fliJ	fliJ			1.68511	1.57694	-0.838876	0.16698	0.253321	-0.0475166
395	K562_RS02700	flagellar protein export ATPase FliI	-0.436719	-0.0722117	0.413418	-0.0917979	0.102722	0.246808	0.0797222	U	PFAM H transporting two-sector ATPase alpha beta subunit central region	fliI	fliI			-0.516441	-0.151934	0.333695	-0.17152	0.0230002	0.167086
396	K562_RS02705	flagellar assembly protein FliH	2.25787	2.39816	2.01874	1.41808	1.91537	2.09829	2.28916	N	Flagellar assembly protein flih	fliH	fliH			-0.0312894	0.109004	-0.270417	-0.871081	-0.373789	-0.190863
397	K562_RS02710	flagellar motor switch protein FliG	1.39796	1.45126	1.2358	0.717843	1.02747	1.26621	1.09631	N	flagellar motor switch protein flig	fliG	fliG			0.301654	0.354946	0.13949	-0.378467	-0.0688417	0.169904
398	K562_RS02715	flagellar M-ring protein FliF	2.09857	2.35167	1.60834	0.858855	1.06731	1.46478	1.86734	N	The M ring may be actively involved in energy transduction	fliF	fliF			0.231233	0.484334	-0.258999	-1.00849	-0.80003	-0.402559
399	K562_RS02720	flagellar hook-basal body complex protein FliE	2.1168	2.06525	2.34061	1.55689	1.85782	1.9998	2.28943	N	Flagellar hook-basal body complex protein FliE	fliE	fliE			-0.172631	-0.224182	0.051186	-0.732542	-0.431606	-0.289633
400	K562_RS02740	EscU/YscU/HrcU family type III secretion system export apparatus switch protein	2.61004	2.84234	2.42977	0.929593	2.2963	1.68692	2.31576	N	FlhB HrpN YscU SpaS Family	0	K562_RS02740			0.294282	0.526587	0.114017	-1.38616	-0.0194559	-0.628833
401	K562_RS02745	PepSY-associated TM helix domain-containing protein	0.786475	0.941547	0.846698	0.924591	0.68519	1.15557	1.16999	S	PFAM PepSY-associated TM helix domain protein	0	K562_RS02745			-0.383519	-0.228447	-0.323296	-0.245403	-0.484805	-0.0144201
402	K562_RS02750	XdhC family protein	1.58613	1.5278	1.68848	1.35205	1.34453	1.30528	1.42273	O	XdhC and CoxI family	coxI	coxI			0.163397	0.10507	0.265747	-0.0706827	-0.0782051	-0.117459
403	K562_RS02755	amino acid permease	1.3765	1.65341	1.58635	1.27701	1.21361	1.36256	1.36027	E	amino acid	0	K562_RS02755			0.0162226	0.293133	0.226072	-0.0832677	-0.146666	0.00228509
404	K562_RS02760	response regulator transcription factor	1.60026	1.72221	1.54479	1.37093	1.21657	1.49783	1.52318	K	regulator	0	K562_RS02760			0.0770863	0.199033	0.0216152	-0.152244	-0.306609	-0.0253419
405	K562_RS02765	ATP-binding protein	1.19051	1.55348	0.742675	0.760168	1.27048	-0.1596	0.891492	T	PFAM ATP-binding region, ATPase domain protein	0	K562_RS02765			0.29902	0.661989	-0.148817	-0.131324	0.378987	-1.05109
406	K562_RS02775	endonuclease/exonuclease/phosphatase family protein	1.69919	1.83163	1.73629	1.72681	1.27811	1.44382	1.52763	L	Endonuclease Exonuclease phosphatase	0	K562_RS02775			0.171555	0.304003	0.208656	0.199177	-0.249518	-0.0838094
407	K562_RS02780	hypothetical protein	-0.0309225	-0.736021	0.918877	0.791276	0.68787	1.32726	0.71655	0	0	0	K562_RS02780			-0.747472	-1.45257	0.202327	0.0747259	-0.0286797	0.610714
408	K562_RS02785	nitroreductase	0.48257	0.782055	0.977809	0.628197	0.00706203	1.04609	0.790546	C	nitroreductase	nfnB	nfnB			-0.307976	-0.00849137	0.187263	-0.16235	-0.783484	0.255541
409	K562_RS02790	AAA family ATPase	0.926908	1.34723	1.53661	0.962453	1.16787	1.0098	1.19564	O	PFAM AAA ATPase central domain protein	0	K562_RS02790			-0.268735	0.15159	0.340963	-0.23319	-0.0277698	-0.185845
410	K562_RS02795	NAD(P)/FAD-dependent oxidoreductase	1.53675	1.22527	1.86498	1.69747	1.32693	1.73476	1.71788	S	Fad dependent oxidoreductase	0	K562_RS02795			-0.181126	-0.492603	0.147106	-0.0204043	-0.390946	0.0168867
411	K562_RS02800	high-potential iron-sulfur protein	0.994532	1.02419	0.883397	0.919942	0.88104	1.11148	0.946969	C	Specific class of high-redox-potential 4Fe-4S ferredoxins. Functions in anaerobic electron transport in most purple and in some other photosynthetic bacteria and in at least one genus (Paracoccus) of halophilic, denitrifying bacteria	hip	hip			0.0475628	0.0772188	-0.0635726	-0.0270267	-0.0659289	0.164511
412	K562_RS02805	MFS transporter	1.21928	0.844199	1.08049	0.487928	0.675773	1.15039	0.550889	P	Major Facilitator	0	K562_RS02805			0.668391	0.29331	0.5296	-0.0629606	0.124884	0.599502
413	K562_RS02810	ABC transporter substrate-binding protein	0.158097	0.0887516	0.623725	0.638185	0.819224	0.417464	0.631466	E	PFAM extracellular solute-binding protein, family 5	dppA	dppA			-0.47337	-0.542715	-0.00774149	0.006719	0.187758	-0.214002
414	K562_RS02815	ABC transporter permease subunit	0.820324	0.371078	0.22695	0.573983	0.736658	0.545804	0.796054	P	PFAM binding-protein-dependent transport systems inner membrane component	dppB	dppB			0.0242698	-0.424976	-0.569104	-0.222071	-0.0593956	-0.25025
415	K562_RS02820	ABC transporter permease subunit	-0.122305	0.00528267	0.499116	0.775046	0.568671	0.436103	0.892652	E	PFAM binding-protein-dependent transport systems inner membrane component	dppC	dppC			-1.01496	-0.88737	-0.393536	-0.117606	-0.323981	-0.456549
416	K562_RS02825	ABC transporter ATP-binding protein	-0.660554	-0.627075	-0.489052	-0.36513	-0.700598	-1.18575	-0.178503	P	Belongs to the ABC transporter superfamily	dppD	dppD			-0.482051	-0.448573	-0.310549	-0.186627	-0.522095	-1.00725
417	K562_RS02830	ABC transporter ATP-binding protein	-1.31216	-0.749115	0.391142	0.15773	0.494583	0.216145	0.424925	P	Belongs to the ABC transporter superfamily	dppF	dppF			-1.73708	-1.17404	-0.033783	-0.267196	0.0696571	-0.208781
418	K562_RS02835	TraB/GumN family protein	0.527704	0.460445	0.708909	0.649322	0.59247	0.69562	0.698614	S	PFAM GumN family protein	0	K562_RS02835			-0.17091	-0.238168	0.010295	-0.0492919	-0.106144	-0.002994
419	K562_RS02840	5-oxoprolinase subunit PxpA	0.503384	0.359814	0.486065	0.185635	0.0551535	0.548183	0.517692	S	Belongs to the UPF0271 (lamB) family	0	K562_RS02840			-0.0143084	-0.157879	-0.0316273	-0.332058	-0.462539	0.030491
420	K562_RS02845	biotin-dependent carboxyltransferase family protein	0.521985	0.782314	0.693576	0.264775	0.583786	0.74045	0.63801	E	Allophanate hydrolase	0	K562_RS02845			-0.116025	0.144304	0.0555656	-0.373235	-0.0542246	0.102439
421	K562_RS02850	5-oxoprolinase subunit PxpB	0.215681	0.296059	0.391379	-0.0717089	0.422498	0.26698	0.239105	E	PFAM Allophanate hydrolase subunit 1	0	K562_RS02850			-0.0234237	0.0569546	0.152274	-0.310814	0.183393	0.0278749
422	K562_RS02855	winged helix DNA-binding protein	0.493766	0.579941	0.456236	0.568272	0.55253	0.72397	0.341129	K	PFAM regulatory protein, MarR	0	K562_RS02855			0.152636	0.238812	0.115106	0.227142	0.211401	0.382841
423	K562_RS02860	5-formyltetrahydrofolate cyclo-ligase	0.675691	0.73017	0.837205	0.613636	0.556654	0.709172	0.662511	H	Belongs to the 5-formyltetrahydrofolate cyclo-ligase family	0	K562_RS02860			0.0131801	0.0676588	0.174694	-0.0488746	-0.105856	0.0466609
424	K562_RS02865	lytic transglycosylase domain-containing protein	0.767603	0.867723	0.427325	0.520126	0.486855	0.102732	0.780632	M	lytic transglycosylase	slt	slt			-0.0130292	0.0870904	-0.353307	-0.260506	-0.293777	-0.6779
425	K562_RS02870	complex I NDUFA9 subunit family protein	-0.32777	-1.03421	0.17389	-0.296544	0.596418	0.566137	0.0725743	G	Nad-dependent epimerase dehydratase	0	K562_RS02870			-0.400345	-1.10678	0.101316	-0.369118	0.523844	0.493563
426	K562_RS02885	helix-turn-helix transcriptional regulator	1.43493	1.64103	0.232163	0.19388	0.505534	1.017	0.983514	K	Cupin 2, conserved barrel domain protein	0	K562_RS02885			0.451417	0.65752	-0.751351	-0.789634	-0.47798	0.033491
427	K562_RS02890	M24 family metallopeptidase	0.643519	0.632968	0.0910094	0.276699	0.40075	0.21303	0.517312	E	Belongs to the peptidase M24B family	0	K562_RS02890			0.126207	0.115656	-0.426303	-0.240613	-0.116562	-0.304282
428	K562_RS02895	flagellar protein FlgN	0.277908	0.236431	0.0719425	0.178362	-0.358274	-0.398178	0.18752	N	PFAM FlgN family protein	flgN	flgN			0.090388	0.0489106	-0.115578	-0.0091578	-0.545794	-0.585698
429	K562_RS02900	flagellar biosynthesis anti-sigma factor FlgM	1.72512	1.49493	1.87602	1.31226	1.021	1.61888	1.34549	N	factor FlgM	flgM	flgM			0.379633	0.149444	0.53053	-0.0332261	-0.324496	0.273387
430	K562_RS02905	flagellar basal body P-ring formation protein FlgA	1.42744	1.55003	1.27353	0.858253	0.440121	0.836309	1.00311	N	Flagella basal body p-ring formation protein	flgA	flgA			0.424323	0.546912	0.270414	-0.14486	-0.562993	-0.166805
431	K562_RS02910	flagellar basal body rod protein FlgB	1.33081	1.34486	1.03955	1.19279	1.02047	0.817298	0.954354	N	Structural component of flagellum, the bacterial motility apparatus. Part of the rod structure of flagellar basal body	flgB	flgB			0.376455	0.390506	0.0851914	0.238439	0.0661161	-0.137056
432	K562_RS02920	flagellar hook assembly protein FlgD	0.758255	0.435794	0.638022	0.865301	0.146182	0.742288	0.491701	N	Required for flagellar hook formation. May act as a scaffolding protein	flgD	flgD			0.266555	-0.0559068	0.146322	0.3736	-0.345519	0.250588
433	K562_RS02925	flagellar hook protein FlgE	0.41311	0.631119	0.685065	0.355571	-0.13762	0.22843	-0.0498043	N	flagellar	K562_RS02925	K562_RS02925			0.462914	0.680923	0.734869	0.405375	-0.0878156	0.278235
434	K562_RS02930	flagellar basal-body rod protein FlgF	0.475253	0.759905	-0.0101284	0.529357	0.623361	-0.471743	0.249611	N	Flagellar basal-body rod protein FlgF	flgF	flgF			0.225642	0.510294	-0.25974	0.279746	0.37375	-0.721355
435	K562_RS02935	flagellar basal-body rod protein FlgG	0.743878	0.832406	1.10269	0.783018	0.644925	0.471317	0.80579	N	flagellar basal-body rod protein	flgG	flgG			-0.0619117	0.0266162	0.296897	-0.0227721	-0.160865	-0.334473
436	K562_RS02945	flagellar basal body P-ring protein FlgI	-0.269171	-0.00995298	0.152173	-0.111779	-0.385787	0.469341	0.0384712	N	Assembles around the rod to form the L-ring and probably protects the motor basal body from shearing forces during rotation	flgI	flgI			-0.307642	-0.0484242	0.113702	-0.15025	-0.424258	0.430869
437	K562_RS02950	flagellar assembly peptidoglycan hydrolase FlgJ	0.236585	0.269249	-0.936919	-0.355588	-0.471741	-0.253905	-0.0643637	N	Flagellar rod assembly protein muramidase FlgJ	flgJ	flgJ			0.300949	0.333613	-0.872555	-0.291224	-0.407377	-0.189541
438	K562_RS02960	flagellar hook-associated protein FlgK	0.103709	-0.237377	-0.455103	-0.587006	-0.621949	-0.143353	0.031767	N	flagellar hook-associated protein	flgK	flgK			0.0719417	-0.269144	-0.48687	-0.618773	-0.653716	-0.17512
439	K562_RS02965	flagellar hook-associated protein FlgL	0.679678	0.494122	0.366116	0.432212	0.0947406	0.216509	0.359072	N	Flagellar hook-associated protein 3	flgL	flgL			0.320606	0.13505	0.00704438	0.0731407	-0.264331	-0.142563
440	K562_RS02970	pyrimidine permease	0.0942105	-0.257794	-0.114958	-0.157941	-0.29962	0.147076	-0.0940411	F	PFAM Xanthine uracil vitamin C permease	rutG	rutG			0.188252	-0.163753	-0.0209173	-0.0638998	-0.205579	0.241118
441	K562_RS02975	transcriptional regulator GcvA	0.618185	0.665164	-0.23803	0.0860789	0.0581898	-0.613161	-0.0969809	K	transcriptional Regulator, LysR family	0	K562_RS02975			0.715165	0.762145	-0.141049	0.18306	0.155171	-0.51618
442	K562_RS02980	chromate transporter	0.0302319	0.239799	0.260312	0.325724	0.501777	0.628286	0.0914939	P	Pfam Chromate transporter	0	K562_RS02980			-0.061262	0.148305	0.168818	0.234231	0.410283	0.536793
443	K562_RS02995	DUF1275 domain-containing protein	0.289633	0.0596775	0.568948	0.0431477	0.522709	0.871225	0.117864	S	Protein of unknown function (DUF1275)	0	K562_RS02995			0.171769	-0.058187	0.451083	-0.0747168	0.404845	0.753361
444	K562_RS03000	porin	0.832274	0.504363	0.610837	0.403786	0.820072	0.254095	0.516245	M	PFAM porin Gram-negative type	0	K562_RS03000			0.316028	-0.0118821	0.0945922	-0.112459	0.303827	-0.262151
445	K562_RS03010	glutathione-disulfide reductase	0.379259	-0.100324	0.164524	-1.2738	0.0483683	-0.100069	-0.444701	C	Belongs to the class-I pyridine nucleotide-disulfide oxidoreductase family	gor	gor			0.82396	0.344377	0.609225	-0.829104	0.493069	0.344632
446	K562_RS03015	hypothetical protein	-0.0141933	-0.0878014	-0.29205	0.189249	0.0730435	0.0210313	-0.0483654	0	#N/A	#N/A	#N/A			0.0341721	-0.039436	-0.243685	0.237614	0.121409	0.0693967
447	K562_RS03020	CsgG/HfaB family protein	-0.67964	-0.512756	-0.773804	-0.257064	-0.179982	-0.538087	-0.549847	M	Curli production assembly transport component CsgG	csgG	csgG			-0.129793	0.037091	-0.223958	0.292783	0.369865	0.0117602
448	K562_RS03025	DUF4810 domain-containing protein	0.637018	0.527568	0.235876	0.696142	0.412026	0.314117	0.437124	S	Domain of unknown function (DUF4810)	0	K562_RS03025			0.199895	0.0904448	-0.201247	0.259019	-0.0250972	-0.123006
449	K562_RS03030	DUF799 domain-containing protein	-0.0586097	-0.818461	-0.0208608	-0.555172	-0.334639	-0.127633	-0.169638	S	lipoprotein	0	K562_RS03030			0.111028	-0.648823	0.148777	-0.385535	-0.165001	0.0420046
450	K562_RS03040	FAD-binding oxidoreductase	-0.236681	0.176637	-0.0391683	-0.251235	0.00546583	0.0370584	-0.264008	E	PFAM FAD dependent oxidoreductase	0	K562_RS03040			0.0273267	0.440645	0.224839	0.0127727	0.269474	0.301066
451	K562_RS03045	FAD-binding oxidoreductase	1.48578	0.956004	0.15806	0.279856	0.162494	0.394948	0.490874	E	PFAM FAD dependent oxidoreductase	0	K562_RS03045			0.994909	0.46513	-0.332814	-0.211017	-0.32838	-0.095926
452	K562_RS03050	DUF3138 family protein	0.039139	0.00964521	-0.603768	-0.656312	-0.243126	-0.549138	-1.6346	0	#N/A	#N/A	#N/A			1.67374	1.64425	1.03083	0.97829	1.39148	1.08546
453	K562_RS03055	ABC transporter permease subunit	-1.49961	-2.14349	-0.363314	-0.531908	-0.339549	0.62807	-0.551681	P	PFAM binding-protein-dependent transport systems inner membrane component	0	K562_RS03055			-0.947933	-1.59181	0.188366	0.0197726	0.212131	1.17975
454	K562_RS03060	ABC transporter permease subunit	0.158552	0.356656	0.315979	0.303553	0.0257351	0.0275211	0.346275	P	PFAM binding-protein-dependent transport systems inner membrane component	0	K562_RS03060			-0.187724	0.0103806	-0.0302963	-0.0427226	-0.32054	-0.318754
455	K562_RS03070	polyamine ABC transporter substrate-binding protein	0.70401	0.170074	1.0923	0.570791	0.769055	0.500608	-0.00649696	P	Required for the activity of the bacterial periplasmic transport system of putrescine	0	K562_RS03070			0.710506	0.176571	1.0988	0.577288	0.775552	0.507105
456	K562_RS03095	aldehyde dehydrogenase	0.822625	0.810865	0.314192	0.442198	0.61819	0.31672	0.278661	C	belongs to the aldehyde dehydrogenase family	puuC	puuC			0.543964	0.532204	0.0355314	0.163537	0.339529	0.0380592
457	K562_RS03105	cupredoxin domain-containing protein	-0.256359	-0.13921	1.35868	1.10505	1.32906	1.56653	1.17306	C	Cupredoxin-like domain	0	K562_RS03105			-1.42941	-1.31227	0.185628	-0.0680104	0.156001	0.393471
458	K562_RS03110	FTR1 family protein	1.03199	0.749433	0.721583	0.0396531	0.464878	0.24564	0.916514	P	Iron permease	0	K562_RS03110			0.11548	-0.167082	-0.194931	-0.876861	-0.451636	-0.670875
459	K562_RS03120	hypothetical protein	0.453426	0.315623	0.80925	0.643417	0.626456	0.543085	0.664989	0	0	0	K562_RS03120			-0.211564	-0.349366	0.14426	-0.0215722	-0.0385336	-0.121904
460	K562_RS03135	glutamine--fructose-6-phosphate transaminase (isomerizing)	0.074545	0.304882	0.648156	0.533154	0.824594	0.647857	0.445668	M	Catalyzes the first step in hexosamine metabolism, converting fructose-6P into glucosamine-6P using glutamine as a nitrogen source	glmS	glmS			-0.371123	-0.140786	0.202488	0.0874861	0.378925	0.202189
461	K562_RS03145	tRNA 2-thiocytidine(32) synthetase TtcA	0.988034	0.866492	0.488348	0.768346	0.946189	0.470894	0.753234	J	Catalyzes the ATP-dependent 2-thiolation of cytidine in position 32 of tRNA, to form 2-thiocytidine (s(2)C32). The sulfur atoms are provided by the cysteine cysteine desulfurase (IscS) system	ttcA	ttcA			0.234799	0.113258	-0.264886	0.0151118	0.192955	-0.28234
462	K562_RS03155	SDR family oxidoreductase	0.0237591	1.1096	1.6636	0.540245	1.40542	2.26116	1.76528	I	Short-chain dehydrogenase reductase sdr	0	K562_RS03155			-1.74152	-0.655678	-0.101672	-1.22503	-0.359851	0.495888
463	K562_RS03175	carbohydrate kinase	0.642998	0.300515	0.455032	-0.538754	0.0127844	0.288476	0.409598	G	PFAM PfkB domain protein	0	K562_RS03175			0.233401	-0.109082	0.0454339	-0.948352	-0.396813	-0.121122
464	K562_RS03180	AGE family epimerase/isomerase	0.772272	0.772255	1.14829	0.853198	0.799272	1.16373	1.03372	G	N-acylglucosamine 2-epimerase	0	K562_RS03180			-0.261447	-0.261464	0.114569	-0.180521	-0.234446	0.130016
465	K562_RS03185	LacI family DNA-binding transcriptional regulator	0.142963	0.561837	0.338331	0.245859	0.0691328	0.390684	0.270411	K	periplasmic binding protein LacI transcriptional regulator	0	K562_RS03185			-0.127448	0.291426	0.0679199	-0.0245517	-0.201278	0.120273
466	K562_RS03190	phosphodiesterase	0.400844	0.280557	0.0938423	-0.131667	0.074956	-0.0637139	0.215667	T	GGDEF domain containing protein	0	K562_RS03190			0.185177	0.06489	-0.121825	-0.347335	-0.140711	-0.279381
467	K562_RS03195	bile acid:sodium symporter	-0.821295	-0.0499971	-0.211623	-1.57443	-1.20361	-1.06912	-0.171368	S	Bile acid sodium symporter	0	K562_RS03195			-0.649926	0.121371	-0.040255	-1.40306	-1.03224	-0.897752
468	K562_RS03200	hypothetical protein	0.111371	0.216607	0.302873	0.670595	-0.25103	0.169927	0.14764	0	0	0	K562_RS03200			-0.0362684	0.0689677	0.155233	0.522955	-0.39867	0.0222869
469	K562_RS03205	porin	0.123617	0.275825	0.159968	-0.109777	-0.067455	-0.151544	-0.11946	M	PFAM porin Gram-negative type	0	K562_RS03205			0.243077	0.395285	0.279428	0.00968271	0.0520047	-0.0320838
470	K562_RS03210	LysR family transcriptional regulator	0.202387	0.14682	0.23571	0.3566	0.273895	0.278622	0.125425	K	Transcriptional regulator, LysR family	0	K562_RS03210			0.0769622	0.0213956	0.110286	0.231176	0.14847	0.153198
471	K562_RS03215	nitronate monooxygenase	-0.202852	-0.265718	0.258096	-0.125037	-0.380931	-0.0370346	-0.0172841	S	2-Nitropropane dioxygenase	nppD	nppD			-0.185568	-0.248434	0.27538	-0.107753	-0.363647	-0.0197505
472	K562_RS03220	alpha/beta hydrolase	0.174465	0.111732	-0.673818	-0.0647957	0.167531	-0.919264	0.582595	S	Alpha beta hydrolase	dehH	dehH			-0.40813	-0.470863	-1.25641	-0.647391	-0.415064	-1.50186
473	K562_RS03225	Lrp/AsnC family transcriptional regulator	-0.529781	0.0877719	-0.65834	0.161023	-0.00621265	-0.74346	0.332275	K	PFAM regulatory protein AsnC Lrp family	0	K562_RS03225			-0.862055	-0.244503	-0.990615	-0.171252	-0.338487	-1.07573
474	K562_RS03230	DMT family transporter	0.252076	0.0255771	0.0696406	-0.119501	0.223796	-0.318936	-0.22123	E	EamA-like transporter family	0	K562_RS03230			0.473306	0.246807	0.290871	0.10173	0.445026	-0.0977055
475	K562_RS03235	DUF1289 domain-containing protein	0.089843	-0.0752954	-0.287328	-0.233505	-0.128636	-0.215701	-0.983641	S	Protein of unknown function (DUF1289)	0	K562_RS03235			1.07348	0.908346	0.696313	0.750136	0.855005	0.76794
476	K562_RS03240	YbaK/EbsC family protein	-5.83364	-1.60809	-4.38899	-1.80089	-4.14119	-2.63457	-1.36417	S	Aminoacyl-tRNA editing domain	0	K562_RS03240			-4.46947	-0.243923	-3.02482	-0.436728	-2.77702	-1.27041
477	K562_RS03245	hydroxymethylglutaryl-CoA lyase	-0.496732	-0.395717	-0.475897	-0.705261	-0.532777	-0.767752	-1.33017	E	Hydroxymethylglutaryl-CoA lyase	0	K562_RS03245			0.833441	0.934456	0.854275	0.624911	0.797396	0.562421
478	K562_RS03250	glyoxylate/hydroxypyruvate reductase A	0.269921	-0.146713	0.104887	0.32001	-0.218236	0.0724547	0.0621671	E	d-isomer specific 2-hydroxyacid dehydrogenase, nad-binding	0	K562_RS03250			0.207753	-0.20888	0.0427196	0.257843	-0.280403	0.0102876
479	K562_RS03270	2Fe-2S iron-sulfur cluster binding domain-containing protein	-0.711179	-0.746507	-1.04008	-0.624004	0.211958	0.0773809	-0.590694	C	2Fe-2S -binding domain protein	0	K562_RS03270			-0.120485	-0.155813	-0.449388	-0.0333097	0.802652	0.668075
480	K562_RS03275	xanthine dehydrogenase family protein subunit M	-0.133423	0.384409	0.219532	0.229892	0.240401	0.415739	0.451858	C	PFAM molybdopterin dehydrogenase, FAD-binding	0	K562_RS03275			-0.585281	-0.0674492	-0.232326	-0.221966	-0.211457	-0.0361193
481	K562_RS03280	xanthine dehydrogenase family protein molybdopterin-binding subunit	-0.308411	-0.341726	-0.115741	-0.11265	-0.362102	-0.355662	-0.395198	C	Aldehyde oxidase and xanthine dehydrogenase, molybdopterin binding	0	K562_RS03280			0.0867864	0.0534721	0.279456	0.282548	0.0330954	0.0395358
482	K562_RS03285	LysR family transcriptional regulator	0.469575	0.147491	-0.129329	-0.964111	0.191405	-0.529956	-0.520943	K	LysR substrate binding domain	0	K562_RS03285			0.990518	0.668434	0.391614	-0.443168	0.712348	-0.00901325
483	K562_RS03290	glutathione S-transferase	-0.053456	0.241909	-0.116844	-0.185634	-0.599109	-0.517395	0.0965109	O	Glutathione S-transferase, N-terminal domain	0	K562_RS03290			-0.149967	0.145398	-0.213355	-0.282145	-0.69562	-0.613906
484	K562_RS03295	MFS transporter	-0.407067	-0.405131	-0.137208	-0.262182	-0.360794	-0.723366	-0.069738	G	PFAM major facilitator superfamily MFS_1	0	K562_RS03295			-0.337329	-0.335393	-0.0674697	-0.192444	-0.291056	-0.653628
485	K562_RS03300	LysR family transcriptional regulator	0.208769	-0.691664	-0.126931	-0.994205	-0.048675	-0.33495	-0.758654	0	#N/A	#N/A	#N/A			0.967423	0.06699	0.631723	-0.235551	0.709979	0.423704
486	K562_RS03305	hypothetical protein	-0.745315	-0.579354	-1.5088	-0.990813	-0.959753	-0.773558	-0.939867	0	#N/A	#N/A	#N/A			0.194552	0.360514	-0.568933	-0.0509451	-0.0198858	0.166309
487	K562_RS03310	type II toxin-antitoxin system VapC family toxin	-0.556705	-0.407414	-0.379335	-1.11662	-0.18365	-1.53416	-1.18759	S	PIN domain	0	K562_RS03310			0.630887	0.780178	0.808257	0.070973	1.00394	-0.346568
488	K562_RS03315	4-hydroxy-tetrahydrodipicolinate synthase	0.594879	0.552218	0.361201	-0.157353	-0.0871379	0.00370153	-0.166057	E	Catalyzes the condensation of (S)-aspartate-beta- semialdehyde (S)-ASA and pyruvate to 4-hydroxy- tetrahydrodipicolinate (HTPA)	0	K562_RS03315			0.760936	0.718275	0.527258	0.00870397	0.0789191	0.169759
489	K562_RS03320	hypothetical protein	-0.433436	-0.637485	-5.78425	-0.665806	-0.496699	-1.08552	-0.65753	0	#N/A	#N/A	#N/A			0.224094	0.020045	-5.12672	-0.00827607	0.160831	-0.427991
490	K562_RS03325	sulfate ABC transporter substrate-binding protein	-2.30624	-2.01279	-1.18439	-1.3197	-0.308443	-1.62474	-1.73588	P	TIGRFAM sulfate ABC transporter, periplasmic sulfate-binding protein	sbp	sbp			-0.570355	-0.27691	0.551493	0.416184	1.42744	0.11114
491	K562_RS03330	potassium channel protein	-0.958421	-0.238648	0.054304	0.372652	-0.361062	0.320514	-0.337549	G	K channel, inward rectifier, conserved region 2 domain protein	0	K562_RS03330			-0.620871	0.0989015	0.391853	0.710201	-0.0235133	0.658063
492	K562_RS03335	glutathione S-transferase	-0.635662	-0.636924	-0.351731	0.0688589	-0.172049	-0.514095	-0.644635	O	Glutathione S-transferase	0	K562_RS03335			0.00897382	0.00771126	0.292905	0.713494	0.472586	0.13054
493	K562_RS03345	indolepyruvate ferredoxin oxidoreductase family protein	-0.165441	-0.0422155	-0.715181	-0.350151	-0.107104	-0.624968	-0.73883	C	oxidoreductase	0	K562_RS03345			0.573388	0.696614	0.0236486	0.388679	0.631726	0.113861
494	K562_RS03350	Na+/H+ antiporter	-0.250417	-0.558072	0.0673057	-0.804678	-0.315338	-0.241196	-0.759188	P	Na H antiporter	0	K562_RS03350			0.508771	0.201117	0.826494	-0.0454903	0.443851	0.517992
495	K562_RS03355	EAL domain-containing protein	-0.156453	-0.446122	0.34554	-0.101692	-0.43591	0.636816	-0.21954	T	PFAM EAL domain protein	0	K562_RS03355			0.0630877	-0.226581	0.56508	0.117848	-0.21637	0.856356
496	K562_RS03360	hypothetical protein	-0.386784	0.180333	0.628593	-0.155836	0.278852	0.305716	-0.220992	0	0	0	K562_RS03360			-0.165792	0.401325	0.849585	0.0651562	0.499844	0.526708
497	K562_RS03365	hypothetical protein	0.271206	0.432116	-0.0659185	-0.02136	-0.443564	0.227146	0.474717	0	#N/A	#N/A	#N/A			-0.203511	-0.0426006	-0.540635	-0.496077	-0.918281	-0.247571
498	K562_RS03370	copper homeostasis protein CutC	-0.594749	-1.04509	-3.37767	-0.735661	-1.66553	-2.2907	-1.69155	P	Participates in the control of copper homeostasis	cutC	cutC			1.0968	0.64646	-1.68611	0.955891	0.0260239	-0.599146
499	K562_RS03375	suppressor of fused domain protein	-1.1928	-0.926916	-0.611164	0.414814	-0.403622	-0.422326	0.0543888	S	Suppressor of fused protein (SUFU)	0	K562_RS03375			-1.24719	-0.981305	-0.665552	0.360425	-0.458011	-0.476715
500	K562_RS03380	allantoin permease	0.0106717	-0.152928	0.406028	-0.24819	-0.730658	-0.181636	-0.235717	F	Allantoin permease	0	K562_RS03380			0.246389	0.0827895	0.641746	-0.0124726	-0.494941	0.0540814
501	K562_RS03385	biotin-dependent carboxyltransferase	-0.423934	-0.4476	-0.00554842	-0.00936538	0.134224	0.150433	-0.157886	E	Carboxyltransferase domain, subdomain A and B	0	K562_RS03385			-0.266048	-0.289714	0.152337	0.14852	0.29211	0.308318
502	K562_RS03390	allophanate hydrolase subunit 1	-1.58011	-0.837844	-0.533335	-0.991091	-0.350621	0.0500649	-0.333549	E	Carboxyltransferase domain, subdomain C and D	0	K562_RS03390			-1.24656	-0.504295	-0.199785	-0.657542	-0.0170713	0.383614
503	K562_RS03395	acetyl-CoA carboxylase biotin carboxylase subunit	0.501646	0.701489	-0.0303317	0.330981	0.299456	0.161114	-0.0217322	I	acetyl-CoA carboxylase, biotin carboxylase	0	K562_RS03395			0.523378	0.723222	-0.0085995	0.352713	0.321188	0.182846
504	K562_RS03410	LysR family transcriptional regulator	-0.553617	-0.220407	-0.193836	0.525182	-0.361606	-0.0920502	-0.344099	K	Transcriptional regulator	0	K562_RS03410			-0.209518	0.123693	0.150263	0.869282	-0.0175062	0.252049
505	K562_RS03415	biotin synthase BioB	-1.91688	-0.124403	-0.786092	-0.0901617	-0.505866	-0.971589	-0.588615	H	Catalyzes the conversion of dethiobiotin (DTB) to biotin by the insertion of a sulfur atom into dethiobiotin via a radical- based mechanism	bioB	bioB			-1.32826	0.464212	-0.197476	0.498454	0.0827488	-0.382974
506	K562_RS03420	dethiobiotin synthase	0.370044	0.320845	0.123742	-0.0796261	-0.288272	-0.068745	-0.550447	H	Catalyzes a mechanistically unusual reaction, the ATP- dependent insertion of CO2 between the N7 and N8 nitrogen atoms of 7,8-diaminopelargonic acid (DAPA) to form an ureido ring	bioD	bioD			0.920491	0.871292	0.674189	0.470821	0.262175	0.481702
507	K562_RS03425	8-amino-7-oxononanoate synthase	-0.460084	0.605646	-1.00161	-1.04968	-0.32646	-0.271597	0.258753	H	Catalyzes the decarboxylative condensation of pimeloyl- acyl-carrier protein and L-alanine to produce 8-amino-7- oxononanoate (AON), acyl-carrier protein , and carbon dioxide	bioF	bioF			-0.718837	0.346893	-1.26037	-1.30843	-0.585213	-0.53035
508	K562_RS03430	adenosylmethionine--8-amino-7-oxononanoate transaminase	-0.171026	-0.0605438	-0.0441966	-0.327408	-0.344475	-0.415542	-0.60677	H	Belongs to the class-III pyridoxal-phosphate-dependent aminotransferase family	bioA	bioA			0.435744	0.546226	0.562573	0.279362	0.262295	0.191228
509	K562_RS03435	prolyl oligopeptidase family serine peptidase	0.0887596	-0.494814	-0.198458	-0.330586	-0.056257	0.0319764	-0.849238	Q	X-Pro dipeptidyl-peptidase (S15 family)	0	K562_RS03435			0.937997	0.354423	0.65078	0.518652	0.792981	0.881214
510	K562_RS03440	YchJ family protein	-0.401861	0.0526269	0.48003	-0.0705602	-0.621981	-0.681147	0.219585	S	Belongs to the UPF0225 family	0	K562_RS03440			-0.621447	-0.166958	0.260444	-0.290146	-0.841567	-0.900732
511	K562_RS03450	carbonate dehydratase	-0.95034	-1.09719	-2.28776	-4.19037	-3.09256	-2.21638	-2.6904	P	Reversible hydration of carbon dioxide	can	can			1.74006	1.5932	0.402634	-1.49998	-0.402166	0.474012
512	K562_RS03455	bifunctional isocitrate dehydrogenase kinase/phosphatase	-1.0135	-1.19313	-0.76709	-0.509628	-0.991259	-0.835845	-1.07981	F	Bifunctional enzyme which can phosphorylate or dephosphorylate isocitrate dehydrogenase (IDH) on a specific serine residue. This is a regulatory mechanism which enables bacteria to bypass the Krebs cycle via the glyoxylate shunt in response to the source of carbon. When bacteria are grown on glucose, IDH is fully active and unphosphorylated, but when grown on acetate or ethanol, the activity of I…	aceK	aceK			0.066314	-0.113323	0.312719	0.570182	0.0885512	0.243965
513	K562_RS03460	MBL fold metallo-hydrolase	1.06237	0.198587	0.456955	0.740657	-0.198477	-0.20739	0.0203933	S	PFAM beta-lactamase domain protein	0	K562_RS03460			1.04198	0.178193	0.436562	0.720264	-0.21887	-0.227783
514	K562_RS03465	ABC-F family ATP-binding cassette domain-containing protein	-0.355744	-0.0101859	0.453749	0.0194989	-0.247157	0.0493189	-0.143569	S	abc transporter	0	K562_RS03465			-0.212175	0.133383	0.597318	0.163068	-0.103588	0.192888
515	K562_RS03470	ABC transporter substrate-binding protein	-1.30571	-1.24484	-0.443868	-0.495881	-0.757639	-0.443218	-0.68821	E	PFAM extracellular solute-binding protein, family 5	0	K562_RS03470			-0.617502	-0.556635	0.244341	0.192329	-0.0694292	0.244991
516	K562_RS03475	SDR family oxidoreductase	0.339363	0.552237	0.687184	0.112116	0.538362	0.0110523	0.543918	S	Belongs to the short-chain dehydrogenases reductases (SDR) family	0	K562_RS03475			-0.204555	0.0083187	0.143266	-0.431802	-0.00555596	-0.532866
517	K562_RS03485	SPOR domain-containing protein	-0.97823	-1.18965	-0.053647	-0.40198	-0.833999	-0.228259	-0.271233	D	PFAM Sporulation domain protein	ftsN	ftsN			-0.706996	-0.918413	0.217586	-0.130747	-0.562766	0.0429747
518	K562_RS03495	DUF1840 domain-containing protein	0.181371	-0.398072	-0.206223	0.166059	-0.538618	-0.289549	-0.0223486	S	Domain of unknown function (DUF1840)	0	K562_RS03495			0.20372	-0.375723	-0.183875	0.188407	-0.51627	-0.2672
519	K562_RS03500	methionine synthase	0.0545644	0.408572	0.392243	0.66738	0.330239	0.245609	0.253874	H	Vitamin B12 dependent methionine synthase activation region	metH	metH			-0.199309	0.154698	0.13837	0.413506	0.0763652	-0.00826484
520	K562_RS03505	homocysteine S-methyltransferase family protein	0.0511715	-0.0897507	0.18668	0.153144	0.162816	0.104982	0.479784	H	Pfam Homocysteine S-methyltransferase	metHa	metHa			-0.428613	-0.569535	-0.293104	-0.32664	-0.316968	-0.374803
521	K562_RS03510	DUF3567 domain-containing protein	0.647886	0.892321	-0.450203	0.802406	-0.24307	0.0522432	0.0835314	S	Protein of unknown function (DUF3567)	0	K562_RS03510			0.564355	0.80879	-0.533734	0.718874	-0.326602	-0.0312882
522	K562_RS03515	DUF3108 domain-containing protein	0.659052	0.973313	0.348037	0.302884	0.276038	0.525869	0.727201	U	Protein of unknown function (DUF3108)	0	K562_RS03515			-0.0681492	0.246112	-0.379164	-0.424317	-0.451162	-0.201332
523	K562_RS03520	IclR family transcriptional regulator	0.451975	1.55661	0.716729	0.753306	0.96154	0.968891	1.09825	K	Bacterial transcriptional regulator	0	K562_RS03520			-0.646274	0.45836	-0.38152	-0.344943	-0.136709	-0.129358
524	K562_RS03525	fumarylacetoacetate hydrolase family protein	0.401285	1.14676	1.10357	0.48446	0.657988	0.598676	0.987279	Q	fumarylacetoacetate (FAA) hydrolase	0	K562_RS03525			-0.585994	0.159484	0.116292	-0.50282	-0.329292	-0.388603
525	K562_RS03530	enoyl-CoA hydratase/isomerase family protein	0.014076	0.56866	1.49113	0.632147	0.309639	0.723123	0.99637	I	Belongs to the enoyl-CoA hydratase isomerase family	echA15	echA15			-0.982294	-0.42771	0.49476	-0.364223	-0.686731	-0.273247
526	K562_RS03540	patatin-like phospholipase family protein	0.817201	1.78162	0.476834	0.980642	0.844231	0.679992	1.45687	S	Patatin-like phospholipase	0	K562_RS03540			-0.639668	0.324754	-0.980034	-0.476227	-0.612638	-0.776877
527	K562_RS03570	sel1 repeat family protein	1.6114	2.31963	1.45646	0.726845	1.10038	1.74748	1.7386	S	PFAM Sel1 domain protein repeat-containing protein	0	K562_RS03570			-0.127201	0.581033	-0.28214	-1.01175	-0.638221	0.0088821
528	K562_RS03575	bifunctional 2'	0.836919	1.44011	1.50246	0.828175	0.869615	1.01016	1.17366	F	Belongs to the 5'-nucleotidase family	cpdB	cpdB			-0.33674	0.266449	0.3288	-0.345484	-0.304044	-0.163498
529	K562_RS03580	ABC transporter permease	0.841416	0.777849	0.951678	0.690945	0.905153	1.06772	1.035	Q	ABC transporter permease	0	K562_RS03580			-0.193581	-0.257148	-0.0833187	-0.344052	-0.129844	0.0327249
530	K562_RS03585	ABC transporter ATP-binding protein	-0.780001	-0.815628	-0.901504	-1.83774	-1.17206	-0.533086	-1.29531	Q	abc transporter	0	K562_RS03585			0.515307	0.47968	0.393804	-0.542429	0.12325	0.762222
531	K562_RS03590	MCE family protein	0.299969	0.0824444	0.853264	0.339551	0.272698	0.176297	0.381834	Q	PFAM Mammalian cell entry related domain protein	0	K562_RS03590			-0.0818652	-0.29939	0.471429	-0.0422833	-0.109136	-0.205537
532	K562_RS03595	membrane integrity-associated transporter subunit PqiC	1.19243	1.02407	1.14283	1.20428	0.989624	1.12054	1.54859	S	ABC-type transport auxiliary lipoprotein component	0	K562_RS03595			-0.356161	-0.524518	-0.405761	-0.344311	-0.558963	-0.428044
533	K562_RS03600	VanZ family protein	0.299598	0.44539	1.60257	0.784806	1.04395	0.949934	1.60167	S	PFAM VanZ family protein	0	K562_RS03600			-1.30207	-1.15628	0.000898955	-0.816866	-0.557724	-0.651737
534	K562_RS03605	ferredoxin	0.683562	0.702065	1.10159	0.960092	1.13099	0.658562	1.17076	C	Ferredoxin	0	K562_RS03605			-0.487199	-0.468695	-0.0691736	-0.210669	-0.0397707	-0.512199
535	K562_RS03610	alpha/beta hydrolase	0.811541	0.786339	0.691993	0.500045	0.211049	0.452477	0.0336971	S	Alpha beta	0	K562_RS03610			0.777844	0.752642	0.658296	0.466348	0.177352	0.41878
536	K562_RS03615	D-alanyl-D-alanine carboxypeptidase	1.11702	1.22086	0.790557	0.747436	0.710767	0.83682	0.818426	M	Belongs to the peptidase S11 family	dacC	dacC			0.298593	0.402429	-0.0278689	-0.0709893	-0.107658	0.018394
537	K562_RS03620	D-amino acid aminotransferase	-0.450044	0.0723977	-1.11387	-0.371185	-0.167254	0.269397	-0.500252	E	PFAM aminotransferase, class IV	dat	dat			0.0502072	0.572649	-0.613619	0.129067	0.332998	0.769649
538	K562_RS03625	YbeD family protein	-0.181777	-0.0053475	-1.16847	-1.23742	-1.12596	-0.247337	-1.55713	S	Belongs to the UPF0250 family	0	K562_RS03625			1.37535	1.55178	0.388662	0.319705	0.431164	1.30979
539	K562_RS03630	transcriptional regulator GcvA	0.540222	-0.0761785	0.491768	0.192297	0.581364	0.112746	-0.112085	K	Transcriptional regulator	0	K562_RS03630			0.652307	0.0359066	0.603853	0.304382	0.693449	0.224832
540	K562_RS03635	DUF2917 domain-containing protein	1.33895	1.10796	0.892518	1.01813	1.04891	0.726125	1.08746	S	Protein of unknown function (DUF2917)	0	K562_RS03635			0.251491	0.0205027	-0.194942	-0.0693278	-0.0385528	-0.361336
541	K562_RS03650	taurine ABC transporter substrate-binding protein	1.17663	1.33851	1.12454	1.4931	1.31425	0.992243	1.43421	P	taurine ABC transporter	tauA	tauA			-0.257586	-0.0957055	-0.309676	0.0588849	-0.119968	-0.441972
542	K562_RS03660	ABC transporter permease subunit	-0.981695	-0.909873	-0.141291	-0.0743693	-0.788861	-0.0634789	-0.463362	P	binding-protein-dependent transport systems inner membrane component	tauC	tauC			-0.518333	-0.446511	0.322071	0.388993	-0.325499	0.399883
543	K562_RS03665	gamma-glutamyltransferase	0.501156	0.611746	0.234458	0.490773	0.426293	0.413274	0.446514	M	gamma-glutamyltransferase	0	K562_RS03665			0.0546427	0.165233	-0.212056	0.0442594	-0.0202204	-0.0332396
544	K562_RS03670	LysR family transcriptional regulator	-0.192256	-1.20225	-0.3756	-0.583884	-0.000910682	-0.230013	-0.140903	K	Transcriptional regulator, LysR family	0	K562_RS03670			-0.0513528	-1.06135	-0.234697	-0.442981	0.139992	-0.0891098
545	K562_RS03675	enoyl-CoA hydratase/isomerase family protein	1.18145	1.18356	0.811525	1.26378	1.01143	0.272904	0.909652	I	3-hydroxyacyl-coa dehydrogenase	0	K562_RS03675			0.271793	0.273905	-0.0981271	0.354124	0.10178	-0.636748
546	K562_RS03680	acyl-CoA dehydrogenase family protein	0.133003	-0.0674736	0.927028	0.321097	0.708241	0.476311	0.347163	C	acyl-CoA dehydrogenase	0	K562_RS03680			-0.21416	-0.414637	0.579865	-0.0260666	0.361078	0.129148
547	K562_RS03685	acyl-CoA dehydrogenase family protein	0.78798	0.294252	0.871777	0.542008	0.837938	0.822958	0.903533	C	acyl-CoA dehydrogenase	0	K562_RS03685			-0.115553	-0.609281	-0.0317557	-0.361525	-0.0655951	-0.0805754
548	K562_RS03690	CoA transferase	0.615137	1.48808	0.687669	1.15871	0.644164	0.266321	0.379665	C	PFAM L-carnitine dehydratase bile acid-inducible protein F	0	K562_RS03690			0.235472	1.10842	0.308003	0.779046	0.264499	-0.113344
549	K562_RS03695	DUF485 domain-containing protein	0.812532	1.15675	1.20122	1.4785	0.96717	1.10622	1.33558	S	Protein of unknown function, DUF485	0	K562_RS03695			-0.523053	-0.178834	-0.134361	0.142919	-0.368415	-0.229364
550	K562_RS03700	cation acetate symporter	0.321877	0.0435837	0.809983	0.422289	0.673816	0.784104	0.499253	S	Belongs to the sodium solute symporter (SSF) (TC 2.A.21) family	actP	actP			-0.177376	-0.455669	0.31073	-0.076964	0.174563	0.284851
551	K562_RS03705	dicarboxylate/amino acid:cation symporter	0.232257	0.462032	0.0507789	0.0593602	-0.0151541	0.234781	0.0616958	C	Responsible for the transport of dicarboxylates such as succinate, fumarate, and malate	dctA	dctA			0.170561	0.400336	-0.0109169	-0.00233561	-0.0768499	0.173085
552	K562_RS03710	sensor histidine kinase	-0.287108	0.0736384	0.393811	0.141177	-0.0683765	0.0514855	-0.453963	T	PFAM ATP-binding region, ATPase domain protein	dctB	dctB			0.166855	0.527602	0.847774	0.59514	0.385587	0.505449
553	K562_RS03715	sigma-54-dependent Fis family transcriptional regulator	0.693866	0.815934	0.362693	0.592259	0.636765	0.618851	1.06461	T	response regulator	dctD	dctD			-0.370747	-0.24868	-0.70192	-0.472354	-0.427848	-0.445762
554	K562_RS03720	TlpA family protein disulfide reductase	1.26585	1.29484	0.420281	0.401041	0.967479	1.01792	0.869953	O	Redoxin domain protein	0	K562_RS03720			0.395897	0.424886	-0.449672	-0.468911	0.0975269	0.147964
555	K562_RS03725	hypothetical protein	1.75611	1.56909	1.78953	1.68016	1.68134	1.40973	2.0012	0	0	0	K562_RS03725			-0.245086	-0.43211	-0.211674	-0.321046	-0.31986	-0.591472
556	K562_RS03730	YifB family Mg chelatase-like AAA ATPase	1.51732	1.09271	2.93041	2.91165	2.32818	3.32794	2.64296	O	magnesium chelatase	0	K562_RS03730			-1.12564	-1.55025	0.28745	0.268687	-0.314782	0.684984
557	K562_RS03735	accessory factor UbiK family protein	0.271101	1.48787	2.33542	2.41773	1.88997	2.32439	2.35724	S	Membrane fusogenic activity	0	K562_RS03735			-2.08614	-0.869364	-0.0218136	0.0604903	-0.467267	-0.0328481
558	K562_RS03740	P-II family nitrogen regulator	2.31821	2.24942	2.33436	2.32715	2.20702	1.87888	2.42845	K	Belongs to the P(II) protein family	glnK	glnK			-0.110237	-0.179031	-0.0940915	-0.101298	-0.221428	-0.549565
559	K562_RS03745	ammonium transporter	1.74983	1.61727	1.11718	1.15493	1.23199	0.891626	1.2508	P	Ammonium transporter	amt	amt			0.499022	0.366462	-0.133625	-0.0958705	-0.0188098	-0.359178
560	K562_RS03750	glutamate--cysteine ligase	-1.4684	-0.730829	0.684575	0.0490613	0.601907	0.437681	1.11314	U	glutamate--cysteine ligase	gshA	gshA			-2.58154	-1.84397	-0.428562	-1.06408	-0.51123	-0.675456
561	K562_RS03755	glutathione synthase	-3.1771	-2.36319	-0.542997	-0.850479	-0.28426	0.218988	0.668581	H	Belongs to the prokaryotic GSH synthase family	gshB	gshB			-3.84568	-3.03177	-1.21158	-1.51906	-0.952841	-0.449592
562	K562_RS03765	HPr family phosphocarrier protein	-1.13628	-1.25096	1.31089	1.50744	1.37088	2.48851	1.69023	G	phosphocarrier, HPr family	ptsH	ptsH			-2.82651	-2.94119	-0.379343	-0.182793	-0.319353	0.798285
563	K562_RS03770	phosphoenolpyruvate--protein phosphotransferase	-1.1875	-1.20752	0.536344	1.32031	1.22838	1.89755	1.24977	G	General (non sugar-specific) component of the phosphoenolpyruvate-dependent sugar phosphotransferase system (sugar PTS). This major carbohydrate active-transport system catalyzes the phosphorylation of incoming sugar substrates concomitantly with their translocation across the cell membrane. Enzyme I transfers the phosphoryl group from phosphoenolpyruvate (PEP) to the phosphoryl carrier protein (…	ptsI	ptsI			-2.43727	-2.45729	-0.713425	0.0705431	-0.0213871	0.647782
564	K562_RS03775	molybdopterin-synthase adenylyltransferase MoeB	1.3134	1.71848	1.43068	0.578781	0.908793	0.674861	0.937668	H	PFAM UBA THIF-type NAD FAD binding protein	moeB	moeB			0.375732	0.78081	0.493009	-0.358887	-0.0288745	-0.262807
565	K562_RS03780	S41 family peptidase	-1.40817	-2.78676	0.665574	0.23689	-0.218542	0.36825	1.22029	M	Belongs to the peptidase S41A family	0	K562_RS03780			-2.62847	-4.00705	-0.554719	-0.983403	-1.43883	-0.852044
566	K562_RS03785	2	0.214982	0.0643404	0.0244773	0.701512	0.162271	0.523919	0.648705	F	Belongs to the phosphoglycerate mutase family. BPG- dependent PGAM subfamily	gpmA	gpmA			-0.433723	-0.584364	-0.624227	0.0528067	-0.486433	-0.124786
567	K562_RS03790	rhodanese-like domain-containing protein	1.28437	0.879382	0.930306	0.93814	0.424972	0.863975	0.846491	P	PFAM Rhodanese domain protein	0	K562_RS03790			0.43788	0.032891	0.0838149	0.0916489	-0.421519	0.0174837
568	K562_RS03795	glutaredoxin 3	0.761388	0.551742	0.653722	-0.366811	-0.489898	-0.343486	0.0475049	O	Has a glutathione-disulfide oxidoreductase activity in the presence of NADPH and glutathione reductase. Reduces low molecular weight disulfides and proteins	grxC	grxC			0.713883	0.504238	0.606217	-0.414315	-0.537403	-0.390991
569	K562_RS03800	protein-export chaperone SecB	-0.0803956	0.440798	0.337913	0.313701	0.456767	0.968091	0.357828	U	One of the proteins required for the normal export of preproteins out of the cell cytoplasm. It is a molecular chaperone that binds to a subset of precursor proteins, maintaining them in a translocation-competent state. It also specifically binds to its receptor SecA	secB	secB			-0.438224	0.08297	-0.0199156	-0.0441271	0.0989384	0.610263
570	K562_RS03810	O-acetyl-ADP-ribose deacetylase	-3.64338	-3.01486	-0.941048	-1.24061	-2.222	-1.0598	0.0814706	S	PFAM Appr-1-p processing domain protein	0	K562_RS03810			-3.72485	-3.09633	-1.02252	-1.32208	-2.30347	-1.14127
571	K562_RS03815	tRNA (uridine(34)/cytosine(34)/5- carboxymethylaminomethyluridine(34)-2'-O)- methyltransferase TrmL	0.813275	0.78876	0.343166	0.493621	0.779428	0.698555	0.833778	J	Methylates the ribose at the nucleotide 34 wobble position in the two leucyl isoacceptors tRNA(Leu)(CmAA) and tRNA(Leu)(cmnm5UmAA). Catalyzes the methyl transfer from S- adenosyl-L-methionine to the 2'-OH of the wobble nucleotide	trmL	trmL			-0.0205024	-0.0450178	-0.490611	-0.340156	-0.0543494	-0.135223
572	K562_RS03820	ComF family protein	0.701505	0.52059	1.0257	0.524974	1.13433	0.77085	0.301627	S	Competence protein	0	K562_RS03820			0.399878	0.218964	0.724074	0.223347	0.832708	0.469224
573	K562_RS03825	methyltransferase domain-containing protein	-3.27209	-3.47084	-2.30214	-1.7952	-3.01181	-0.188237	-0.593396	H	Converts the free carboxyl group of a malonyl-thioester to its methyl ester by transfer of a methyl group from S-adenosyl- L-methionine (SAM). It allows to synthesize pimeloyl-ACP via the fatty acid synthetic pathway	bioC	bioC			-2.6787	-2.87745	-1.70874	-1.2018	-2.41841	0.40516
574	K562_RS03830	DUF2244 domain-containing protein	0.540162	0.526705	0.194543	0.347382	0.553392	0.375161	0.474499	S	Integral membrane protein (DUF2244)	0	K562_RS03830			0.0656637	0.0522065	-0.279955	-0.127117	0.0788937	-0.0993374
575	K562_RS03835	cytochrome c oxidase subunit II	0.408105	0.213119	-0.809637	-0.388971	-0.62398	-0.546161	-0.532547	C	Subunits I and II form the functional core of the enzyme complex. Electrons originating in cytochrome c are transferred via heme a and Cu(A) to the binuclear center formed by heme a3 and Cu(B)	coxB	coxB			0.940652	0.745667	-0.27709	0.143576	-0.0914333	-0.0136139
576	K562_RS03840	cytochrome c oxidase subunit I	-0.186555	-0.059359	-1.21949	-1.0289	-0.75269	-1.19531	-1.239	C	Cytochrome c oxidase is the component of the respiratory chain that catalyzes the reduction of oxygen to water. Subunits 1- 3 form the functional core of the enzyme complex. CO I is the catalytic subunit of the enzyme. Electrons originating in cytochrome c are transferred via the copper A center of subunit 2 and heme A of subunit 1 to the bimetallic center formed by heme A3 and copper B	coxA	coxA			1.05245	1.17964	0.0195085	0.210099	0.486313	0.0436897
577	K562_RS03845	hypothetical protein	0.654617	0.536264	0.625643	0.764751	0.674178	0.815208	0.560799	0	0	0	K562_RS03845			0.093818	-0.0245353	0.0648432	0.203952	0.113379	0.254409
578	K562_RS03850	cytochrome c oxidase assembly protein	0.718172	-0.0516589	-0.438798	-1.6339	-0.563422	-0.14877	-0.188576	O	Cytochrome C oxidase assembly protein ctag	ctaG	ctaG			0.906747	0.136917	-0.250223	-1.44533	-0.374846	0.0398059
579	K562_RS03855	DUF2970 domain-containing protein	0.853205	1.04244	0.00806058	0.469397	0.738212	0.29339	-0.0301831	S	Protein of unknown function (DUF2970)	0	K562_RS03855			0.883388	1.07263	0.0382437	0.49958	0.768395	0.323573
580	K562_RS03860	cytochrome c oxidase subunit 3	0.691335	0.564387	-0.0577424	-0.283224	0.331887	-0.0606296	-0.222552	C	Cytochrome c oxidase subunit III	coxC	coxC			0.913887	0.786939	0.164809	-0.0606725	0.554438	0.161922
581	K562_RS03865	twin transmembrane helix small protein	-0.384691	-0.660049	-0.40992	-0.189534	-1.14279	-1.44717	-1.15537	S	Protein of unknown function (DUF2909)	0	K562_RS03865			0.77068	0.495322	0.745451	0.965837	0.0125822	-0.291799
582	K562_RS03875	cytochrome c oxidase subunit I	0.632342	0.684117	-0.0640439	-0.128004	0.0857539	-0.201579	-0.364539	S	signal sequence binding	sco1	sco1			0.996881	1.04866	0.300495	0.236535	0.450293	0.16296
583	K562_RS03880	COX15/CtaA family protein	0.755663	0.966554	-1.12731	0.0227607	-0.279235	-0.20762	-0.63733	O	cytochrome oxidase assembly	ctaA	ctaA			1.39299	1.60388	-0.48998	0.660091	0.358096	0.42971
584	K562_RS03885	protoheme IX farnesyltransferase	1.06683	0.707552	-0.574299	0.360843	0.377169	0.28612	0.116481	H	Converts heme B (protoheme IX) to heme O by substitution of the vinyl group on carbon 2 of heme B porphyrin ring with a hydroxyethyl farnesyl side group	ctaB	ctaB			0.95035	0.591072	-0.690779	0.244363	0.260688	0.16964
585	K562_RS03890	SCO family protein	0.902255	0.787492	-0.825372	0.397934	-0.0781087	0.136335	0.311307	S	Electron transport protein SCO1 SenC	sco2	sco2			0.590948	0.476185	-1.13668	0.0866273	-0.389416	-0.174972
586	K562_RS03895	hypothetical protein	0.586697	0.61688	0.582654	0.425882	0.710397	0.49853	0.423149	S	PFAM YCII-related	0	K562_RS03895			0.163548	0.193732	0.159505	0.00273348	0.287248	0.0753815
587	K562_RS03900	methyl-accepting chemotaxis protein	0.0993655	-0.387516	0.0186476	-0.636607	0.113152	-0.026015	-0.150228	N	Cache type 2 domain protein	0	K562_RS03900			0.249593	-0.237288	0.168875	-0.486379	0.263379	0.124213
588	K562_RS03905	MetQ/NlpA family ABC transporter substrate-binding protein	0.277646	0.263753	-0.0836377	0.267892	0.254057	0.027116	0.310706	M	Belongs to the nlpA lipoprotein family	0	K562_RS03905			-0.0330602	-0.0469522	-0.394343	-0.0428133	-0.0566489	-0.28359
589	K562_RS03915	ABC transporter substrate-binding protein	0.366141	0.229368	0.605993	0.47113	0.271672	0.342053	0.389639	S	ABC transporter	0	K562_RS03915			-0.0234985	-0.160272	0.216354	0.0814904	-0.117967	-0.0475864
590	K562_RS03920	ABC transporter permease	0.27998	0.396448	-0.271157	0.116679	0.535726	0.0464104	0.206994	S	Belongs to the binding-protein-dependent transport system permease family	0	K562_RS03920			0.0729861	0.189454	-0.478151	-0.0903147	0.328732	-0.160584
591	K562_RS03925	ABC transporter ATP-binding protein	0.421139	0.75528	0.433569	0.328246	0.624876	0.809175	0.570907	S	Abc transporter	0	K562_RS03925			-0.149768	0.184372	-0.137338	-0.242661	0.0539684	0.238268
592	K562_RS03935	DNA polymerase Y family protein	0.449759	0.250344	0.822892	0.543821	-0.397791	-0.0980107	0.417277	L	DNA polymerase	0	K562_RS03935			0.032482	-0.166933	0.405614	0.126544	-0.815068	-0.515288
593	K562_RS03940	error-prone DNA polymerase	0.0754569	0.155915	0.114693	0.304421	0.290555	-0.213413	0.258984	L	DNA polymerase involved in damage-induced mutagenesis and translesion synthesis (TLS). It is not the major replicative DNA polymerase	dnaE2	dnaE2			-0.183527	-0.103069	-0.144291	0.045437	0.0315709	-0.472397
594	K562_RS03945	alpha/beta hydrolase	-0.544982	-0.400561	-0.357182	-0.290955	-0.199326	-0.391445	-0.435852	I	PFAM alpha beta hydrolase fold	0	K562_RS03945			-0.10913	0.035291	0.0786698	0.144896	0.236526	0.0444071
595	K562_RS03950	helix-turn-helix domain-containing protein	-0.33545	-0.338519	-0.208211	-0.149168	-0.200828	-0.329565	-0.320873	K	DJ-1/PfpI family	0	K562_RS03950			-0.0145763	-0.0176455	0.112662	0.171705	0.120046	-0.00869222
596	K562_RS03955	short-chain fatty acid transporter	0.193339	-0.110774	0.53674	0.00896725	0.284931	0.0375837	-0.0527862	I	Short chain fatty acid transporter	0	K562_RS03955			0.246125	-0.0579875	0.589526	0.0617535	0.337717	0.0903699
597	K562_RS03960	ornithine cyclodeaminase family protein	0.152617	0.24766	0.473121	0.348434	0.216702	0.25944	0.247387	E	Ornithine cyclodeaminase/mu-crystallin family	0	K562_RS03960			-0.0947706	0.000273196	0.225734	0.101047	-0.0306847	0.0120527
598	K562_RS03965	molybdopterin-dependent oxidoreductase	0.0876665	-0.157484	-0.0383708	-0.498756	0.157038	-0.0890454	-0.64727	C	Molydopterin dinucleotide binding domain	0	K562_RS03965			0.734937	0.489786	0.6089	0.148515	0.804309	0.558225
599	K562_RS03970	LysR family transcriptional regulator	0.0478706	0.0181632	0.119471	0.391863	0.394401	0.442342	0.158069	K	LysR substrate binding domain	0	K562_RS03970			-0.110198	-0.139906	-0.0385981	0.233794	0.236332	0.284273
600	K562_RS03975	GntR family transcriptional regulator	0.362128	0.843688	0.0251528	0.861145	0.476853	-0.0148985	0.260069	K	regulatory protein GntR HTH	0	K562_RS03975			0.102059	0.583619	-0.234916	0.601076	0.216784	-0.274968
601	K562_RS03980	N-acetylglucosamine-6-phosphate deacetylase	-0.2514	-0.537877	-0.482644	0.25303	0.113019	0.0606147	0.319929	G	Belongs to the metallo-dependent hydrolases superfamily. NagA family	nagA	nagA			-0.571329	-0.857806	-0.802573	-0.0668993	-0.20691	-0.259314
602	K562_RS03985	SIS domain-containing protein	-1.13073	0.107593	0.378294	-0.154052	0.235512	-0.164719	-0.384682	M	PFAM sugar isomerase (SIS)	0	K562_RS03985			-0.746051	0.492274	0.762975	0.230629	0.620194	0.219963
603	K562_RS03990	phosphoenolpyruvate--protein phosphotransferase	-0.65041	-0.35624	-1.01221	-0.424767	-0.402946	-0.513423	-0.211193	0	#N/A	#N/A	#N/A			-0.439218	-0.145048	-0.801014	-0.213574	-0.191753	-0.30223
604	K562_RS03995	PTS transporter subunit EIIC	0.172927	0.0732786	0.384953	0.15761	0.199227	0.123924	0.514214	G	PTS system, N-acetylglucosamine-specific	nagE	nagE			-0.341287	-0.440935	-0.12926	-0.356604	-0.314986	-0.39029
605	K562_RS04000	carbohydate-binding domain-containing protein	-0.0119349	0.234376	0.19447	-0.133398	0.259522	0.374457	0.376612	G	Putative carbohydrate binding domain	chb	chb			-0.388546	-0.142236	-0.182141	-0.510009	-0.117089	-0.00215423
606	K562_RS04010	cytochrome d ubiquinol oxidase subunit II	-0.0485226	-0.0709628	0.423618	0.125157	0.129528	0.212906	-0.0667161	C	Cytochrome d ubiquinol oxidase, subunit II	cydB	cydB			0.0181935	-0.00424673	0.490334	0.191873	0.196244	0.279622
607	K562_RS04015	cytochrome ubiquinol oxidase subunit I	-0.0310516	-0.0195734	-0.111251	0.276158	0.0536927	-0.0615729	-0.161804	C	Ubiquinol oxidase, subunit I	cydA	cydA			0.130752	0.14223	0.0505523	0.437961	0.215496	0.100231
608	K562_RS04020	hypothetical protein	-0.262388	-0.243816	-0.592873	0.207149	-0.324096	-0.34981	-0.116216	0	0	0	K562_RS04020			-0.146173	-0.1276	-0.476658	0.323365	-0.20788	-0.233594
609	K562_RS04030	acyloxyacyl hydrolase	0.277947	-0.0241445	0.655407	0.408749	0.715399	0.601577	0.75586	M	Has lipid A 3-O-deacylase activity. Hydrolyzes the ester bond at the 3 position of lipid A, a bioactive component of lipopolysaccharide (LPS), thereby releasing the primary fatty acyl moiety	0	K562_RS04030			-0.477913	-0.780005	-0.100453	-0.347111	-0.0404609	-0.154283
610	K562_RS04035	nuclear transport factor 2 family protein	-0.0579548	-0.996885	0.212808	-0.925946	-0.339078	-0.637553	-1.60419	S	Domain of unknown function (DUF4440)	0	K562_RS04035			1.54624	0.607307	1.817	0.678246	1.26511	0.966638
611	K562_RS04040	2-isopropylmalate synthase	-0.274963	-0.455117	-0.647615	-0.2612	-0.0160968	0.00967251	-0.0357999	E	Catalyzes the condensation of the acetyl group of acetyl-CoA with 3-methyl-2-oxobutanoate (2-oxoisovalerate) to form 3-carboxy-3-hydroxy-4-methylpentanoate (2-isopropylmalate)	0	K562_RS04040			-0.239163	-0.419317	-0.611815	-0.2254	0.0197031	0.0454724
612	K562_RS04045	DNA-binding protein YbiB	0.812642	0.490104	0.181203	0.272847	0.0419489	0.588352	0.320255	E	glycosyl transferase	trpD3	trpD3			0.492387	0.16985	-0.139052	-0.0474074	-0.278306	0.268098
613	K562_RS04050	maleylacetoacetate isomerase	-0.506015	-0.437587	-0.1287	-0.504371	-0.238183	-0.199187	-0.723741	G	maleylacetoacetate isomerase	maiA	maiA			0.217726	0.286153	0.595041	0.21937	0.485558	0.524553
614	K562_RS04060	16S rRNA (guanine(966)-N(2))-methyltransferase RsmD	1.18979	1.02781	0.366604	0.516295	0.829498	0.543291	0.629503	L	Methyltransferase	0	K562_RS04060			0.56029	0.39831	-0.262899	-0.113207	0.199996	-0.0862112
615	K562_RS04075	histidinol-phosphate transaminase	-0.113088	-0.430241	-0.137748	-0.200068	-0.234916	-0.921288	-0.451335	E	Belongs to the class-II pyridoxal-phosphate-dependent aminotransferase family. Histidinol-phosphate aminotransferase subfamily	hisC1	hisC1			0.338248	0.0210942	0.313588	0.251267	0.216419	-0.469952
616	K562_RS04110	tetratricopeptide repeat protein	1.08115	1.05242	0.868168	0.355587	0.528588	0.762224	0.961571	O	TPR repeat-containing protein	0	K562_RS04110			0.119578	0.0908517	-0.0934028	-0.605984	-0.432983	-0.199347
617	K562_RS04115	bifunctional DNA-formamidopyrimidine glycosylase/DNA-(apurinic or apyrimidinic site) lyase	-0.179052	-0.365715	0.474229	-0.188017	0.344137	0.369527	0.122955	L	Involved in base excision repair of DNA damaged by oxidation or by mutagenic agents. Acts as DNA glycosylase that recognizes and removes damaged bases. Has a preference for oxidized purines, such as 7,8-dihydro-8-oxoguanine (8-oxoG). Has AP (apurinic apyrimidinic) lyase activity and introduces nicks in the DNA strand. Cleaves the DNA backbone by beta-delta elimination to generate a single-strand …	fpg	fpg			-0.302007	-0.488671	0.351273	-0.310973	0.221182	0.246572
618	K562_RS04120	A/G-specific adenine glycosylase	0.0920359	0.130746	0.318385	0.306452	0.31684	0.255281	0.457204	L	a g-specific adenine glycosylase	mutY	mutY			-0.365168	-0.326458	-0.138819	-0.150752	-0.140365	-0.201923
619	K562_RS04125	LON peptidase substrate-binding domain-containing protein	0.537298	0.379975	0.622324	0.539513	0.318932	0.519357	0.0951516	S	PFAM peptidase S16 lon domain protein	0	K562_RS04125			0.442146	0.284823	0.527172	0.444362	0.22378	0.424206
620	K562_RS04130	RNase adapter RapZ	-0.446734	-0.188001	-1.09547	-0.862632	-0.585592	-0.382247	-2.38853	S	Displays ATPase and GTPase activities	0	K562_RS04130			1.9418	2.20053	1.29306	1.5259	1.80294	2.00629
621	K562_RS04145	ribosome-associated translation inhibitor RaiA	0.114039	0.223499	0.198918	0.00368374	0.526843	0.183631	0.179347	J	sigma 54 modulation protein ribosomal protein S30EA	rpoX	rpoX			-0.0653083	0.0441513	0.0195705	-0.175664	0.347496	0.00428355
622	K562_RS04150	RNA polymerase factor sigma-54	-0.214299	-0.247381	-0.676391	-0.309542	-1.3171	-0.42742	-1.10299	K	Sigma factors are initiation factors that promote the attachment of RNA polymerase to specific initiation sites and are then released	rpoN	rpoN			0.88869	0.855608	0.426598	0.793447	-0.214107	0.675569
623	K562_RS04170	HAD family hydrolase	0.0214902	-0.262863	0.593669	-0.00271727	0.431298	0.601408	0.698143	S	3-deoxy-D-manno-octulosonate 8-phosphate phosphatase	kdsC	kdsC			-0.676653	-0.961006	-0.104475	-0.700861	-0.266845	-0.0967351
624	K562_RS04180	monovalent cation:proton antiporter family protein	-0.401682	-0.447342	-0.248222	-0.200227	-0.207426	0.0112998	-0.163511	P	Belongs to the monovalent cation proton antiporter 2 (CPA2) transporter (TC 2.A.37) family	0	K562_RS04180			-0.238172	-0.283831	-0.0847112	-0.0367157	-0.043915	0.174811
625	K562_RS04185	adenine phosphoribosyltransferase	0.134317	0.0115531	0.127554	0.195768	0.000452848	-0.253729	0.211294	F	Catalyzes a salvage reaction resulting in the formation of AMP, that is energically less costly than de novo synthesis	apt	apt			-0.0769773	-0.199741	-0.0837407	-0.0155264	-0.210841	-0.465024
626	K562_RS04190	LysE family translocator	0.986199	0.668335	0.737903	0.831822	0.598335	0.219141	0.411276	E	PFAM Lysine exporter protein (LYSE YGGA)	0	K562_RS04190			0.574923	0.257059	0.326627	0.420546	0.187059	-0.192135
627	K562_RS04195	DUF4743 domain-containing protein	-0.0524025	0.296254	0.656951	0.00419802	0.969719	-0.0982644	-0.2286	L	NUDIX hydrolase	0	K562_RS04195			0.176198	0.524855	0.885551	0.232799	1.19832	0.130336
628	K562_RS04200	formyltetrahydrofolate deformylase	-3.29842	-0.905899	-4.98698	-1.50885	-3.889	-1.44496	-1.34611	F	Catalyzes the hydrolysis of 10-formyltetrahydrofolate (formyl-FH4) to formate and tetrahydrofolate (FH4)	purU	purU			-1.95231	0.440215	-3.64087	-0.162732	-2.54288	-0.0988456
629	K562_RS04205	hypothetical protein	-1.49706	-0.843488	-0.673931	-0.242966	0.808045	-0.596477	0.300519	S	membrane	0	K562_RS04205			-1.79757	-1.14401	-0.97445	-0.543486	0.507525	-0.896997
630	K562_RS04210	excinuclease ABC subunit UvrA	-0.920557	-0.677412	-0.944782	-0.702743	-0.623687	-0.37036	-0.733143	L	The UvrABC repair system catalyzes the recognition and processing of DNA lesions. UvrA is an ATPase and a DNA-binding protein. A damage recognition complex composed of 2 UvrA and 2 UvrB subunits scans DNA for abnormalities. When the presence of a lesion has been verified by UvrB, the UvrA molecules dissociate	uvrA	uvrA			-0.187414	0.0557311	-0.211639	0.0303997	0.109456	0.362782
631	K562_RS04215	MFS transporter	0.791123	0.779944	0.455002	-0.0119741	-0.25746	-0.667624	-0.816564	P	Major facilitator Superfamily	0	K562_RS04215			1.60769	1.59651	1.27157	0.80459	0.559104	0.148941
632	K562_RS04230	DNA-3-methyladenine glycosylase	0.719132	0.888423	0.811279	0.376402	0.898764	0.857743	0.693149	L	Methylpurine-DNA glycosylase (MPG)	0	K562_RS04230			0.025983	0.195274	0.118129	-0.316747	0.205614	0.164594
633	K562_RS04235	ParA family protein	0.90476	0.749184	1.76494	1.27086	1.25765	1.38131	1.22725	D	PFAM Cobyrinic acid a,c-diamide synthase	0	K562_RS04235			-0.322486	-0.478062	0.537697	0.0436183	0.0304058	0.154062
634	K562_RS04240	TIGR01841 family phasin	-0.0747902	-0.0811394	0.113229	-0.172343	0.141439	0.114577	0.240318	S	TIGRFAM phasin family protein	0	K562_RS04240			-0.315108	-0.321458	-0.127089	-0.412662	-0.0988788	-0.125741
635	K562_RS04250	acetoacetyl-CoA reductase	1.42499	1.41687	1.01951	1.26479	1.33547	1.02828	1.61682	I	Acetoacetyl-CoA reductase	0	K562_RS04250			-0.191828	-0.199945	-0.597305	-0.352024	-0.281351	-0.588537
636	K562_RS04260	hypothetical protein	1.00853	0.820909	-0.579544	0.808904	0.626152	0.53704	0.810928	0	0	0	K562_RS04260			0.197602	0.00998089	-1.39047	-0.00202435	-0.184776	-0.273888
637	K562_RS04275	beta-ketoacyl-[acyl-carrier-protein] synthase family protein	1.15002	1.34698	1.34227	0.969973	0.907195	0.949558	1.40328	I	Belongs to the beta-ketoacyl-ACP synthases family	0	K562_RS04275			-0.253264	-0.0562969	-0.0610139	-0.433307	-0.496085	-0.453723
638	K562_RS04280	polysaccharide deacetylase family protein	0.190893	-0.0151359	-0.0819556	-0.0358654	-0.0894532	-0.461167	-0.540326	G	polysaccharide deacetylase	0	K562_RS04280			0.73122	0.525191	0.458371	0.504461	0.450873	0.0791593
639	K562_RS04285	MMPL family transporter	0.958836	1.1278	1.21805	0.706629	1.22847	1.43983	1.58616	S	MMPL family	0	K562_RS04285			-0.627321	-0.458354	-0.368105	-0.879527	-0.357682	-0.146328
640	K562_RS04290	outer membrane lipoprotein carrier protein LolA	0.820316	0.891542	0.950348	0.46181	0.800226	0.285038	0.832773	M	Outer membrane lipoprotein carrier protein LolA	0	K562_RS04290			-0.0124565	0.0587698	0.117575	-0.370963	-0.0325467	-0.547734
641	K562_RS04295	acyl-CoA synthetase	1.03402	0.962211	1.19042	0.913589	1.12233	1.22338	1.24076	S	Bacterial lipid A biosynthesis acyltransferase	0	K562_RS04295			-0.206739	-0.278544	-0.0503307	-0.327166	-0.118423	-0.0173799
642	K562_RS04300	acyl-CoA synthetase family protein	0.475188	0.707566	0.721642	-0.3347	-0.0820353	0.195921	0.464515	I	AMP-binding enzyme	0	K562_RS04300			0.0106733	0.243051	0.257127	-0.799215	-0.54655	-0.268594
643	K562_RS04315	3-oxoacyl-ACP reductase FabG	1.35042	0.7581	1.84253	1.88652	1.04924	1.35529	0.997675	I	reductase	0	K562_RS04315			0.35275	-0.239575	0.844854	0.888849	0.0515653	0.35762
644	K562_RS04320	endoribonuclease L-PSP	0.841847	1.06769	0.678381	0.780612	0.723253	0.454621	0.887132	J	pteridine-dependent deoxygenase	0	K562_RS04320			-0.0452844	0.180555	-0.208751	-0.10652	-0.163878	-0.43251
645	K562_RS04325	glycosyltransferase family 2 protein	0.586949	0.392141	1.20852	0.873867	0.78891	1.15994	0.539547	M	glycosyl transferase family 2	0	K562_RS04325			0.0474023	-0.147406	0.668968	0.33432	0.249363	0.620398
646	K562_RS04330	M48 family metalloprotease	0.361643	-0.31128	0.0268759	0.362449	-0.108792	0.329512	-0.781689	M	peptidase M48, Ste24p	0	K562_RS04330			1.14333	0.470409	0.808565	1.14414	0.672897	1.1112
647	K562_RS04335	lactate permease LctP family transporter	0.572267	0.569206	0.35486	0.865145	0.696978	0.59347	0.986103	C	permease	glcA	glcA			-0.413837	-0.416897	-0.631244	-0.120958	-0.289125	-0.392633
648	K562_RS04340	iron-sulfur cluster-binding protein	0.338044	0.406593	0.455091	0.790872	0.538362	0.551301	0.664878	C	TIGRFAM iron-sulfur cluster binding protein	0	K562_RS04340			-0.326834	-0.258284	-0.209787	0.125994	-0.126516	-0.113577
649	K562_RS04345	lactate utilization protein C	0.407494	0.110667	-0.744751	0.426721	0.253116	1.19946	-0.247092	S	LUD domain	0	K562_RS04345			0.654586	0.357759	-0.497659	0.673813	0.500208	1.44656
650	K562_RS04355	FadR family transcriptional regulator	0.882094	0.636452	1.11435	0.555513	0.856094	0.984792	1.0058	K	Transcriptional regulator	0	K562_RS04355			-0.123702	-0.369344	0.108549	-0.450283	-0.149702	-0.0210038
651	K562_RS04360	phospholipase D family protein	0.330811	0.12503	0.24025	0.195135	0.188888	-0.296837	-0.49339	I	Phospholipase D Transphosphatidylase	0	K562_RS04360			0.824201	0.61842	0.73364	0.688525	0.682278	0.196554
652	K562_RS04365	class II aldolase/adducin family protein	-0.926235	-0.572048	0.137265	-0.569679	-0.581873	0.00910855	-0.441317	G	Class II aldolase adducin family protein	0	K562_RS04365			-0.484918	-0.130731	0.578582	-0.128362	-0.140556	0.450426
653	K562_RS04370	hypothetical protein	-0.134914	0.265175	0.504527	0.620814	0.478164	0.418711	0.592729	0	0	0	K562_RS04370			-0.727643	-0.327554	-0.0882023	0.0280845	-0.114565	-0.174018
654	K562_RS04375	CHRD domain-containing protein	0.316373	0.47386	0.650687	0.674092	0.518365	0.673446	0.634774	M	PFAM CHRD domain containing protein	0	K562_RS04375			-0.318401	-0.160914	0.0159129	0.0393176	-0.116409	0.0386724
655	K562_RS04380	alpha/beta hydrolase	-0.00980699	0.275509	0.180662	0.828283	0.978477	0.613555	0.641514	I	Alpha beta hydrolase	0	K562_RS04380			-0.651321	-0.366006	-0.460852	0.186768	0.336963	-0.0279591
656	K562_RS04385	EcsC family protein	0.391999	0.354319	0.359436	0.0401139	0.496735	0.139896	0.174013	S	EcsC protein family	0	K562_RS04385			0.217986	0.180306	0.185424	-0.133899	0.322722	-0.0341166
657	K562_RS04390	MFS transporter	-0.149431	0.125977	-0.0598956	0.0827765	0.321278	0.135741	-0.513927	P	Major facilitator Superfamily	0	K562_RS04390			0.364496	0.639904	0.454031	0.596703	0.835205	0.649668
658	K562_RS04400	DJ-1/PfpI family protein	0.604413	0.784222	0.479979	1.03551	0.904773	0.903353	0.135255	S	Intracellular protease, PfpI family	0	K562_RS04400			0.469158	0.648967	0.344725	0.900253	0.769518	0.768098
659	K562_RS04405	amino acid deaminase	-0.199381	-0.292367	-0.155782	-0.223874	0.0328732	-0.636158	-0.614525	E	amino acid	0	K562_RS04405			0.415143	0.322158	0.458743	0.390651	0.647398	-0.0216331
660	K562_RS04410	MurR/RpiR family transcriptional regulator	-0.0588859	-0.147867	0.0878631	-0.327771	0.197119	-0.360612	-0.0169839	K	Transcriptional regulator	0	K562_RS04410			-0.041902	-0.130883	0.104847	-0.310787	0.214103	-0.343628
661	K562_RS04415	D-aminoacylase	-0.179486	0.814108	-0.493568	-0.0450572	-0.95119	-0.498065	0.339632	Q	D-aminoacylase	dan	dan			-0.519118	0.474476	-0.8332	-0.384689	-1.29082	-0.837697
662	K562_RS04425	NADPH-dependent 7-cyano-7-deazaguanine reductaseQueF	0.589853	0.262697	-0.527961	-0.537665	0.06168	0.367917	-0.393128	F	Catalyzes the NADPH-dependent reduction of 7-cyano-7- deazaguanine (preQ0) to 7-aminomethyl-7-deazaguanine (preQ1)	queF	queF			0.982981	0.655825	-0.134833	-0.144537	0.454808	0.761045
663	K562_RS04430	threonine ammonia-lyase	0.00999258	-0.168787	-1.03104	0.0216601	-0.184626	-0.346902	-0.33305	E	Catalyzes the anaerobic formation of alpha-ketobutyrate and ammonia from threonine in a two-step reaction. The first step involved a dehydration of threonine and a production of enamine intermediates (aminocrotonate), which tautomerizes to its imine form (iminobutyrate). Both intermediates are unstable and short- lived. The second step is the nonenzymatic hydrolysis of the enamine imine intermedi…	ilvA	ilvA			0.343042	0.164263	-0.697993	0.35471	0.148424	-0.0138528
664	K562_RS04435	DUF3683 domain-containing protein	-0.535376	-0.326861	-0.3613	-0.0348145	-0.215508	-0.0165654	0.0812863	C	FAD linked oxidase domain protein	glpCD	glpCD			-0.616662	-0.408147	-0.442587	-0.116101	-0.296794	-0.0978518
665	K562_RS04440	HIT family protein	-1.1884	-0.622007	0.261366	0.691848	0.324627	0.389081	0.496615	F	Histidine triad (HIT) protein	0	K562_RS04440			-1.68502	-1.11862	-0.23525	0.195233	-0.171988	-0.107534
666	K562_RS04445	DUF971 domain-containing protein	-1.07768	-0.899644	-0.172347	0.118252	0.0288681	0.000175703	-1.09219	S	Protein of unknown function (DUF971)	0	K562_RS04445			0.01451	0.192546	0.919842	1.21044	1.12106	1.09236
667	K562_RS04460	SCP2 sterol-binding domain-containing protein	-6.50465	-4.77139	-0.536407	-1.13873	-0.623061	-0.297267	-2.17383	S	PFAM Sterol-binding domain protein	0	K562_RS04460			-4.33082	-2.59756	1.63742	1.0351	1.55077	1.87656
668	K562_RS04470	SAM-dependent methyltransferase	0.980865	0.174356	0.642305	-0.514997	-0.210494	0.260545	0.32717	Q	Thiopurine S-methyltransferase	0	K562_RS04470			0.653696	-0.152813	0.315135	-0.842167	-0.537664	-0.0666248
669	K562_RS04480	DUF502 domain-containing protein	-0.0743499	0.226331	-0.468392	-0.131915	-0.0779086	0.25369	0.156795	S	Protein of unknown function (DUF502)	0	K562_RS04480			-0.231145	0.0695357	-0.625187	-0.28871	-0.234704	0.096895
670	K562_RS04490	dihydroneopterin triphosphate diphosphatase	0.210225	-0.16686	0.275235	-0.262219	-0.152372	-0.388699	-0.420886	L	PFAM NUDIX hydrolase	ntpA	ntpA			0.631111	0.254026	0.696122	0.158667	0.268514	0.0321867
671	K562_RS04495	cardiolipin synthase ClsB	-0.184942	-0.0870173	0.152747	-0.0487739	-0.258139	-0.07742	0.0311446	I	Catalyzes the phosphatidyl group transfer from one phosphatidylglycerol molecule to another to form cardiolipin (CL) (diphosphatidylglycerol) and glycerol	clsB	clsB			-0.216086	-0.118162	0.121602	-0.0799186	-0.289283	-0.108565
672	K562_RS04500	TetR/AcrR family transcriptional regulator	0.481332	0.383867	-0.173743	-0.0995857	0.0156587	-0.381869	-0.108878	K	regulatory protein TetR	0	K562_RS04500			0.59021	0.492745	-0.0648653	0.00929219	0.124537	-0.272991
673	K562_RS04505	acyl-CoA dehydrogenase C-terminal domain-containing protein	-0.460153	0.0267451	-0.236413	-0.0147378	-0.0348293	-0.205728	0.00432393	C	acyl-CoA dehydrogenase	0	K562_RS04505			-0.464477	0.0224211	-0.240736	-0.0190618	-0.0391533	-0.210052
674	K562_RS04510	3-hydroxyacyl-CoA dehydrogenase/enoyl-CoA hydratase family protein	-0.563538	-0.70937	-0.400124	-0.149631	-0.639922	-0.0927994	-0.452122	I	3-hydroxyacyl-coa dehydrogenase	0	K562_RS04510			-0.111416	-0.257249	0.0519982	0.30249	-0.1878	0.359322
675	K562_RS04515	acetyl-CoA C-acyltransferase	0.524437	0.702925	0.213784	0.288701	0.246054	0.58409	0.148719	I	Belongs to the thiolase family	fadA	fadA			0.375718	0.554207	0.0650652	0.139983	0.0973356	0.435372
676	K562_RS04525	formate dehydrogenase accessory sulfurtransferase FdhD	0.147249	0.191233	0.213396	-0.0420068	0.16136	0.000711761	-0.10209	C	Required for formate dehydrogenase (FDH) activity. Acts as a sulfur carrier protein that transfers sulfur from IscS to the molybdenum cofactor prior to its insertion into FDH	fdhD	fdhD			0.249339	0.293323	0.315486	0.0600834	0.26345	0.102802
677	K562_RS04530	nitrate reductase maturation protein NarM	-0.0865517	0.321026	1.00563	-0.116325	0.0789312	-0.214426	-0.20913	S	PFAM conserved	0	K562_RS04530			0.122579	0.530156	1.21476	0.092805	0.288062	-0.0052953
678	K562_RS04535	acyl-CoA thioesterase	-0.0553819	0.393283	-0.776786	-0.291681	-0.93101	-0.766822	0.216525	I	Thioesterase superfamily protein	0	K562_RS04535			-0.271907	0.176758	-0.993311	-0.508206	-1.14754	-0.983347
679	K562_RS04540	ABC transporter ATP-binding protein/permease	-0.277387	0.087007	0.00228586	0.305195	0.243773	-0.228898	-0.0776491	V	abc transporter	0	K562_RS04540			-0.199738	0.164656	0.0799349	0.382844	0.321422	-0.151249
680	K562_RS04550	phosphotransferase	0.485025	0.231516	0.217492	-0.0285579	0.179842	-0.13398	0.0807897	S	Aminoglycoside phosphotransferase	0	K562_RS04550			0.404235	0.150727	0.136703	-0.109348	0.0990528	-0.214769
681	K562_RS04560	peptidylprolyl isomerase	-3.33202	-2.36474	0.0153807	-0.510237	-0.134003	0.26181	0.0560096	M	Chaperone involved in the correct folding and assembly of outer membrane proteins. Recognizes specific patterns of aromatic residues and the orientation of their side chains, which are found more frequently in integral outer membrane proteins. May act in both early periplasmic and late outer membrane-associated steps of protein maturation	surA	surA			-3.38803	-2.42075	-0.0406289	-0.566247	-0.190012	0.2058
682	K562_RS04575	DMT family transporter	-0.589791	-0.626482	-0.243111	-0.793053	0.282866	-0.913921	0.243476	E	EamA-like transporter family	0	K562_RS04575			-0.833268	-0.869958	-0.486588	-1.03653	0.0393893	-1.1574
683	K562_RS04580	lactoylglutathione lyase	-0.34408	-0.624902	-0.565873	-0.209827	-0.698296	-0.433808	-0.427532	E	Lactoylglutathione lyase	gloA	gloA			0.0834521	-0.19737	-0.13834	0.217705	-0.270764	-0.00627567
684	K562_RS04585	M48 family metallopeptidase	0.323047	-0.0637959	0.78402	0.0766876	-0.554941	0.404997	-0.567084	S	Metal-dependent hydrolase	0	K562_RS04585			0.89013	0.503288	1.3511	0.643771	0.012143	0.972081
685	K562_RS04590	1-acyl-sn-glycerol-3-phosphate acyltransferase	0.0925537	-0.134633	-1.4642	-1.22607	-2.60261	-0.563327	-1.1418	I	Acyl-transferase	plsC1	plsC1			1.23435	1.00717	-0.322396	-0.0842708	-1.4608	0.578473
686	K562_RS04610	hypothetical protein	-1.61451	-1.33223	-0.689917	-1.46451	-0.636606	-0.173634	-1.11523	M	Tetratricopeptide TPR_2 repeat protein	0	K562_RS04610			-0.499283	-0.217001	0.425308	-0.349287	0.478619	0.941591
687	K562_RS04620	CBS domain-containing protein	-0.0455064	0.104523	0.534094	0.0962183	0.395853	0.794443	0.883531	P	CBS domain containing protein	corC	corC			-0.929038	-0.779008	-0.349437	-0.787313	-0.487678	-0.0890886
688	K562_RS04630	gamma-glutamylcyclotransferase	0.138483	0.239435	0.441818	0.10737	0.365287	0.0184699	0.291739	P	Catalyzes the cleavage of glutathione into 5-oxo-L- proline and a Cys-Gly dipeptide. Acts specifically on glutathione, but not on other gamma-glutamyl peptides	chaC	chaC			-0.153256	-0.0523045	0.150079	-0.184369	0.0735479	-0.27327
689	K562_RS04640	PhoH family protein	0.439958	0.22723	-0.0105903	0.33787	0.0733664	0.255382	-0.229054	T	PFAM PhoH family protein	ybeZ	ybeZ			0.669013	0.456285	0.218464	0.566924	0.302421	0.484436
690	K562_RS04645	tRNA (N6-isopentenyl adenosine(37)-C2)-methylthiotransferase MiaB	-3.29176	-0.803916	-2.68208	-3.22779	-1.15774	-0.946587	-1.22824	J	Catalyzes the methylthiolation of N6- (dimethylallyl)adenosine (i(6)A), leading to the formation of 2- methylthio-N6-(dimethylallyl)adenosine (ms(2)i(6)A) at position 37 in tRNAs that read codons beginning with uridine	miaB	miaB			-2.06352	0.424329	-1.45384	-1.99954	0.0705082	0.281657
691	K562_RS04650	LysR family transcriptional regulator	-0.600612	-3.40077	-2.60569	-3.10404	-3.04992	-3.45188	-0.782169	K	transcriptional Regulator, LysR family	0	K562_RS04650			0.181557	-2.6186	-1.82352	-2.32187	-2.26775	-2.66971
692	K562_RS04655	MFS transporter	-0.279535	-0.0852189	0.66555	-0.208176	-0.345218	-0.396367	-0.588895	P	Major facilitator Superfamily	0	K562_RS04655			0.30936	0.503676	1.25445	0.38072	0.243677	0.192528
693	K562_RS04665	3	0.190666	0.46347	-0.0703055	0.157621	0.11202	-0.18008	0.011292	H	Catalyzes the conversion of D-ribulose 5-phosphate to formate and 3,4-dihydroxy-2-butanone 4-phosphate	0	K562_RS04665			0.179374	0.452178	-0.0815975	0.146329	0.100728	-0.191373
694	K562_RS04670	HAD family hydrolase	-0.327683	-0.375555	0.196508	0.0935654	0.0191996	-0.657505	-0.0323452	S	HAD-hyrolase-like	0	K562_RS04670			-0.295338	-0.343209	0.228854	0.125911	0.0515448	-0.62516
695	K562_RS04675	inositol 2-dehydrogenase	-0.793374	-0.994081	-0.40232	-0.375082	-0.319561	-0.262803	-0.732588	S	PFAM oxidoreductase domain protein	iolG	iolG			-0.0607862	-0.261493	0.330268	0.357506	0.413027	0.469785
696	K562_RS04680	TIM barrel protein	-1.4199	-0.104362	-0.572851	-0.166022	-5.27084	-0.97634	-0.510536	G	Xylose isomerase-like TIM barrel	iolI	iolI			-0.909364	0.406174	-0.0623152	0.344513	-4.76031	-0.465805
697	K562_RS04685	hypothetical protein	-1.05114	-0.296719	-0.388434	-0.380297	-0.448611	-0.00187277	-0.691696	0	0	0	K562_RS04685			-0.35944	0.394976	0.303262	0.311398	0.243084	0.689823
698	K562_RS04695	fatty acid desaturase family protein	0.281763	0.377292	-0.065282	-0.0548304	0.462418	0.201046	0.78819	I	fatty acid desaturase	0	K562_RS04695			-0.506427	-0.410898	-0.853472	-0.84302	-0.325772	-0.587144
699	K562_RS04700	non-heme iron oxygenase ferredoxin subunit	0.388858	0.845763	0.914358	0.591517	0.400022	0.335473	0.541273	P	TIGRFAM Rieske 2Fe-2S domain protein, MocE subfamily	0	K562_RS04700			-0.152414	0.30449	0.373085	0.0502439	-0.14125	-0.205799
700	K562_RS04705	FAD-dependent oxidoreductase	0.771145	0.635531	0.528555	0.353041	0.249848	0.245502	0.318215	S	PFAM FAD-dependent pyridine nucleotide-disulphide oxidoreductase	0	K562_RS04705			0.452931	0.317317	0.21034	0.0348264	-0.0683671	-0.0727124
701	K562_RS04710	aquaporin family protein	0.437184	0.718517	0.719607	0.455588	0.358282	0.269362	-0.132282	G	Belongs to the MIP aquaporin (TC 1.A.8) family	glpF	glpF			0.569466	0.850799	0.851889	0.58787	0.490564	0.401644
702	K562_RS04715	glycerol kinase GlpK	-1.07631	-0.220079	-0.319116	-0.333029	0.147363	-0.0578565	0.0514714	F	Key enzyme in the regulation of glycerol uptake and metabolism. Catalyzes the phosphorylation of glycerol to yield sn- glycerol 3-phosphate	glpK	glpK			-1.12778	-0.271551	-0.370588	-0.3845	0.0958916	-0.109328
703	K562_RS04720	glycerol-3-phosphate dehydrogenase	0.255122	0.65832	-0.188023	0.531693	0.197307	0.133569	-0.200076	C	Belongs to the FAD-dependent glycerol-3-phosphate dehydrogenase family	glpD	glpD			0.455198	0.858396	0.0120531	0.731769	0.397383	0.333645
704	K562_RS04730	hypothetical protein	-0.0123874	0.0885375	-0.210315	0.354901	0.0608974	0.240197	0.0991889	0	0	0	K562_RS04730			-0.111576	-0.0106514	-0.309503	0.255712	-0.0382915	0.141009
705	K562_RS04735	DeoR/GlpR transcriptional regulator	0.310948	0.115732	-1.21247	0.308208	0.0527617	-0.62635	-0.412028	K	PFAM regulatory protein DeoR	glpR	glpR			0.722976	0.52776	-0.800445	0.720237	0.46479	-0.214322
706	K562_RS04740	gamma-glutamyltransferase family protein	-1.20027	-1.18801	-0.794174	-0.620041	-0.9092	-0.876119	-0.442352	E	gamma-glutamyltransferase	0	K562_RS04740			-0.757915	-0.745656	-0.351822	-0.177689	-0.466848	-0.433767
707	K562_RS04745	ferritin-like domain-containing protein	0.750611	0.761891	0.667506	0.380356	0.454317	0.632409	0.459067	P	catalase activity	0	K562_RS04745			0.291543	0.302824	0.208438	-0.0787112	-0.00475066	0.173341
708	K562_RS04755	DEAD/DEAH box helicase	-0.170304	-0.0314786	0.377512	0.387731	0.351787	1.04571	0.728518	J	DEAD-box RNA helicase involved in ribosome assembly. Has RNA-dependent ATPase activity and unwinds double-stranded RNA	rhlE	rhlE			-0.898822	-0.759996	-0.351006	-0.340787	-0.376731	0.31719
709	K562_RS04760	cytochrome c	0.433347	0.27193	-0.923711	-0.0392701	-0.578663	-0.0708211	-0.182616	C	PFAM cytochrome c, class I	0	K562_RS04760			0.615963	0.454546	-0.741096	0.143346	-0.396047	0.111795
710	K562_RS04765	c-type cytochrome	0.0740132	0.8053	-1.1974	-0.386367	-0.742188	0.134192	-0.675032	C	PFAM cytochrome c, class I	0	K562_RS04765			0.749045	1.48033	-0.522364	0.288665	-0.0671568	0.809224
711	K562_RS04770	CopD family protein	-0.254737	-0.187692	0.510839	0.0794597	0.230328	0.790902	0.472356	P	PFAM copper resistance D domain protein	0	K562_RS04770			-0.727093	-0.660047	0.0384833	-0.392896	-0.242028	0.318546
712	K562_RS04775	galactonate dehydratase	-0.0985727	0.251718	0.117221	0.603373	0.392069	0.0208798	0.224399	M	mandelate racemase muconate lactonizing	dgoD	dgoD			-0.322971	0.0273198	-0.107178	0.378975	0.167671	-0.203519
713	K562_RS04780	FadR family transcriptional regulator	0.939489	0.805627	0.239192	0.115141	0.559709	0.507037	0.076226	K	PFAM regulatory protein GntR HTH	0	K562_RS04780			0.863263	0.729401	0.162966	0.0389146	0.483483	0.430811
714	K562_RS04790	GFA family protein	0.303769	-0.135253	0.262757	-1.10234	-0.329781	0.0990511	0.0772928	S	PFAM glutathione-dependent formaldehyde-activating GFA	0	K562_RS04790			0.226477	-0.212546	0.185465	-1.17963	-0.407074	0.0217583
715	K562_RS04795	transglycosylase domain-containing protein	0.320169	0.425723	-0.0593575	0.200402	0.321613	0.432045	0.828016	M	PFAM glycosyl transferase, family 51	0	K562_RS04795			-0.507847	-0.402292	-0.887373	-0.627614	-0.506402	-0.395971
716	K562_RS04800	LysR family transcriptional regulator	0.612581	0.875617	0.290644	0.549179	0.436676	0.315549	0.535967	K	Transcriptional regulator, LysR family	0	K562_RS04800			0.0766142	0.339651	-0.245323	0.013212	-0.0992912	-0.220417
717	K562_RS04805	PAAR domain-containing protein	0.772823	0.959135	0.752761	1.06652	0.651185	0.73559	0.761453	S	PAAR motif	0	K562_RS04805			0.0113694	0.197681	-0.00869298	0.30507	-0.110268	-0.0258634
718	K562_RS04810	cupin domain protein	0.720966	0.928955	0.736107	1.08913	0.823755	0.769949	0.628583	G	PFAM Cupin 2, conserved barrel domain protein	0	K562_RS04810			0.0923835	0.300372	0.107524	0.460546	0.195172	0.141366
719	K562_RS04815	DJ-1/PfpI family protein	0.513287	0.636247	1.26566	0.918083	1.16949	1.19631	0.75348	S	PFAM ThiJ PfpI domain protein	0	K562_RS04815			-0.240193	-0.117233	0.51218	0.164603	0.416011	0.442829
720	K562_RS04825	LysR family transcriptional regulator	0.519611	-0.11636	0.48866	0.166145	-0.00668551	0.283914	0.665457	K	LysR substrate binding domain	0	K562_RS04825			-0.145846	-0.781817	-0.176797	-0.499312	-0.672142	-0.381543
721	K562_RS04830	hypothetical protein	0.848156	0.642497	0.866094	0.449862	0.512454	1.08655	0.616188	0	#N/A	#N/A	#N/A			0.231968	0.0263092	0.249907	-0.166326	-0.103734	0.470366
722	K562_RS04835	plasmid recombination protein	-0.0856593	-0.217178	-0.39508	-0.21122	0.148316	0.190792	-0.443383	D	plasmid recombination	0	K562_RS04835			0.357724	0.226205	0.0483033	0.232163	0.5917	0.634176
723	K562_RS04840	tyrosine-type recombinase/integrase	-0.274441	-0.278561	-0.197692	-0.148717	0.0269593	-0.223475	-0.182942	L	Belongs to the 'phage' integrase family	0	K562_RS04840			-0.0914992	-0.0956192	-0.0147505	0.0342249	0.209901	-0.0405328
724	K562_RS04850	MHS family MFS transporter	0.0711806	0.185237	-0.153466	0.20602	0.0949566	-0.161469	0.162777	P	Major Facilitator	0	K562_RS04850			-0.0915961	0.02246	-0.316243	0.0432431	-0.0678201	-0.324246
725	K562_RS04855	sensor histidine kinase	0.493285	0.411522	0.336882	-0.285848	0.301848	0.602371	0.194368	T	Histidine kinase	0	K562_RS04855			0.298917	0.217154	0.142513	-0.480216	0.10748	0.408003
726	K562_RS04860	response regulator transcription factor	0.491082	0.300845	0.0277717	0.330624	0.500897	0.403045	0.0934462	K	response regulator	0	K562_RS04860			0.397636	0.207399	-0.0656744	0.237178	0.407451	0.309599
727	K562_RS04865	hypothetical protein	0.739312	0.88825	0.686258	1.14026	0.678716	0.84972	1.2406	0	#N/A	#N/A	#N/A			-0.501286	-0.352348	-0.55434	-0.100333	-0.561882	-0.390878
728	K562_RS04875	recombination regulator RecX	0.639879	0.407596	0.890914	0.627394	0.366946	0.916358	0.276807	S	Modulates RecA activity	recX	recX			0.363072	0.130789	0.614107	0.350587	0.0901396	0.639551
729	K562_RS04880	DUF2889 domain-containing protein	0.627271	0.432005	0.682326	0.632155	0.469062	0.633864	0.65816	S	Protein of unknown function (DUF2889)	0	K562_RS04880			-0.0308891	-0.226156	0.0241658	-0.0260055	-0.189099	-0.0242962
730	K562_RS04885	ADP-forming succinate--CoA ligase subunit beta	0.585848	0.813772	0.112961	0.404824	0.192974	0.0432962	0.167909	F	Succinyl-CoA synthetase functions in the citric acid cycle (TCA), coupling the hydrolysis of succinyl-CoA to the synthesis of either ATP or GTP and thus represents the only step of substrate-level phosphorylation in the TCA. The beta subunit provides nucleotide specificity of the enzyme and binds the substrate succinate, while the binding sites for coenzyme A and phosphate are found in the alpha …	sucC	sucC			0.417939	0.645863	-0.0549476	0.236915	0.025065	-0.124613
731	K562_RS04890	succinate--CoA ligase subunit alpha	-0.791106	-0.55328	-1.65374	-1.29217	-1.11071	-1.73647	-1.30564	C	Succinyl-CoA synthetase functions in the citric acid cycle (TCA), coupling the hydrolysis of succinyl-CoA to the synthesis of either ATP or GTP and thus represents the only step of substrate-level phosphorylation in the TCA. The alpha subunit of the enzyme binds the substrates coenzyme A and phosphate, while succinate binding and nucleotide specificity is provided by the beta subunit	sucD	sucD			0.514536	0.752363	-0.348101	0.013472	0.194936	-0.430827
732	K562_RS04895	TerC family protein	0.177204	0.151044	0.489628	-0.736549	-0.238633	0.664997	0.311148	P	Integral membrane protein TerC	0	K562_RS04895			-0.133944	-0.160104	0.17848	-1.0477	-0.549781	0.353849
733	K562_RS04900	pilin	0.413999	0.558525	0.495566	0.567702	0.597166	0.912017	0.550832	U	general secretion pathway protein	pilA	pilA			-0.136832	0.00769348	-0.0552661	0.0168702	0.046334	0.361185
734	K562_RS04905	O-antigen ligase C-terminal domain-containing protein	0.614644	1.00839	0.253193	0.103254	0.0923667	-0.0588475	0.202315	M	Pfam O-Antigen Polymerase	0	K562_RS04905			0.412329	0.806075	0.0508781	-0.0990618	-0.109949	-0.261163
735	K562_RS04910	TonB family protein	1.21884	0.849492	1.102	0.0551061	0.121339	0.164844	-0.0904789	S	Gram-negative bacterial TonB protein C-terminal	0	K562_RS04910			1.30932	0.939971	1.19248	0.145585	0.211818	0.255323
736	K562_RS04915	cyclic pyranopterin monophosphate synthase MoaC	0.807667	0.884882	0.333899	0.262956	0.469167	0.205484	0.768523	H	Catalyzes the conversion of (8S)-3',8-cyclo-7,8- dihydroguanosine 5'-triphosphate to cyclic pyranopterin monophosphate (cPMP)	moaC	moaC			0.0391443	0.11636	-0.434624	-0.505567	-0.299356	-0.563039
737	K562_RS04920	M48 family metallopeptidase	0.354499	-0.951008	-0.872177	-0.827532	-0.305113	-1.89154	-1.09336	S	Peptidase M48	0	K562_RS04920			1.44786	0.142348	0.221179	0.265824	0.788243	-0.798185
738	K562_RS04930	hydrolase	-0.649556	-0.716663	-0.397656	-0.182307	-0.12522	0.161927	-0.0738506	S	Alpha beta hydrolase	0	K562_RS04930			-0.575706	-0.642812	-0.323806	-0.108456	-0.0513698	0.235777
739	K562_RS04935	nuclear transport factor 2 family protein	-0.947337	-0.333746	-0.0234859	-0.0155288	0.370845	0.32926	-0.0788632	S	SnoaL-like domain	0	K562_RS04935			-0.868474	-0.254883	0.0553773	0.0633344	0.449709	0.408123
740	K562_RS04940	lipopolysaccharide heptosyltransferase II	-2.79881	-3.14288	-1.48235	-1.86711	-2.62019	-2.06644	-3.08684	M	heptosyltransferase II	rfaF	rfaF			0.288031	-0.0560452	1.60449	1.21973	0.466653	1.0204
741	K562_RS04945	zinc-finger domain-containing protein	0.929149	0.945885	0.229155	0.774438	0.642304	0.824322	0.713521	S	Zinc-finger domain	0	K562_RS04945			0.215629	0.232364	-0.484365	0.0609172	-0.0712162	0.110801
742	K562_RS04950	branched-chain amino acid transaminase	0.335338	0.0350691	0.0944548	0.181818	0.0769415	0.157082	0.048692	E	Belongs to the class-IV pyridoxal-phosphate-dependent aminotransferase family	ilvE	ilvE			0.286646	-0.0136229	0.0457628	0.133126	0.0282496	0.10839
743	K562_RS04955	AzlC family ABC transporter permease	-0.341587	-0.0725449	-0.302002	-0.175713	-0.259008	0.326912	-0.417616	E	PFAM AzlC family protein	0	K562_RS04955			0.0760287	0.345071	0.115614	0.241903	0.158608	0.744528
744	K562_RS04960	AzlD domain-containing protein	0.415577	0.355863	-0.389117	0.596094	0.122996	0.182227	0.373376	S	Pfam Branched-chain amino acid transport	0	K562_RS04960			0.0422014	-0.017513	-0.762493	0.222718	-0.25038	-0.191149
745	K562_RS04965	phosphoglycerate kinase	0.94826	0.187346	-1.24844	0.720342	0.301578	-1.58444	0.937185	G	Belongs to the phosphoglycerate kinase family	pgk	pgk			0.0110752	-0.749839	-2.18563	-0.216843	-0.635607	-2.52163
746	K562_RS04970	pyruvate kinase	-0.985481	0.0237566	-0.668838	-1.06173	-0.385149	-1.04362	-0.81431	G	Belongs to the pyruvate kinase family	pykA	pykA			-0.171171	0.838066	0.145472	-0.247425	0.429161	-0.229306
747	K562_RS04975	fructose-bisphosphate aldolase class II	-1.37763	-1.37408	-3.84225	-0.918829	-0.782401	0.31924	-0.435522	G	fructose-bisphosphate aldolase, class II, Calvin cycle subtype	fbaA	fbaA			-0.942111	-0.938563	-3.40672	-0.483307	-0.346879	0.754762
748	K562_RS04980	phosphoribosylaminoimidazolesuccinocarboxamide synthase	-4.82883	-2.81955	-3.80758	-4.75068	-4.50318	-3.6812	-4.7006	F	phosphoribosylaminoimidazolesuccinocarboxamide synthase	purC	purC			-0.128229	1.88104	0.893015	-0.0500827	0.197418	1.0194
749	K562_RS05000	SGNH/GDSL hydrolase family protein	-0.28724	-0.509831	-0.980804	-0.247507	-0.209295	-0.680186	-0.0677206	I	GDSL-like Lipase/Acylhydrolase	0	K562_RS05000			-0.21952	-0.44211	-0.913083	-0.179787	-0.141575	-0.612465
750	K562_RS05005	sterol desaturase family protein	0.685452	0.561776	0.0777452	0.267287	0.602144	0.344337	0.446264	I	Fatty acid hydroxylase	0	K562_RS05005			0.239188	0.115512	-0.368519	-0.178977	0.15588	-0.101928
751	K562_RS05010	D-alanyl-D-alanine carboxypeptidase/D-alanyl-D-alanine-endopeptidase	-2.79033	-2.81448	-2.59009	-3.21785	-2.8981	-3.29528	-2.7835	M	D-alanyl-d-alanine carboxypeptidase	dacB	dacB			-0.00683746	-0.0309862	0.193407	-0.434353	-0.114605	-0.511782
752	K562_RS05015	response regulator	-0.529933	0.645772	0.500844	0.902504	0.399028	0.161348	1.37813	K	response regulator	0	K562_RS05015			-1.90806	-0.732358	-0.877285	-0.475626	-0.979101	-1.21678
753	K562_RS05020	two-component sensor histidine kinase	0.84201	0.670073	0.771418	0.831518	0.854748	0.365974	0.766928	T	PhoQ Sensor	0	K562_RS05020			0.0750822	-0.0968552	0.00448948	0.0645901	0.0878194	-0.400954
754	K562_RS05025	DegQ family serine endoprotease	0.639039	0.626451	0.46146	0.34509	0.425503	0.568222	0.451516	O	Belongs to the peptidase S1C family	degP	degP			0.187523	0.174935	0.00994376	-0.106426	-0.0260131	0.116706
755	K562_RS05030	carboxypeptidase regulatory-like domain-containing protein	0.160033	0.296344	0.224947	0.0235469	0.236322	0.303642	-0.0704444	0	0	0	K562_RS05030			0.230477	0.366788	0.295391	0.0939914	0.306767	0.374086
756	K562_RS05035	DUF427 domain-containing protein	1.23346	0.580317	0.438782	0.713876	1.08389	0.488093	1.09653	S	Domain of unknown function (DUF427)	0	K562_RS05035			0.136932	-0.516215	-0.65775	-0.382655	-0.0126416	-0.608439
757	K562_RS05040	carbon monoxide dehydrogenase subunit G	0.616508	0.292033	-0.12857	0.477216	1.02464	0.115953	0.540636	S	PFAM carbon monoxide dehydrogenase subunit G	0	K562_RS05040			0.0758713	-0.248603	-0.669207	-0.0634202	0.484008	-0.424683
758	K562_RS05045	helix-turn-helix domain-containing protein	-0.0081028	-0.814291	1.13244	0.572872	0.83535	1.36161	0.989899	K	helix-turn-helix- domain containing protein, AraC type	0	K562_RS05045			-0.998002	-1.80419	0.142541	-0.417027	-0.154548	0.371711
759	K562_RS05050	cysteine hydrolase	0.8027	1.09686	0.508658	0.326699	0.897044	0.811871	0.796342	Q	PFAM isochorismatase hydrolase	0	K562_RS05050			0.00635838	0.300516	-0.287684	-0.469642	0.100702	0.0155293
760	K562_RS05055	TetR family transcriptional regulator	0.462656	0.721624	0.143962	-0.0319596	0.0281155	0.776634	0.247967	K	Transcriptional regulator	bpeR	bpeR			0.214689	0.473657	-0.104005	-0.279927	-0.219852	0.528667
761	K562_RS05060	efflux RND transporter periplasmic adaptor subunit	0.288252	0.0871117	0.344765	0.365754	0.476638	0.194086	0.0014024	M	Belongs to the membrane fusion protein (MFP) (TC 8.A.1) family	0	K562_RS05060			0.28685	0.0857093	0.343363	0.364352	0.475236	0.192684
762	K562_RS05065	efflux RND transporter permease BpeB	0.0263933	0.35129	0.638831	0.876105	0.218381	0.895073	0.731853	V	Efflux pump membrane transporter	bpeB	bpeB			-0.70546	-0.380563	-0.0930223	0.144252	-0.513471	0.16322
763	K562_RS05075	purine permease	1.65661	1.47909	1.55845	1.41564	1.46872	1.21809	1.50987	F	permease	0	K562_RS05075			0.146748	-0.0307797	0.0485783	-0.0942279	-0.0411423	-0.291777
764	K562_RS05080	carbohydrate kinase	0.537797	1.04201	0.754276	0.754246	0.9403	0.609293	0.876381	G	Carbohydrate kinase	0	K562_RS05080			-0.338584	0.165631	-0.122105	-0.122134	0.0639192	-0.267088
765	K562_RS05085	S-(hydroxymethyl)glutathione dehydrogenase/classIII alcohol dehydrogenase	0.993117	1.44414	0.94526	1.21482	0.837123	0.856835	1.16246	C	Belongs to the zinc-containing alcohol dehydrogenase family. Class-III subfamily	adhC	adhC			-0.169338	0.281687	-0.217195	0.0523644	-0.325332	-0.305621
766	K562_RS05090	S-formylglutathione hydrolase	0.866765	1.34516	0.370998	0.856325	0.410754	0.158574	1.53402	S	Serine hydrolase involved in the detoxification of formaldehyde	fghA	fghA			-0.667258	-0.188866	-1.16303	-0.677698	-1.12327	-1.37545
767	K562_RS05095	metal ABC transporter permease	1.23831	0.464317	0.57858	1.18077	0.920078	0.517944	0.566257	P	PFAM ABC-3 protein	0	K562_RS05095			0.67205	-0.101941	0.0123228	0.614515	0.353821	-0.0483133
768	K562_RS05100	ABC transporter ATP-binding protein	0.48397	0.907934	1.05846	0.73315	0.947928	1.10904	0.391991	P	abc transporter	0	K562_RS05100			0.0919791	0.515943	0.666471	0.341159	0.555937	0.71705
769	K562_RS05105	metal ABC transporter solute-binding protein	-0.014769	-0.326639	-0.04276	0.278084	0.0851174	0.361347	0.438973	P	Belongs to the bacterial solute-binding protein 9 family	0	K562_RS05105			-0.453742	-0.765612	-0.481733	-0.160889	-0.353856	-0.0776269
770	K562_RS05110	transcriptional repressor	-0.379559	0.451542	0.343008	1.0975	0.981345	0.956802	0.481964	K	Belongs to the Fur family	0	K562_RS05110			-0.861524	-0.0304222	-0.138957	0.615537	0.499381	0.474838
771	K562_RS05120	sugar kinase	1.58675	1.534	1.62772	1.15966	1.53124	1.27878	1.53716	G	pfkB family carbohydrate kinase	scrK	scrK			0.0495937	-0.00315758	0.0905596	-0.377498	-0.00591823	-0.258375
772	K562_RS05125	D-tagatose-bisphosphate aldolase	0.935354	0.901154	1.37432	1.30619	0.877131	1.47209	1.16801	G	D-tagatose-bisphosphate aldolase, class II	0	K562_RS05125			-0.232658	-0.266858	0.206306	0.138181	-0.290881	0.304074
773	K562_RS05135	sugar ABC transporter permease	0.53384	0.160957	0.803558	0.741356	1.34263	1.76734	1.42719	P	PFAM binding-protein-dependent transport systems inner membrane component	0	K562_RS05135			-0.893354	-1.26624	-0.623635	-0.685838	-0.0845681	0.340144
774	K562_RS05140	carbohydrate ABC transporter permease	0.090915	0.323896	0.42669	-0.350546	0.409867	0.238384	0.193948	P	PFAM binding-protein-dependent transport systems inner membrane component	0	K562_RS05140			-0.103033	0.129949	0.232742	-0.544493	0.215919	0.0444369
775	K562_RS05145	HAD family phosphatase	1.53261	0.981908	0.175455	0.799262	0.817055	0.574333	0.612109	S	TIGRFAM HAD-superfamily hydrolase, subfamily IA, variant 3	0	K562_RS05145			0.920497	0.369799	-0.436654	0.187153	0.204946	-0.0377759
776	K562_RS05150	sn-glycerol-3-phosphate ABC transporter ATP-binding protein UgpC	0.63179	0.491253	1.39586	0.768968	1.03704	1.27079	1.04816	P	Belongs to the ABC transporter superfamily	0	K562_RS05150			-0.416373	-0.556911	0.347692	-0.279196	-0.0111248	0.222624
777	K562_RS05155	LysR family transcriptional regulator	0.111246	0.412644	0.613084	0.227009	0.606586	0.390352	0.257183	K	Transcriptional regulator	0	K562_RS05155			-0.145937	0.155461	0.355901	-0.0301744	0.349403	0.133169
778	K562_RS05160	serine hydrolase	0.9085	1.11609	0.346099	0.639533	0.386762	0.697232	0.784725	V	beta-lactamase	0	K562_RS05160			0.123775	0.33137	-0.438626	-0.145192	-0.397963	-0.0874927
779	K562_RS05165	MFS transporter	0.241958	0.945997	0.273007	-0.138603	0.155788	0.694083	0.678018	P	Major facilitator Superfamily	0	K562_RS05165			-0.436061	0.267978	-0.405011	-0.816621	-0.52223	0.0160643
780	K562_RS05170	sugar-binding transcriptional regulator	0.741335	1.14599	0.485818	0.430229	0.36836	0.736429	1.02789	K	Transcriptional regulator	0	K562_RS05170			-0.286554	0.118098	-0.542071	-0.59766	-0.659529	-0.29146
781	K562_RS05175	xylulokinase	0.901914	0.783276	0.792659	0.319163	0.27359	0.809088	0.929654	G	xylulose kinase	xylB	xylB			-0.0277397	-0.146378	-0.136995	-0.610491	-0.656063	-0.120566
782	K562_RS05180	mannitol dehydrogenase family protein	0.828105	0.991634	1.05368	0.800833	1.01044	1.01218	0.86319	G	Mannitol dehydrogenase rossman	dalD	dalD			-0.0350855	0.128444	0.190486	-0.0623567	0.147253	0.148993
783	K562_RS05185	LysR family transcriptional regulator	0.455137	1.43659	1.13787	1.07571	1.40535	0.864982	1.11998	K	Transcriptional regulator	0	K562_RS05185			-0.664841	0.316608	0.0178972	-0.0442701	0.285368	-0.254996
784	K562_RS05190	benzoylformate decarboxylase	0.700082	0.833413	1.10994	0.519454	0.728439	1.81312	0.933387	E	Belongs to the TPP enzyme family	mdlC	mdlC			-0.233305	-0.0999737	0.176556	-0.413933	-0.204948	0.879736
785	K562_RS05195	aldehyde dehydrogenase	0.330433	0.335404	0.215208	0.211626	-0.00657796	0.261137	0.193925	C	belongs to the aldehyde dehydrogenase family	0	K562_RS05195			0.136508	0.14148	0.0212829	0.0177012	-0.200503	0.0672125
786	K562_RS05200	2-dehydropantoate 2-reductase	-0.0204312	0.437823	0.913359	0.880627	0.819587	1.03239	0.890335	H	Catalyzes the NADPH-dependent reduction of ketopantoate into pantoic acid	0	K562_RS05200			-0.910766	-0.452512	0.0230233	-0.00970778	-0.0707481	0.142058
787	K562_RS05205	MFS transporter	0.646876	0.849549	0.274616	0.191673	0.444629	0.381728	0.327977	G	Sugar (and other) transporter	0	K562_RS05205			0.318898	0.521571	-0.0533615	-0.136305	0.116651	0.0537501
788	K562_RS05210	tryptophan 2	0.58102	0.700494	0.294575	0.48093	0.379934	0.242719	0.662008	E	Heme-dependent dioxygenase that catalyzes the oxidative cleavage of the L-tryptophan (L-Trp) pyrrole ring and converts L- tryptophan to N-formyl-L-kynurenine. Catalyzes the oxidative cleavage of the indole moiety	kynA	kynA			-0.0809883	0.0384861	-0.367433	-0.181078	-0.282074	-0.419289
789	K562_RS05215	kynureninase	0.655236	0.785746	0.203866	-0.0996857	0.337898	0.881547	0.150834	E	Catalyzes the cleavage of L-kynurenine (L-Kyn) and L-3- hydroxykynurenine (L-3OHKyn) into anthranilic acid (AA) and 3- hydroxyanthranilic acid (3-OHAA), respectively	kynU	kynU			0.504402	0.634912	0.0530317	-0.25052	0.187064	0.730713
790	K562_RS05220	arylformamidase	-0.0347553	-0.211585	0.825603	0.721104	0.802415	0.739116	0.804424	S	Catalyzes the hydrolysis of N-formyl-L-kynurenine to L- kynurenine, the second step in the kynurenine pathway of tryptophan degradation	kynB	kynB			-0.83918	-1.01601	0.0211789	-0.0833204	-0.00200955	-0.0653089
791	K562_RS05225	Lrp/AsnC family transcriptional regulator	-0.436771	-0.173178	-0.0988797	-0.308702	-0.375412	-0.748611	-0.941418	K	PFAM regulatory protein AsnC Lrp family	0	K562_RS05225			0.504647	0.76824	0.842539	0.632717	0.566006	0.192807
792	K562_RS05230	flavin reductase family protein	0.505701	0.339546	0.52208	0.454777	0.320203	0.492644	0.218944	S	PFAM flavin reductase domain protein, FMN-binding	0	K562_RS05230			0.286757	0.120602	0.303136	0.235833	0.101258	0.2737
793	K562_RS05235	hypothetical protein	0.663564	0.377718	0.790487	0.438046	0.620638	0.444826	0.444253	0	0	0	K562_RS05235			0.219312	-0.0665344	0.346235	-0.00620613	0.176386	0.000572975
794	K562_RS05240	selenium-binding family protein	0.32045	0.344669	0.125442	0.0413457	-0.246889	-0.191278	-0.00613442	S	Selenium-binding protein	0	K562_RS05240			0.326584	0.350803	0.131577	0.0474801	-0.240754	-0.185143
795	K562_RS05245	peptide-methionine (S)-S-oxide reductase MsrA	-0.903169	-0.213382	-0.543375	-0.173547	-0.475948	-0.092616	-0.701132	O	Has an important function as a repair enzyme for proteins that have been inactivated by oxidation. Catalyzes the reversible oxidation-reduction of methionine sulfoxide in proteins to methionine	msrA	msrA			-0.202037	0.48775	0.157757	0.527585	0.225184	0.608516
796	K562_RS05250	DUF72 domain-containing protein	0.591125	1.00726	-0.00787553	0.235227	0.445057	-0.214673	0.850371	0	#N/A	#N/A	#N/A			-0.259246	0.156885	-0.858247	-0.615144	-0.405314	-1.06504
797	K562_RS05255	class I SAM-dependent methyltransferase	-0.945742	-2.76949	-1.27445	-1.63957	-2.20813	-1.16199	-1.42893	M	cyclopropane-fatty-acyl-phospholipid synthase	cfa	cfa			0.483185	-1.34057	0.154481	-0.210645	-0.779204	0.266937
798	K562_RS05265	tRNA cyclic N6-threonylcarbamoyladenosine(37) synthase TcdA	0.293748	0.324611	0.533791	0.487617	0.377567	-0.00867501	0.252402	H	PFAM UBA THIF-type NAD FAD binding protein	0	K562_RS05265			0.041346	0.0722098	0.28139	0.235215	0.125165	-0.261077
799	K562_RS05270	thioredoxin	-0.340451	-0.79572	0.517104	0.208385	0.000510057	-0.0699404	0.00587641	O	Thioredoxin	0	K562_RS05270			-0.346327	-0.801596	0.511228	0.202509	-0.00536635	-0.0758168
800	K562_RS05275	pirin family protein	0.485996	1.4456	0.5653	0.429467	0.432746	0.517951	0.099006	S	Belongs to the pirin family	0	K562_RS05275			0.38699	1.3466	0.466294	0.330461	0.33374	0.418945
801	K562_RS05280	O-acetylserine/cysteine exporter	0.326368	-0.0687064	0.688705	0.162888	-0.922012	0.198298	0.289526	E	EamA-like transporter family	eamA	eamA			0.0368427	-0.358232	0.39918	-0.126637	-1.21154	-0.0912276
802	K562_RS05295	tRNA epoxyqueuosine(34) reductase QueG	0.197404	0.385238	-0.0373899	0.0839083	0.0440786	0.0573543	-0.288103	C	Catalyzes the conversion of epoxyqueuosine (oQ) to queuosine (Q), which is a hypermodified base found in the wobble positions of tRNA(Asp), tRNA(Asn), tRNA(His) and tRNA(Tyr)	queG	queG			0.485507	0.673342	0.250713	0.372012	0.332182	0.345458
803	K562_RS05300	methylated-DNA--[protein]-cysteine S-methyltransferase	-0.929054	-0.570295	-0.81823	-0.32132	-0.996354	0.0375868	-0.807013	H	Methylated-DNA- protein -cysteine S-methyltransferase	ogt	ogt			-0.122042	0.236718	-0.0112169	0.485692	-0.189342	0.8446
804	K562_RS05305	site-specific tyrosine recombinase XerD	-0.420892	-1.33645	-4.57572	-1.023	-3.78648	-0.202206	-2.32734	D	Tyrosine recombinase XerD	xerD	xerD			1.90645	0.990897	-2.24838	1.30434	-1.45914	2.12514
805	K562_RS05310	AMP-binding protein	1.17674	1.19363	0.735123	0.362952	0.716693	0.551556	0.438535	I	amp-dependent synthetase and ligase	0	K562_RS05310			0.738201	0.755095	0.296588	-0.0755829	0.278158	0.113021
806	K562_RS05315	Cys-tRNA(Pro) deacylase	0.233733	-0.208614	-0.556525	-0.199105	0.141759	0.112839	0.45789	S	Belongs to the prolyl-tRNA editing family. YbaK EbsC subfamily	ebsC	ebsC			-0.224157	-0.666504	-1.01441	-0.656995	-0.31613	-0.34505
807	K562_RS05325	YajQ family cyclic di-GMP-binding protein	0.15736	0.567192	0.499832	0.155199	0.101816	0.391888	0.210586	S	Belongs to the UPF0234 family	0	K562_RS05325			-0.0532255	0.356607	0.289246	-0.0553871	-0.10877	0.181302
808	K562_RS05335	ornithine carbamoyltransferase	-0.0128997	-0.110515	0.115159	0.488612	-0.0725605	-0.0503405	-0.842863	E	Reversibly catalyzes the transfer of the carbamoyl group from carbamoyl phosphate (CP) to the N(epsilon) atom of ornithine (ORN) to produce L-citrulline	argF	argF			0.829963	0.732348	0.958022	1.33147	0.770302	0.792522
809	K562_RS05355	tetratricopeptide repeat protein	0.240234	0.59748	0.368952	0.427398	0.139889	0.140849	0.0882647	S	Transglutaminase-like superfamily	0	K562_RS05355			0.151969	0.509215	0.280687	0.339134	0.0516246	0.0525841
810	K562_RS05370	Trm112 family protein	-4.35007	-3.21453	-3.46206	-2.90672	-3.7163	-1.71469	-4.10845	S	Belongs to the UPF0434 family	0	K562_RS05370			-0.241613	0.893927	0.646389	1.20173	0.392155	2.39376
811	K562_RS05380	exodeoxyribonuclease VII large subunit	-1.94292	-1.43184	-0.609015	-1.66587	-0.521469	-0.126472	0.110418	L	Bidirectionally degrades single-stranded DNA into large acid-insoluble oligonucleotides, which are then degraded further into small acid-soluble oligonucleotides	xseA	xseA			-2.05334	-1.54226	-0.719433	-1.77629	-0.631887	-0.23689
812	K562_RS05390	IS3-like element ISBcen7 family transposase	1.04383	0.492329	-0.446561	-0.574993	0.152085	-0.309754	0.122896	L	PFAM Integrase catalytic region	0	K562_RS05390			0.92093	0.369433	-0.569457	-0.697889	0.0291883	-0.432651
813	K562_RS05395	chromate efflux transporter	-0.970558	-0.715901	-0.171294	-0.428613	-0.266922	-0.843744	-1.08856	P	TIGRFAM chromate transporter, chromate ion transporter (CHR) family	0	K562_RS05395			0.118002	0.372659	0.917266	0.659946	0.821637	0.244816
814	K562_RS05405	DUF962 domain-containing protein	1.20141	1.13399	0.637099	0.709456	0.673462	0.778179	1.15844	S	Protein of unknown function (DUF962)	0	K562_RS05405			0.04297	-0.0244477	-0.521342	-0.448984	-0.484978	-0.380261
815	K562_RS05410	2-dehydropantoate 2-reductase	1.21791	1.24527	1.08355	1.13546	1.59171	1.30561	0.783057	H	Catalyzes the NADPH-dependent reduction of ketopantoate into pantoic acid	0	K562_RS05410			0.434854	0.462215	0.300496	0.352399	0.808656	0.522557
816	K562_RS05420	EAL domain-containing protein	0.989942	1.16679	1.14504	-0.294405	-0.106334	0.710793	0.667627	T	PFAM EAL domain protein	0	K562_RS05420			0.322315	0.499162	0.477413	-0.962033	-0.773961	0.0431654
817	K562_RS05425	multidrug transporter subunit MdtD	0.305064	0.637392	0.835375	0.413332	0.668656	1.05126	0.51866	P	Major facilitator superfamily	0	K562_RS05425			-0.213596	0.118732	0.316715	-0.105328	0.149996	0.532599
818	K562_RS05430	DUF2917 domain-containing protein	1.16536	1.81834	1.1486	0.85397	1.02548	1.13161	1.48436	S	Protein of unknown function (DUF2917)	0	K562_RS05430			-0.318999	0.333989	-0.335761	-0.630386	-0.458876	-0.352743
819	K562_RS05435	helix-turn-helix domain-containing protein	2.32687	2.36722	2.31062	2.12848	1.60275	1.62959	2.1888	C	citrate synthase	0	K562_RS05435			0.13807	0.178425	0.121822	-0.0603205	-0.586047	-0.559205
820	K562_RS05445	GntR family transcriptional regulator	0.906597	0.972568	1.02852	1.10089	1.02397	1.14237	1.38444	K	Transcriptional regulator	0	K562_RS05445			-0.477839	-0.411868	-0.355918	-0.283549	-0.360471	-0.242067
821	K562_RS05450	aldo/keto reductase	1.07918	1.31098	1.83365	1.72187	1.01558	1.67658	1.36051	S	aldo keto reductase	0	K562_RS05450			-0.28133	-0.0495249	0.473136	0.361362	-0.344933	0.316072
822	K562_RS05455	hypothetical protein	-0.17815	0.328243	1.67355	1.49585	1.50697	1.13199	1.61276	0	#N/A	#N/A	#N/A			-1.79091	-1.28451	0.0607964	-0.11691	-0.10579	-0.480765
823	K562_RS05460	HoxN/HupN/NixA family nickel/cobalt transporter	0.954617	0.762614	0.640756	0.670687	0.61091	0.969821	0.859203	S	rRNA processing	hoxN	hoxN			0.0954141	-0.0965895	-0.218447	-0.188516	-0.248293	0.110618
824	K562_RS05465	elongation factor G	0.831198	1.03144	0.871164	0.811715	0.734891	0.864698	0.836523	J	Catalyzes the GTP-dependent ribosomal translocation step during translation elongation. During this step, the ribosome changes from the pre-translocational (PRE) to the post- translocational (POST) state as the newly formed A-site-bound peptidyl-tRNA and P-site-bound deacylated tRNA move to the P and E sites, respectively. Catalyzes the coordinated movement of the two tRNA molecules, the mRNA and…	fusA2	fusA2			-0.00532468	0.19492	0.0346413	-0.0248077	-0.101632	0.0281751
825	K562_RS05475	hypothetical protein	-1.94406	-2.01758	0.465088	-0.350115	0.587862	0.309651	1.23142	0	#N/A	#N/A	#N/A			-3.17548	-3.249	-0.766334	-1.58154	-0.64356	-0.921771
826	K562_RS05485	NADP-dependent isocitrate dehydrogenase	0.733245	0.793329	0.89377	0.432992	0.600025	0.540666	0.620452	C	Isocitrate dehydrogenase	icd	icd			0.112792	0.172877	0.273317	-0.187461	-0.0204269	-0.0797868
827	K562_RS05490	NADP-dependent isocitrate dehydrogenase	-0.00706379	-0.312507	-0.604009	-0.00602245	0.10361	-0.29131	-0.27729	C	PFAM Isocitrate dehydrogenase NADP-dependent monomeric type	0	K562_RS05490			0.270226	-0.0352168	-0.326719	0.271267	0.3809	-0.0140199
828	K562_RS05500	multicopper oxidase family protein	0.204862	0.382879	0.388239	0.279106	0.333353	0.617156	0.303223	Q	PFAM multicopper oxidase type	0	K562_RS05500			-0.0983609	0.0796559	0.0850159	-0.024117	0.0301299	0.313932
829	K562_RS05505	cold-shock protein	-0.211703	-0.190631	0.298082	0.0666535	0.233393	0.50619	0.261788	K	Cold shock protein	K562_RS05505	K562_RS05505			-0.473491	-0.452419	0.0362932	-0.195135	-0.0283952	0.244402
830	K562_RS05510	hypothetical protein	0.134587	0.284152	0.802673	0.894225	0.644031	0.951118	0.146632	0	#N/A	#N/A	#N/A			-0.0120453	0.13752	0.656041	0.747592	0.497399	0.804485
831	K562_RS05515	ATP-dependent Clp protease adapter ClpS	-1.15987	-1.28909	0.0846663	-0.226852	-0.237789	0.0833738	-0.207636	S	Involved in the modulation of the specificity of the ClpAP-mediated ATP-dependent protein degradation	clpS	clpS			-0.952233	-1.08145	0.292302	-0.0192161	-0.0301537	0.291009
832	K562_RS05520	ATP-dependent Clp protease ATP-binding subunit ClpA	0.156713	0.420997	-0.850397	0.341128	-0.788952	0.00890897	0.353133	O	Belongs to the ClpA ClpB family	clpA	clpA			-0.196419	0.0678642	-1.20353	-0.0120047	-1.14208	-0.344224
833	K562_RS05525	amino acid permease	0.483745	0.430581	0.705973	0.545976	0.436705	0.499081	0.556485	E	amino acid	0	K562_RS05525			-0.0727401	-0.125904	0.149488	-0.0105086	-0.11978	-0.0574041
834	K562_RS05530	membrane protein	0.00545534	-0.133708	-0.366303	0.237011	0.385823	-0.0580398	-0.170489	S	Repeat of Unknown Function (DUF347)	0	K562_RS05530			0.175945	0.0367813	-0.195814	0.4075	0.556313	0.112449
835	K562_RS05565	RsmB/NOP family class I SAM-dependent RNA methyltransferase	0.238118	0.130276	-0.514267	-0.475417	-0.326726	-0.0868793	-0.422349	J	Belongs to the class I-like SAM-binding methyltransferase superfamily. RsmB NOP family	rsmB	rsmB			0.660467	0.552625	-0.091918	-0.0530685	0.0956229	0.33547
836	K562_RS05570	mechanosensitive ion channel	-0.267282	0.0514177	-0.613094	-0.296915	-0.52635	-0.169746	-0.321825	M	mechanosensitive ion channel	mscS1	mscS1			0.0545426	0.373242	-0.291269	0.0249091	-0.204525	0.152078
837	K562_RS05575	fatty acid desaturase	-5.57719	-3.79641	-1.92269	-1.64739	-2.24676	-1.22101	-0.773763	I	fatty acid desaturase	0	K562_RS05575			-4.80342	-3.02264	-1.14893	-0.873622	-1.473	-0.447247
838	K562_RS05580	quinolinate synthase NadA	-0.265507	-0.248995	0.146081	-0.164846	-0.111422	-0.0929522	-0.473139	H	Catalyzes the condensation of iminoaspartate with dihydroxyacetone phosphate to form quinolinate	nadA	nadA			0.207632	0.224143	0.61922	0.308293	0.361716	0.380187
839	K562_RS05585	carboxylating nicotinate-nucleotide diphosphorylase	0.711445	-0.177681	0.586412	0.358516	0.163689	0.453294	0.0869326	H	Belongs to the NadC ModD family	nadC	nadC			0.624513	-0.264614	0.499479	0.271583	0.0767561	0.366361
840	K562_RS05590	L-aspartate oxidase	-0.750182	-0.451573	-0.807628	-0.558908	-0.669818	-0.604644	-0.764633	H	Catalyzes the oxidation of L-aspartate to iminoaspartate	nadB	nadB			0.0144509	0.31306	-0.0429953	0.205725	0.0948148	0.159988
841	K562_RS05595	50S ribosomal protein L33	0.435647	0.160063	-0.113848	-0.775071	-0.797577	0.386094	-0.409123	J	Belongs to the bacterial ribosomal protein bL33 family	rpmG	rpmG			0.84477	0.569186	0.295275	-0.365948	-0.388454	0.795217
842	K562_RS05605	DNA repair protein RadC	0.046344	0.187071	-0.120566	0.285255	0.252392	0.392602	-0.0231977	E	Belongs to the UPF0758 family	radC	radC			0.0695417	0.210269	-0.0973682	0.308453	0.27559	0.4158
843	K562_RS05610	peptidylprolyl isomerase	-0.719442	-0.554788	-0.201402	-0.181427	-0.354554	-0.182269	0.0925209	G	peptidyl-prolyl cis-trans isomerase	fkpB	fkpB			-0.811962	-0.647309	-0.293923	-0.273948	-0.447075	-0.27479
844	K562_RS05620	hypothetical protein	-2.95171	-2.17364	-2.31009	-1.76835	-3.03051	-3.14168	-2.9659	E	ABC-type branched-chain amino acid transport systems, periplasmic component	0	K562_RS05620			0.0141874	0.79226	0.655809	1.19755	-0.0646149	-0.175785
845	K562_RS05625	branched-chain amino acid ABC transporter permease	-0.690357	-0.615085	-0.892434	-1.01861	-0.390133	-0.45937	-0.427054	E	Belongs to the binding-protein-dependent transport system permease family	livH2	livH2			-0.263303	-0.188031	-0.465381	-0.591554	0.036921	-0.0323159
846	K562_RS05630	ABC transporter ATP-binding protein	-0.256987	-0.554124	-0.51624	0.222419	-0.246275	-0.301815	-0.655714	P	Belongs to the binding-protein-dependent transport system permease family	livM2	livM2			0.398727	0.10159	0.139474	0.878133	0.409439	0.353899
847	K562_RS05635	ABC transporter ATP-binding protein	-0.688914	-0.0186238	-0.0121117	0.00190367	0.0261374	-0.559636	-0.501782	E	abc transporter	livG2	livG2			-0.187132	0.483158	0.48967	0.503685	0.527919	-0.0578545
848	K562_RS05640	ABC transporter ATP-binding protein	0.0131512	0.0950169	-0.122931	-0.0490212	-0.328989	-0.312291	-0.461126	E	abc transporter	livF2	livF2			0.474277	0.556143	0.338195	0.412105	0.132137	0.148835
849	K562_RS05650	YukJ family protein	-0.143885	-0.398384	-1.12659	-0.483946	-0.787956	-0.251612	-0.299857	S	Uncharacterized conserved protein (DUF2278)	0	K562_RS05650			0.155972	-0.0985274	-0.826731	-0.184089	-0.488099	0.0482444
850	K562_RS05655	GNAT family acetyltransferase	-2.18445	-1.57114	-1.29056	-1.06745	-0.777569	-1.51629	-0.866587	K	PFAM GCN5-related N-acetyltransferase	0	K562_RS05655			-1.31787	-0.704551	-0.423973	-0.200868	0.0890179	-0.649701
851	K562_RS05660	acetylornithine transaminase	-0.387198	-0.322666	-0.308294	-0.19021	-0.0228734	-0.126772	-0.127877	E	Aminotransferase	argD	argD			-0.259321	-0.194789	-0.180417	-0.0623329	0.105004	0.00110504
852	K562_RS05665	CDP-6-deoxy-delta-3	-0.719781	-1.61611	-0.848237	-0.610348	-1.0087	-1.47333	-0.585155	C	oxidoreductase FAD NAD(P)-binding domain protein	0	K562_RS05665			-0.134626	-1.03095	-0.263082	-0.0251927	-0.423546	-0.888174
853	K562_RS05670	NAD-dependent dehydratase	1.00773	0.209019	-0.703364	-1.27675	-0.375055	-0.147029	0.219559	G	Nad-dependent epimerase dehydratase	0	K562_RS05670			0.788173	-0.0105399	-0.922922	-1.49631	-0.594614	-0.366587
854	K562_RS05675	hypothetical protein	0.0548864	0.105578	0.0456113	0.0728429	-0.425629	-0.0826583	-0.596971	0	0	0	K562_RS05675			0.651857	0.702549	0.642582	0.669814	0.171342	0.514313
855	K562_RS05680	pseudouridine synthase	-4.74982	-6.69203	-5.32399	-3.75557	-4.86732	-5.19792	-5.84967	J	Belongs to the pseudouridine synthase RsuA family	rsuA	rsuA			1.09985	-0.842362	0.52568	2.0941	0.982353	0.651755
856	K562_RS05695	SDR family oxidoreductase	0.0177475	0.277965	-0.233934	-0.0696199	-0.27112	-0.160759	-0.390306	I	short-chain dehydrogenase	0	K562_RS05695			0.408054	0.668271	0.156372	0.320686	0.119186	0.229548
857	K562_RS05700	LysR family transcriptional regulator	-0.0995679	-0.127828	-0.793906	-0.672743	0.796653	0.209875	-0.911199	K	transcriptional Regulator, LysR family	0	K562_RS05700			0.811631	0.783371	0.117293	0.238456	1.70785	1.12107
858	K562_RS05705	LysR family transcriptional regulator	0.630901	0.794096	0.0752002	0.0473562	0.346538	0.647421	0.755818	K	LysR substrate binding domain	0	K562_RS05705			-0.124917	0.0382785	-0.680618	-0.708462	-0.40928	-0.108397
859	K562_RS05710	alpha/beta hydrolase	0.173232	0.0663214	0.220865	0.260723	0.136207	0.119307	0.335055	S	hydrolase	0	K562_RS05710			-0.161823	-0.268734	-0.11419	-0.0743319	-0.198849	-0.215748
860	K562_RS05715	SDR family oxidoreductase	0.164821	0.151949	0.319676	0.218182	0.257523	0.254031	0.255647	I	NAD dependent epimerase/dehydratase family	0	K562_RS05715			-0.0908258	-0.103698	0.0640295	-0.0374647	0.00187645	-0.00161552
861	K562_RS05720	SDR family oxidoreductase	-1.42589	-0.810116	-0.842496	-0.200135	-0.595756	-0.273567	-0.145325	I	Short-chain dehydrogenase reductase sdr	0	K562_RS05720			-1.28057	-0.66479	-0.69717	-0.0548094	-0.450431	-0.128241
862	K562_RS05725	LysR family transcriptional regulator	0.231495	0.199996	-0.385268	-0.216821	-0.0159582	-0.362442	-0.331874	K	Transcriptional regulator, LysR family	0	K562_RS05725			0.56337	0.53187	-0.0533932	0.115054	0.315916	-0.0305671
863	K562_RS05735	ABC transporter substrate-binding protein	-0.0412149	0.249229	0.0132592	0.109184	-0.0101134	0.0974165	0.34119	E	amino acid	0	K562_RS05735			-0.382405	-0.091961	-0.327931	-0.232007	-0.351304	-0.243774
864	K562_RS05740	CysB family HTH-type transcriptional regulator	-1.31177	-1.13788	-0.254934	-0.5861	-0.787362	-0.770674	-1.28463	K	Transcriptional regulator	cysB	cysB			-0.0271379	0.146743	1.02969	0.698528	0.497266	0.513954
865	K562_RS05745	nitrite/sulfite reductase	-0.903713	-1.09728	-0.332776	-0.835023	-0.268128	-0.182404	-0.785071	C	Belongs to the nitrite and sulfite reductase 4Fe-4S domain family	cysI	cysI			-0.118642	-0.312212	0.452295	-0.049952	0.516942	0.602667
866	K562_RS05750	DUF934 domain-containing protein	-0.381763	0.00735155	-0.225553	-0.0706337	-0.495926	0.444708	-0.498831	S	conserved protein ucp030820	0	K562_RS05750			0.117068	0.506182	0.273278	0.428197	0.00290466	0.943538
867	K562_RS05755	phosphoadenylyl-sulfate reductase	0.186207	0.662994	0.433486	0.203306	-0.188263	0.417925	0.0628885	C	Reduction of activated sulfate into sulfite	cysH	cysH			0.123319	0.600106	0.370597	0.140418	-0.251152	0.355036
868	K562_RS05760	sulfate adenylyltransferase subunit CysD	0.167274	0.166771	-0.0396191	-0.0781156	-0.36494	0.173555	-0.0891125	H	sulfate adenylyltransferase	K562_RS05760	K562_RS05760			0.256387	0.255884	0.0494934	0.0109969	-0.275827	0.262667
869	K562_RS05765	sulfate adenylyltransferase subunit 1	0.438284	0.287447	-0.118613	-0.146868	0.13091	0.0697455	0.0805311	H	Belongs to the TRAFAC class translation factor GTPase superfamily. Classic translation factor GTPase family. CysN NodQ subfamily	K562_RS05765	K562_RS05765			0.357753	0.206916	-0.199145	-0.227399	0.0503784	-0.0107857
870	K562_RS05770	uroporphyrinogen-III C-methyltransferase	-0.531098	-0.402676	-0.971832	-0.762938	-0.540977	-0.550137	-0.352057	H	Belongs to the precorrin methyltransferase family	cysG	cysG			-0.179041	-0.0506195	-0.619775	-0.410881	-0.18892	-0.19808
871	K562_RS05775	CbiX/SirB N-terminal domain-containing protein	0.345618	0.215904	-0.715683	-0.887597	-0.313264	-0.349768	-0.193895	S	PFAM cobalamin (vitamin B12) biosynthesis CbiX protein	cbiX	cbiX			0.539513	0.409798	-0.521788	-0.693703	-0.119369	-0.155873
872	K562_RS05790	leucyl aminopeptidase	-0.649782	-1.14206	-0.0940096	-0.291023	-0.114505	-0.161651	-0.983487	E	Presumably involved in the processing and regular turnover of intracellular proteins. Catalyzes the removal of unsubstituted N-terminal amino acids from various peptides	pepA	pepA			0.333705	-0.158573	0.889477	0.692463	0.868982	0.821836
873	K562_RS05800	DUF2486 family protein	0.433811	-0.966261	0.300222	-0.297347	-0.260488	-0.716614	-0.163947	S	Protein of unknown function (DUF2486)	0	K562_RS05800			0.597757	-0.802314	0.464169	-0.1334	-0.0965411	-0.552667
874	K562_RS05805	c-type cytochrome	0.15956	1.8383	-3.73434	-0.207185	-0.127928	-0.389185	-0.111709	C	PFAM cytochrome c, class I	nirM	nirM			0.271269	1.95001	-3.62263	-0.0954759	-0.0162192	-0.277477
875	K562_RS05810	dihydroxy-acid dehydratase	-0.280419	-0.131816	-0.365956	-0.137487	0.00851932	-0.163373	-0.236144	E	Belongs to the IlvD Edd family	ilvD	ilvD			-0.0442755	0.104327	-0.129813	0.0986567	0.244663	0.0727706
876	K562_RS05815	LysR family transcriptional regulator	-0.0563461	0.0470064	-0.400639	0.833606	-0.0561014	-1.86864	-0.938403	K	Transcriptional regulator	ilvR	ilvR			0.882057	0.985409	0.537764	1.77201	0.882302	-0.930238
877	K562_RS05825	SIMPL domain-containing protein	-0.0349718	-0.384134	-0.703782	-0.386543	-0.172419	-0.624923	0.172781	S	Protein of unknown function (DUF541)	0	K562_RS05825			-0.207753	-0.556916	-0.876563	-0.559324	-0.3452	-0.797704
878	K562_RS05830	EVE domain-containing protein	0.491486	0.40547	-0.450085	0.495481	0.423857	0.387872	0.32466	S	EVE domain	0	K562_RS05830			0.166826	0.0808097	-0.774745	0.170821	0.0991972	0.0632121
879	K562_RS05840	cell division protein ZapA	0.75301	0.629088	0.542542	0.572865	0.513997	0.173234	0.713289	D	Activator of cell division through the inhibition of FtsZ GTPase activity, therefore promoting FtsZ assembly into bundles of protofilaments necessary for the formation of the division Z ring. It is recruited early at mid-cell but it is not essential for cell division	zapA	zapA			0.0397213	-0.0842007	-0.170747	-0.140424	-0.199291	-0.540055
880	K562_RS05845	ATPase	0.0558648	0.498106	-0.416637	-0.114686	-0.52135	-1.14112	-0.74714	0	0	0	K562_RS05845			0.803005	1.24525	0.330502	0.632454	0.22579	-0.393982
881	K562_RS05850	iron ABC transporter permease	-0.314128	-0.122872	0.379785	-0.0660353	-0.0906691	0.136163	0.531906	P	Belongs to the binding-protein-dependent transport system permease family. FecCD subfamily	btuC	btuC			-0.846035	-0.654778	-0.152121	-0.597942	-0.622575	-0.395743
882	K562_RS05855	ABC transporter ATP-binding protein	0.138086	0.227062	0.335256	0.0428924	0.303431	0.132492	0.283707	P	ABC transporter	btuD	btuD			-0.145621	-0.056645	0.0515491	-0.240814	0.019724	-0.151214
883	K562_RS05860	nicotinate-nucleotide--dimethylbenzimidazole phosphoribosyltransferase	-0.075082	0.043987	0.787192	-0.49813	0.290205	-0.304652	0.301194	H	Catalyzes the synthesis of alpha-ribazole-5'-phosphate from nicotinate mononucleotide (NAMN) and 5,6- dimethylbenzimidazole (DMB)	cobT	cobT			-0.376276	-0.257207	0.485998	-0.799324	-0.0109891	-0.605846
884	K562_RS05865	adenosylcobinamide-GDP ribazoletransferase	-1.47024	-0.318621	-1.0431	-1.84382	-1.26306	-0.75265	-0.419063	H	Joins adenosylcobinamide-GDP and alpha-ribazole to generate adenosylcobalamin (Ado-cobalamin). Also synthesizes adenosylcobalamin 5'-phosphate from adenosylcobinamide-GDP and alpha-ribazole 5'-phosphate	K562_RS05865	K562_RS05865			-1.05118	0.100442	-0.624035	-1.42475	-0.843994	-0.333586
885	K562_RS05870	alpha-ribazole phosphatase	0.0871944	0.190375	0.59206	0.0356749	0.522064	0.494922	0.330205	G	alpha-ribazole phosphatase	cobC	cobC			-0.243011	-0.139831	0.261855	-0.29453	0.191859	0.164717
886	K562_RS05875	cobalamin-binding protein	0.328913	0.262206	0.617661	0.297492	0.205765	0.638858	0.836226	P	Periplasmic binding protein	btuF	btuF			-0.507313	-0.574019	-0.218565	-0.538734	-0.630461	-0.197368
887	K562_RS05885	cobalamin biosynthesis protein	1.10725	0.955429	1.33475	0.0549737	0.905083	0.978998	1.17452	H	Converts cobyric acid to cobinamide by the addition of aminopropanol on the F carboxylic group	K562_RS05885	K562_RS05885			-0.0672701	-0.219092	0.160224	-1.11955	-0.269438	-0.195523
888	K562_RS05895	cobyric acid synthase	0.533665	0.860215	0.441872	0.760129	0.73721	0.901806	0.769532	H	Catalyzes amidations at positions B, D, E, and G on adenosylcobyrinic A,C-diamide. NH(2) groups are provided by glutamine, and one molecule of ATP is hydrogenolyzed for each amidation	cobQ	cobQ			-0.235868	0.0906825	-0.327661	-0.00940319	-0.0323227	0.132274
889	K562_RS05900	hypothetical protein	0.569628	0.185769	0.440553	0.595844	0.51597	0.132307	-0.0597104	0	#N/A	#N/A	#N/A			0.629338	0.24548	0.500264	0.655555	0.575681	0.192017
890	K562_RS05905	DoxX family protein	-0.464354	-0.80071	-0.510979	-0.0430493	-0.747525	-1.17717	-0.0564591	S	PFAM DoxX family protein	0	K562_RS05905			-0.407895	-0.744251	-0.45452	0.0134099	-0.691066	-1.12071
891	K562_RS05910	ParA family protein	0.254249	0.413021	0.46584	0.224864	0.259232	0.474178	0.52112	D	Cobyrinic acid ac-diamide synthase	0	K562_RS05910			-0.266871	-0.108099	-0.0552799	-0.296256	-0.261888	-0.0469427
892	K562_RS05915	aspartate 1-decarboxylase	0.829725	1.14363	1.04318	0.634107	0.810418	0.626976	1.12035	H	Catalyzes the pyruvoyl-dependent decarboxylation of aspartate to produce beta-alanine	panD	panD			-0.290628	0.0232802	-0.0771763	-0.486246	-0.309935	-0.493377
893	K562_RS05930	DUF3460 family protein	0.0836667	0.389145	0.518963	0.583362	0.686412	1.2436	0.688179	S	Protein of unknown function (DUF3460)	0	K562_RS05930			-0.604512	-0.299034	-0.169216	-0.104817	-0.00176661	0.555423
894	K562_RS05935	outer membrane protein assembly factor	0.116867	0.143423	-0.0966877	-0.303961	-0.10766	0.353351	0.2894	M	PFAM surface antigen (D15)	0	K562_RS05935			-0.172533	-0.145977	-0.386088	-0.593361	-0.39706	0.0639511
895	K562_RS05940	translocation/assembly module TamB domain-containing protein	-0.768034	-0.618301	0.102681	-0.172878	0.468022	0.489869	0.14127	S	TamB, inner membrane protein subunit of TAM complex	0	K562_RS05940			-0.909304	-0.759571	-0.0385891	-0.314148	0.326752	0.348599
896	K562_RS05945	methionine--tRNA ligase	0.165693	-0.331245	0.136037	0.531286	-0.313111	-0.32279	-1.13333	J	Is required not only for elongation of protein synthesis but also for the initiation of all mRNA translation through initiator tRNA(fMet) aminoacylation	metG	metG			1.29903	0.802088	1.26937	1.66462	0.820222	0.810543
897	K562_RS05950	OmpA family protein	0.346775	0.490303	0.946268	0.480581	0.733932	0.76223	0.278781	M	Belongs to the ompA family	0	K562_RS05950			0.0679944	0.211522	0.667487	0.2018	0.455151	0.48345
898	K562_RS05960	superoxide dismutase [Cu-Zn]	-0.20955	0.109212	-0.44406	0.164772	-0.0514224	0.266401	0.50797	P	PFAM superoxide dismutase, copper zinc binding	sodC	sodC			-0.71752	-0.398758	-0.95203	-0.343198	-0.559392	-0.241568
899	K562_RS05970	arginine/lysine/ornithine decarboxylase	1.01828	1.37431	0.889596	0.453512	0.507465	-1.08123	0.464651	E	orn lys arg decarboxylase	adi	adi			0.553625	0.909657	0.424944	-0.0111388	0.0428135	-1.54588
900	K562_RS05975	DUF1311 domain-containing protein	1.31769	1.30282	1.25306	0.908241	1.00803	1.11914	1.44625	S	Lysozyme inhibitor LprI	0	K562_RS05975			-0.128564	-0.143435	-0.19319	-0.53801	-0.438224	-0.327111
901	K562_RS05980	HAD family phosphatase	1.28036	1.64323	2.0989	0.792848	0.499035	1.53229	1.53836	S	IA, variant 3	0	K562_RS05980			-0.258	0.104862	0.560532	-0.745516	-1.03933	-0.00607327
902	K562_RS05985	argininosuccinate lyase	0.157213	0.498034	0.717394	-0.343034	0.299492	0.505912	0.190766	E	argininosuccinate lyase	argH	argH			-0.0335536	0.307267	0.526628	-0.533801	0.108725	0.315146
903	K562_RS05990	fimbrial biogenesis outer membrane usher protein	0.338797	0.770886	0.0633823	0.791284	0.449098	0.314574	0.648061	U	outer membrane usher protein	0	K562_RS05990			-0.309264	0.122825	-0.584678	0.143223	-0.198963	-0.333487
904	K562_RS05995	molecular chaperone	-0.701637	-0.497158	0.698331	0.409868	0.402474	0.598333	0.91238	M	Pili and flagellar-assembly chaperone, PapD N-terminal domain	0	K562_RS05995			-1.61402	-1.40954	-0.214049	-0.502512	-0.509906	-0.314047
905	K562_RS06000	spore coat U domain-containing protein	0.762941	1.11682	0.998233	0.630702	0.820057	0.337086	0.367989	S	Spore coat	0	K562_RS06000			0.394952	0.748833	0.630244	0.262713	0.452068	-0.0309031
906	K562_RS06005	spore coat protein U domain-containing protein	-0.17953	0.36659	0.813063	0.240069	0.404669	0.472042	0.443161	S	Spore Coat Protein U domain	0	K562_RS06005			-0.622691	-0.0765717	0.369901	-0.203092	-0.0384921	0.0288809
907	K562_RS06010	helix-turn-helix domain-containing protein	0.457893	0.376116	0.549984	0.534288	0.717851	-0.32065	0.576343	K	TRANSCRIPTIONal	0	K562_RS06010			-0.118449	-0.200227	-0.0263582	-0.0420549	0.141509	-0.896992
908	K562_RS06015	class I SAM-dependent methyltransferase	0.911372	0.676684	0.798664	0.805462	0.61854	0.606405	0.882416	Q	Methyltransferase	0	K562_RS06015			0.0289562	-0.205732	-0.0837523	-0.0769547	-0.263876	-0.276011
909	K562_RS06020	phosphoenolpyruvate carboxylase	-0.284783	-0.134246	-0.350707	-0.181335	-0.0992129	-0.0745755	-0.138021	H	Forms oxaloacetate, a four-carbon dicarboxylic acid source for the tricarboxylic acid cycle	ppc	ppc			-0.146761	0.00377586	-0.212686	-0.0433136	0.0388086	0.0634459
910	K562_RS06030	fused uroporphyrinogen-III synthase HemD/membrane protein HemX	0.151298	0.0800682	0.152682	-0.0753277	0.445735	0.325373	0.31889	H	Uroporphyrinogen III synthase HEM4	hemX	hemX			-0.167592	-0.238821	-0.166207	-0.394217	0.126846	0.00648299
911	K562_RS06035	heme biosynthesis protein HemY	-0.378307	0.439696	0.304302	0.190219	0.561739	-0.114302	-0.0174361	H	PFAM HemY domain protein	hemY	hemY			-0.360871	0.457132	0.321738	0.207655	0.579175	-0.0968657
912	K562_RS06040	alpha/beta fold hydrolase	0.505167	0.330339	0.231686	0.325982	0.0816528	-0.230749	0.156747	I	Domain of unknown function (DUF4180)	0	K562_RS06040			0.34842	0.173592	0.0749386	0.169235	-0.0750943	-0.387496
913	K562_RS06045	helix-turn-helix domain-containing protein	-0.19761	-0.113755	0.217503	0.21204	-0.166677	0.262549	-0.00441952	L	Helix-turn-helix domain	0	K562_RS06045			-0.193191	-0.109335	0.221922	0.21646	-0.162257	0.266968
914	K562_RS06050	MFS transporter	0.322651	0.108514	-0.0212782	0.430072	0.290793	-0.0121184	0.11565	G	PFAM major facilitator superfamily MFS_1	0	K562_RS06050			0.207001	-0.0071356	-0.136928	0.314423	0.175143	-0.127768
915	K562_RS06055	SDR family oxidoreductase	-0.203896	-0.09207	-0.199185	-0.19996	0.0895538	-0.0338836	0.0312893	I	Catalyzes the first of the two reduction steps in the elongation cycle of fatty acid synthesis	tsaC	tsaC			-0.235185	-0.123359	-0.230474	-0.23125	0.0582644	-0.0651729
916	K562_RS06060	aldehyde dehydrogenase family protein	-1.84972	-0.991274	-1.68718	-1.48459	-1.98203	-1.28913	-1.47624	C	belongs to the aldehyde dehydrogenase family	0	K562_RS06060			-0.373479	0.484966	-0.210942	-0.00835145	-0.505787	0.187113
917	K562_RS06070	GIY-YIG nuclease family protein	0.131626	0.0494845	0.545237	0.121443	0.293155	0.0884571	0.167583	0	#N/A	#N/A	#N/A			-0.0359568	-0.118099	0.377654	-0.0461398	0.125572	-0.0791259
918	K562_RS06075	AraC family transcriptional regulator	0.419971	0.392753	0.341587	0.395569	0.299368	0.392455	0.5933	K	Arabinose-binding domain of AraC transcription regulator, N-term	0	K562_RS06075			-0.173329	-0.200547	-0.251713	-0.197731	-0.293932	-0.200844
919	K562_RS06080	glycoside hydrolase family 3 protein	-0.163912	-0.230366	-0.121499	-0.157429	-0.186525	0.0436722	-0.148377	G	PFAM glycoside hydrolase family 3 domain protein	0	K562_RS06080			-0.0155351	-0.0819891	0.0268783	-0.00905201	-0.0381478	0.192049
920	K562_RS06085	N-acetyltransferase	-0.0347004	-0.297338	-0.289401	-0.147216	-0.0231029	-0.111346	-0.0838256	S	Peptidogalycan biosysnthesis/recognition	0	K562_RS06085			0.0491252	-0.213512	-0.205576	-0.0633908	0.0607226	-0.0275202
921	K562_RS06090	NAD+ synthase	0.135921	0.170072	0.145001	0.281198	-0.153417	-0.108464	0.347166	H	Catalyzes the ATP-dependent amidation of deamido-NAD to form NAD. Uses L-glutamine as a nitrogen source	nadE	nadE			-0.211245	-0.177094	-0.202165	-0.0659676	-0.500583	-0.45563
922	K562_RS06095	P-II family nitrogen regulator	0.0704925	-0.040042	0.152399	0.281341	0.236926	0.13053	0.0172702	K	Belongs to the P(II) protein family	glnB	glnB			0.0532223	-0.0573122	0.135129	0.264071	0.219656	0.11326
923	K562_RS06100	porin	-0.74389	-0.873624	0.468678	0.13861	-0.0855306	-0.256667	0.353854	M	Gram-negative porin	0	K562_RS06100			-1.09774	-1.22748	0.114824	-0.215244	-0.439384	-0.610521
924	K562_RS06105	LysR family transcriptional regulator	0.250708	-0.123044	-0.0549094	-0.0435668	-0.220014	-0.386444	-0.0383757	K	LysR substrate binding domain	0	K562_RS06105			0.289084	-0.0846688	-0.0165337	-0.00519111	-0.181639	-0.348068
925	K562_RS06110	GNAT family N-acetyltransferase	-0.0628695	0.457901	-0.0528978	0.33742	0.629795	-0.501556	-0.1311	K	PFAM GCN5-related N-acetyltransferase	0	K562_RS06110			0.0682306	0.589001	0.0782023	0.46852	0.760896	-0.370456
926	K562_RS06115	ABC transporter ATP-binding protein	0.336376	0.208972	-0.243186	0.165935	-0.200789	-0.841197	-0.556231	E	PFAM ABC transporter related	0	K562_RS06115			0.892606	0.765203	0.313045	0.722166	0.355441	-0.284966
927	K562_RS06120	ABC transporter permease	0.122085	-0.0779704	0.139863	-0.170129	-0.454236	-0.372587	-0.115015	P	TIGRFAM polar amino acid ABC transporter, inner membrane subunit	0	K562_RS06120			0.237099	0.0370443	0.254877	-0.0551142	-0.339221	-0.257572
928	K562_RS06125	histidine ABC transporter permease HisQ	0.190389	-0.180794	-0.446866	-0.298137	-0.27507	-0.272737	-0.0710955	P	TIGRFAM polar amino acid ABC transporter, inner membrane subunit	0	K562_RS06125			0.261484	-0.109699	-0.375771	-0.227042	-0.203975	-0.201641
929	K562_RS06130	ABC transporter substrate-binding protein	-1.33418	-1.27402	-0.389929	-0.157946	-0.090149	-0.27187	-0.456097	E	belongs to the bacterial solute-binding protein 3 family	hisJ	hisJ			-0.878085	-0.817928	0.066168	0.298151	0.365948	0.184227
930	K562_RS06140	periplasmic heavy metal sensor	0.0109613	-0.00746423	0.0533905	-0.0145162	-0.170201	-0.61007	-0.375033	N	Heavy-metal resistance	0	K562_RS06140			0.385994	0.367569	0.428423	0.360517	0.204832	-0.235037
931	K562_RS06145	response regulator	0.169493	0.217603	-0.170967	-0.768013	-0.164629	-0.621633	-0.157886	K	response regulator	0	K562_RS06145			0.327379	0.375489	-0.0130815	-0.610128	-0.00674386	-0.463747
932	K562_RS06150	HAMP domain-containing protein	0.329415	0.345847	-0.455011	-0.166804	0.271201	-0.237284	0.176603	T	HAMP (Histidine kinases, Adenylyl cyclases, Methyl binding proteins, Phosphatases) domain	0	K562_RS06150			0.152812	0.169244	-0.631614	-0.343406	0.0945975	-0.413887
933	K562_RS06155	hypothetical protein	-0.0186571	-0.578662	-0.469556	-0.45101	-0.0637687	-0.107853	-0.167191	0	0	0	K562_RS06155			0.148534	-0.411471	-0.302366	-0.283819	0.103422	0.059338
934	K562_RS06160	ABC transporter permease subunit	-0.120003	-0.0721734	-0.365151	-0.0971383	0.0192185	-0.294177	-0.161621	P	PFAM binding-protein-dependent transport systems inner membrane component	0	K562_RS06160			0.0416187	0.0894481	-0.203529	0.0644832	0.18084	-0.132555
935	K562_RS06165	nitrate/sulfonate/bicarbonate ABC transporter ATP-binding protein	-0.343006	0.182699	0.412267	0.393657	0.294484	0.161575	-0.232409	0	#N/A	#N/A	#N/A			-0.110598	0.415108	0.644675	0.626066	0.526893	0.393984
936	K562_RS06170	hypothetical protein	0.339128	0.40009	0.214169	-0.31889	0.0506322	0.32531	-0.679319	0	0	0	K562_RS06170			1.01845	1.07941	0.893488	0.360429	0.729951	1.00463
937	K562_RS06175	hypothetical protein	-0.259389	-0.935283	0.159815	-0.296547	-0.527881	-0.531225	-0.0978359	#N/A	0	0	K562_RS06175			-0.161553	-0.837447	0.25765	-0.198711	-0.430045	-0.433389
938	K562_RS06180	hypothetical protein	0.0102091	0.0146299	0.256635	0.134415	0.0584846	0.170525	0.190973	0	0	0	K562_RS06180			-0.180764	-0.176343	0.0656621	-0.0565577	-0.132488	-0.0204485
939	K562_RS06185	alpha	-0.20718	-0.255263	0.363005	0.212922	-0.458235	0.323076	0.0842966	G	Probably involved in the osmoprotection via the biosynthesis of trehalose. Catalyzes the transfer of glucose from UDP-glucose (UDP-Glc) to D-glucose 6-phosphate (Glc-6-P) to form trehalose-6-phosphate. Acts with retention of the anomeric configuration of the UDP-sugar donor	K562_RS06185	K562_RS06185			-0.291476	-0.33956	0.278708	0.128626	-0.542532	0.23878
940	K562_RS06190	AAA family ATPase	-0.934467	0.205308	-0.58702	-0.252043	0.0656505	0.208807	-0.00349772	S	Predicted ATPase of the ABC class	0	K562_RS06190			-0.930969	0.208806	-0.583522	-0.248545	0.0691482	0.212305
941	K562_RS06195	MFS transporter	-0.607596	-0.605344	0.0438618	-0.210395	-0.198376	-0.136828	-0.154922	P	PFAM major facilitator superfamily MFS_1	0	K562_RS06195			-0.452674	-0.450422	0.198784	-0.0554724	-0.0434536	0.0180946
942	K562_RS06200	DUF5594 family protein	0.0604664	-0.511785	0.722346	-0.484349	0.341947	-0.00608617	0.289454	0	0	0	K562_RS06200			-0.228987	-0.801239	0.432892	-0.773803	0.0524936	-0.29554
943	K562_RS06205	hypothetical protein	-0.183747	0.0818568	0.139401	0.336157	0.278967	0.574563	0.626571	0	0	0	K562_RS06205			-0.810317	-0.544714	-0.48717	-0.290413	-0.347604	-0.0520079
944	K562_RS06215	serine protease inhibitor ecotin	0.367696	0.29293	0.606678	0.14095	0.385236	0.263207	0.306375	S	Belongs to the protease inhibitor I11 (ecotin) family	eco	eco			0.0613215	-0.0134448	0.300303	-0.165424	0.0788615	-0.0431674
945	K562_RS06220	TetR/AcrR family transcriptional regulator	-0.467918	-0.7034	0.369858	-0.0831373	-0.129998	0.0457439	0.301648	K	PFAM regulatory protein TetR	0	K562_RS06220			-0.769565	-1.00505	0.0682105	-0.384785	-0.431645	-0.255904
946	K562_RS06225	SDR family NAD(P)-dependent oxidoreductase	0.264911	0.351274	0.545414	0.323608	0.613853	0.580504	0.173824	I	Short-chain dehydrogenase reductase SDR	0	K562_RS06225			0.0910874	0.17745	0.37159	0.149784	0.440029	0.40668
947	K562_RS06240	hypothetical protein	0.579834	0.0658689	0.293681	-0.0192497	0.402461	0.489381	-0.464722	0	#N/A	#N/A	#N/A			1.04456	0.530591	0.758404	0.445472	0.867183	0.954103
948	K562_RS06245	sigma-70 family RNA polymerase sigma factor	0.0935111	0.556581	0.510051	0.31272	0.581814	0.49804	0.339337	K	RNA polymerase sigma factor, sigma-70 family	0	K562_RS06245			-0.245826	0.217243	0.170714	-0.0266173	0.242477	0.158702
949	K562_RS06250	hypothetical protein	-0.313316	-0.146781	0.665283	0.212027	0.0958403	0.30923	0.220277	0	0	0	K562_RS06250			-0.533593	-0.367058	0.445006	-0.00825011	-0.124436	0.088953
950	K562_RS06255	4Fe-4S binding protein	0.447285	0.427561	0.351622	0.345956	0.560145	0.576466	0.299111	C	4Fe-4S dicluster domain	0	K562_RS06255			0.148175	0.128451	0.052511	0.0468453	0.261034	0.277355
951	K562_RS06260	class I SAM-dependent methyltransferase	-0.0111805	0.316856	0.307544	0.0289436	0.264613	-0.32691	0.5672	S	O-methyltransferase family 3	0	K562_RS06260			-0.57838	-0.250344	-0.259656	-0.538256	-0.302587	-0.89411
952	K562_RS06275	DUF4399 domain-containing protein	0.891866	0.169449	1.0846	-0.062657	0.190343	0.277917	0.264891	S	Domain of unknown function (DUF4399)	0	K562_RS06275			0.626976	-0.0954419	0.819707	-0.327548	-0.0745479	0.013026
953	K562_RS06280	ATP-binding cassette domain-containing protein	-0.237323	-0.117887	0.388001	0.170153	0.307708	0.506321	0.265738	S	abc transporter	uup	uup			-0.503061	-0.383625	0.122263	-0.0955842	0.0419703	0.240583
954	K562_RS06295	CopD family protein	0.671222	0.294856	0.887167	0.786341	0.665671	0.421252	0.610735	S	Copper resistance protein D	0	K562_RS06295			0.0604875	-0.315878	0.276433	0.175607	0.0549362	-0.189483
955	K562_RS06300	LysR family transcriptional regulator	0.680832	0.786928	0.50345	0.69884	0.797399	0.731311	0.691386	K	Transcriptional regulator, LysR family	0	K562_RS06300			-0.0105542	0.0955419	-0.187935	0.00745422	0.106013	0.0399256
956	K562_RS06305	multidrug/biocide efflux PACE transporter	0.732842	0.372703	0.418799	0.236636	0.701668	0.361346	0.289263	S	PFAM transmembrane pair domain protein	0	K562_RS06305			0.443579	0.0834399	0.129536	-0.0526271	0.412405	0.0720837
957	K562_RS06310	chromate transporter	0.508009	0.554856	0.822576	0.589497	0.90869	1.08018	0.696408	P	chromate transporter	0	K562_RS06310			-0.188399	-0.141553	0.126168	-0.106911	0.212282	0.383768
958	K562_RS06315	EAL domain-containing protein	0.811056	0.863661	0.271111	0.43395	0.67603	0.470045	0.5044	T	GGDEF domain containing protein	0	K562_RS06315			0.306656	0.35926	-0.233289	-0.0704509	0.171629	-0.034355
959	K562_RS06320	PhzF family phenazine biosynthesis protein	0.570694	0.540098	1.63396	1.15345	0.843742	0.939688	0.936695	S	phenazine biosynthesis protein PhzF family	0	K562_RS06320			-0.366001	-0.396597	0.697269	0.216756	-0.0929526	0.00299322
960	K562_RS06325	RidA family protein	1.14236	1.28669	0.547995	0.729126	0.942427	0.581375	0.636619	J	endoribonuclease L-PSP	0	K562_RS06325			0.505743	0.650071	-0.0886239	0.0925064	0.305808	-0.0552447
961	K562_RS06330	PLP-dependent aminotransferase family protein	0.391067	0.545169	0.652765	0.625151	0.470366	0.565324	0.755133	E	PFAM aminotransferase class I and II	0	K562_RS06330			-0.364065	-0.209964	-0.102367	-0.129982	-0.284766	-0.189808
962	K562_RS06335	DMT family transporter	0.107097	0.500648	0.715241	0.240725	0.451275	0.676624	0.00330982	E	EamA-like transporter family	0	K562_RS06335			0.103787	0.497338	0.711931	0.237415	0.447965	0.673314
963	K562_RS06340	VOC family protein	1.24229	1.60974	0.9961	0.710337	0.991418	1.52615	0.782395	E	Glyoxalase-like domain	0	K562_RS06340			0.459892	0.82734	0.213706	-0.0720572	0.209023	0.743752
964	K562_RS06345	PLP-dependent aminotransferase family protein	1.298	1.38619	1.46645	1.33607	1.32456	1.59171	1.36898	K	Regulatory protein GntR HTH	0	K562_RS06345			-0.0709776	0.0172161	0.0974717	-0.0329082	-0.0444164	0.222738
965	K562_RS06350	molecular chaperone HtpG	0.448182	0.409864	0.676654	0.659876	0.69108	0.887381	0.821805	O	Molecular chaperone. Has ATPase activity	htpG	htpG			-0.373623	-0.411941	-0.14515	-0.161929	-0.130724	0.0655758
966	K562_RS06355	chorismate lyase	1.32963	1.18626	1.46795	1.29762	1.1581	1.32026	1.2222	H	Removes the pyruvyl group from chorismate, with concomitant aromatization of the ring, to provide 4- hydroxybenzoate (4HB) for the ubiquinone pathway	ubiC	ubiC			0.107428	-0.0359369	0.245748	0.0754166	-0.0641016	0.0980638
967	K562_RS06365	DUF2029 domain-containing protein	0.474309	-0.151563	1.24762	0.274452	-0.11356	0.479211	0.413391	S	Glycosyltransferase family 87	0	K562_RS06365			0.0609179	-0.564954	0.834231	-0.138939	-0.526951	0.0658207
968	K562_RS06370	hypothetical protein	0.986018	0.857583	1.88179	1.69525	1.9277	1.87561	0.63619	0	0	0	K562_RS06370			0.349829	0.221393	1.2456	1.05906	1.29151	1.23942
969	K562_RS06375	spermidine synthase	0.698669	1.67016	1.55403	1.04159	1.49491	0.461372	1.07104	E	Spermidine synthase	0	K562_RS06375			-0.372376	0.599112	0.482989	-0.0294523	0.423867	-0.609673
970	K562_RS06385	sodium:solute symporter family protein	1.00752	1.04321	1.47741	0.721416	0.971129	1.0938	0.80202	E	Belongs to the sodium solute symporter (SSF) (TC 2.A.21) family	0	K562_RS06385			0.2055	0.24119	0.675387	-0.0806045	0.169108	0.291783
971	K562_RS06390	VOC family protein	1.39719	1.75554	1.72893	1.45678	1.45811	1.57786	1.33398	S	Glyoxalase bleomycin resistance protein dioxygenase	0	K562_RS06390			0.0632142	0.421569	0.394955	0.122809	0.124138	0.24388
972	K562_RS06400	benzoate/H(+) symporter BenE family transporter	1.23674	1.33355	1.36783	1.11428	1.19953	1.31093	1.17008	Q	benzoate membrane transport protein	benE	benE			0.0666528	0.163469	0.197748	-0.0558067	0.0294458	0.140849
973	K562_RS06405	VWA domain-containing protein	0.983101	0.979876	0.988564	1.13579	1.19954	1.15937	1.31384	S	VWA containing CoxE family protein	0	K562_RS06405			-0.330735	-0.333961	-0.325272	-0.17805	-0.1143	-0.154466
974	K562_RS06410	MoxR family ATPase	1.70563	1.74521	1.56748	1.7202	1.57766	1.69793	1.68527	S	ATPase associated with various cellular activities, AAA_5	0	K562_RS06410			0.0203596	0.0599426	-0.117791	0.0349324	-0.107612	0.0126619
975	K562_RS06415	cytochrome c	2.50789	2.60141	1.53735	1.81349	1.98056	1.50225	1.63544	C	Cytochrome c class	0	K562_RS06415			0.872457	0.96597	-0.0980821	0.178057	0.345123	-0.133183
976	K562_RS06420	cytochrome c	1.98761	2.26755	1.21661	1.19695	1.20143	1.26302	1.6009	C	PFAM cytochrome c, class I	0	K562_RS06420			0.386709	0.666645	-0.384293	-0.403953	-0.399473	-0.337882
977	K562_RS06425	DUF1841 family protein	1.5978	2.04359	1.60312	1.20572	1.28104	1.93416	1.47099	S	Domain of unknown function (DUF1841)	0	K562_RS06425			0.126809	0.572596	0.132134	-0.265269	-0.189947	0.463174
978	K562_RS06430	DMT family transporter	1.73041	2.28678	1.9875	1.96552	1.72075	2.14231	2.4154	E	EamA-like transporter family	0	K562_RS06430			-0.684989	-0.128622	-0.427897	-0.449875	-0.694654	-0.273087
979	K562_RS06435	endonuclease III	1.95547	2.09144	1.96665	1.19686	1.66697	1.75325	1.69284	L	DNA repair enzyme that has both DNA N-glycosylase activity and AP-lyase activity. The DNA N-glycosylase activity releases various damaged pyrimidines from DNA by cleaving the N- glycosidic bond, leaving an AP (apurinic apyrimidinic) site. The AP-lyase activity cleaves the phosphodiester bond 3' to the AP site by a beta-elimination, leaving a 3'-terminal unsaturated sugar and a product with a term…	nth	nth			0.262621	0.3986	0.273811	-0.495987	-0.025872	0.0604018
980	K562_RS06440	electron transport complex subunit RsxB	0.228259	0.143009	-1.83447	0.296227	-0.0827998	0.188904	-0.487885	C	Part of a membrane complex involved in electron transport	rnfB	rnfB			0.716144	0.630895	-1.34658	0.784113	0.405086	0.67679
981	K562_RS06445	TetR family transcriptional regulator	-1.87988	0.425228	-3.02179	-1.78145	-1.70836	-2.03024	-3.79743	K	PFAM regulatory protein TetR	0	K562_RS06445			1.91755	4.22266	0.775639	2.01598	2.08907	1.76719
982	K562_RS06455	polyhydroxyalkanoate depolymerase	2.46986	2.76134	1.97349	2.3231	1.68555	2.13842	2.50382	I	PFAM PHB de-polymerase domain protein	phaZ1	phaZ1			-0.0339685	0.257513	-0.530332	-0.180728	-0.818272	-0.365399
983	K562_RS06460	glycoside hydrolase family 15 protein	0.859969	1.53087	1.11435	1.0292	0.63727	1.32581	1.30642	G	PFAM glycoside hydrolase 15-related	0	K562_RS06460			-0.446448	0.224449	-0.192069	-0.27722	-0.669146	0.0193953
984	K562_RS06465	lactonase family protein	1.14855	2.28839	1.4812	1.43726	1.19738	1.86173	1.87477	G	Lactonase, 7-bladed beta-propeller	0	K562_RS06465			-0.726215	0.413623	-0.393566	-0.437504	-0.67739	-0.0130431
985	K562_RS06470	DNA translocase FtsK	1.40332	2.33459	1.08803	1.1796	1.9067	1.64306	1.49029	0	#N/A	#N/A	#N/A			-0.0869752	0.844303	-0.402259	-0.31069	0.416405	0.15277
986	K562_RS06475	META domain-containing protein	0.559254	1.39647	1.10622	0.707976	1.42688	0.821183	0.97522	O	META domain	0	K562_RS06475			-0.415966	0.42125	0.131	-0.267244	0.451657	-0.154038
987	K562_RS06480	formate-dependent phosphoribosylglycinamide formyltransferase	1.60155	2.33476	0.953862	1.0104	1.53767	1.83711	1.38273	F	Involved in the de novo purine biosynthesis. Catalyzes the transfer of formate to 5-phospho-ribosyl-glycinamide (GAR), producing 5-phospho-ribosyl-N-formylglycinamide (FGAR). Formate is provided by PurU via hydrolysis of 10-formyl-tetrahydrofolate	purT	purT			0.218816	0.952025	-0.428869	-0.372335	0.154935	0.454376
988	K562_RS06485	hypothetical protein	1.26418	1.61045	2.00973	1.36114	1.75637	1.66396	1.60538	0	0	0	K562_RS06485			-0.341197	0.00507102	0.404355	-0.244242	0.150989	0.0585797
989	K562_RS06490	MliC family protein	0.580184	1.36903	1.63878	0.480884	1.4204	1.70784	1.58144	S	Membrane-bound lysozyme-inhibitor of c-type lysozyme	0	K562_RS06490			-1.00126	-0.212409	0.0573424	-1.10056	-0.161042	0.126398
990	K562_RS06495	DEAD/DEAH box helicase	0.328699	0.62755	0.92558	0.59854	0.761441	0.79228	1.18565	L	Belongs to the DEAD box helicase family	rhlE2	rhlE2			-0.856956	-0.558105	-0.260075	-0.587115	-0.424214	-0.393375
991	K562_RS06500	tRNA glutamyl-Q(34) synthetase GluQRS	-0.347385	1.54979	-0.367877	-0.576394	-0.0309762	-0.377067	0.299118	J	Catalyzes the tRNA-independent activation of glutamate in presence of ATP and the subsequent transfer of glutamate onto a tRNA(Asp). Glutamate is transferred on the 2-amino-5-(4,5- dihydroxy-2-cyclopenten-1-yl) moiety of the queuosine in the wobble position of the QUC anticodon	gluQ	gluQ			-0.646502	1.25067	-0.666995	-0.875512	-0.330094	-0.676185
992	K562_RS06505	sulfurtransferase	0.385121	0.400724	0.402417	-0.0283464	0.912664	0.354232	0.919135	S	Belongs to the UPF0176 family	0	K562_RS06505			-0.534014	-0.518411	-0.516718	-0.947481	-0.00647102	-0.564902
993	K562_RS06535	glycosyltransferase	0.759109	0.719526	0.767431	0.438567	1.01952	0.403776	0.238121	0	#N/A	#N/A	#N/A			0.520988	0.481405	0.52931	0.200446	0.781395	0.165655
994	K562_RS06540	glycosyltransferase family 9 protein	-0.291206	-1.05502	0.0104149	0.275343	0.251073	0.388877	0.732944	M	PFAM glycosyl transferase family 9	rfaQ	rfaQ			-1.02415	-1.78796	-0.722529	-0.4576	-0.48187	-0.344067
995	K562_RS06550	RcnB family protein	0.268931	-0.103603	-0.08073	0.184775	-0.0614436	-0.122355	0.245882	S	Nickel/cobalt transporter regulator	0	K562_RS06550			0.0230491	-0.349485	-0.326612	-0.0611072	-0.307325	-0.368237
996	K562_RS06555	FUSC family protein	0.601217	0.650376	0.301098	0.468672	0.577489	0.804966	0.487929	S	Aromatic acid exporter family member 1	0	K562_RS06555			0.113288	0.162446	-0.186831	-0.0192573	0.0895599	0.317036
997	K562_RS06560	MFS transporter	0.799954	0.936854	0.872712	0.650543	1.02927	0.842749	0.930358	P	Major facilitator Superfamily	0	K562_RS06560			-0.130404	0.006496	-0.0576451	-0.279815	0.0989165	-0.087609
998	K562_RS06565	PRC-barrel domain-containing protein	0.33727	-0.053206	-0.537977	-0.171793	0.00607528	-0.0487895	1.18041	0	#N/A	#N/A	#N/A			-0.843136	-1.23361	-1.71838	-1.3522	-1.17433	-1.2292
999	K562_RS06575	YggL family protein	0.920257	0.827399	0.345134	0.522094	0.772667	0.589611	0.963762	S	Protein with unknown function (DUF469)	0	K562_RS06575			-0.0435049	-0.136363	-0.618628	-0.441668	-0.191095	-0.374151
1000	K562_RS06580	ribonuclease G	-3.55229	-3.63427	-1.63726	-1.50686	-0.791273	0.0116884	-0.741154	J	ribonuclease, Rne Rng family	rng	rng			-2.81114	-2.89312	-0.896103	-0.765703	-0.0501187	0.752843
1001	K562_RS06585	septum formation inhibitor Maf	0.726385	1.02933	0.48079	0.0545308	-0.184747	-0.234092	0.978095	D	Maf-like protein	maf	maf			-0.25171	0.0512336	-0.497305	-0.923564	-1.16284	-1.21219
1002	K562_RS06590	23S rRNA (pseudouridine(1915)-N(3))-methyltransferase RlmH	-0.00153043	-0.593744	-0.416837	-0.0465859	0.135554	-0.140522	-0.518039	J	Specifically methylates the pseudouridine at position 1915 (m3Psi1915) in 23S rRNA	rlmH	rlmH			0.516508	-0.0757049	0.101202	0.471453	0.653593	0.377517
1003	K562_RS06595	ribosome silencing factor	0.336364	0.0466887	-0.200199	-0.0156254	-0.15719	0.364394	-0.0159549	J	Functions as a ribosomal silencing factor. Interacts with ribosomal protein L14 (rplN), blocking formation of intersubunit bridge B8. Prevents association of the 30S and 50S ribosomal subunits and the formation of functional ribosomes, thus repressing translation	rsfS	rsfS			0.352319	0.0626436	-0.184244	0.000329482	-0.141235	0.380349
1004	K562_RS06600	nicotinate-nucleotide adenylyltransferase	0.914075	0.689492	-0.0362345	0.355311	0.252955	0.308082	0.378392	H	Catalyzes the reversible adenylation of nicotinate mononucleotide (NaMN) to nicotinic acid adenine dinucleotide (NaAD)	nadD	nadD			0.535684	0.3111	-0.414626	-0.0230809	-0.125437	-0.0703095
1005	K562_RS06605	oxygen-dependent coproporphyrinogen oxidase	-1.24069	-2.09374	-2.59414	-2.31997	-4.28663	-2.44479	-1.72848	H	Involved in the heme biosynthesis. Catalyzes the aerobic oxidative decarboxylation of propionate groups of rings A and B of coproporphyrinogen-III to yield the vinyl groups in protoporphyrinogen-IX	hemF	hemF			0.487789	-0.365254	-0.865659	-0.591491	-2.55814	-0.716304
1006	K562_RS06610	phosphoribosylamine--glycine ligase	-3.34583	-2.26515	-3.90323	-1.71357	-4.73483	-5.29054	-3.09311	F	Belongs to the GARS family	purD	purD			-0.252719	0.82796	-0.810118	1.37954	-1.64172	-2.19743
1007	K562_RS06615	YebC/PmpR family DNA-binding transcriptional regulator	1.13583	1.24428	-0.910509	-0.831203	-1.12011	-1.07026	-0.773741	K	transcriptional regulatory protein	0	K562_RS06615			1.90957	2.01802	-0.136768	-0.0574622	-0.346373	-0.29652
1008	K562_RS06620	uracil phosphoribosyltransferase	-0.310015	-0.520254	0.640879	0.661132	0.618483	0.927496	0.583183	F	Catalyzes the conversion of uracil and 5-phospho-alpha- D-ribose 1-diphosphate (PRPP) to UMP and diphosphate	upp	upp			-0.893198	-1.10344	0.0576964	0.0779494	0.0353001	0.344314
1009	K562_RS06625	SDR family oxidoreductase	-0.329057	-0.0401054	-0.842107	-0.387034	-1.31021	0.0308794	-0.276309	I	PFAM short-chain dehydrogenase reductase SDR	0	K562_RS06625			-0.0527483	0.236204	-0.565798	-0.110725	-1.0339	0.307188
1010	K562_RS06630	methylglyoxal synthase	-2.67952	-2.45737	-3.01559	-1.4549	-3.21098	-2.72864	-1.46445	H	methylglyoxal synthase	mgsA	mgsA			-1.21507	-0.992918	-1.55114	0.00954641	-1.74653	-1.26419
1011	K562_RS06635	quinone oxidoreductase	0.875924	0.897243	0.86164	0.751675	0.43963	0.656041	1.05339	C	PFAM Alcohol dehydrogenase zinc-binding domain protein	qor	qor			-0.177466	-0.156148	-0.191751	-0.301715	-0.613761	-0.397349
1012	K562_RS06645	potassium-transporting ATPase subunit KdpA	0.434979	0.386546	0.220488	0.220336	0.131244	0.503103	0.558514	P	Part of the high-affinity ATP-driven potassium transport (or Kdp) system, which catalyzes the hydrolysis of ATP coupled with the electrogenic transport of potassium into the cytoplasm. This subunit binds and transports the potassium across the cytoplasmic membrane	kdpA	kdpA			-0.123536	-0.171969	-0.338026	-0.338178	-0.42727	-0.0554118
1013	K562_RS06650	potassium-transporting ATPase subunit KdpB	-0.391491	-0.515624	0.324019	0.200825	-0.290463	0.24182	0.214275	P	Part of the high-affinity ATP-driven potassium transport (or Kdp) system, which catalyzes the hydrolysis of ATP coupled with the electrogenic transport of potassium into the cytoplasm. This subunit is responsible for energy coupling to the transport system	kdpB	kdpB			-0.605766	-0.729899	0.109745	-0.0134495	-0.504738	0.0275454
1014	K562_RS06660	DUF4118 domain-containing protein	-0.258775	-1.04653	-0.583036	-0.0980787	-0.485078	-0.752127	-0.936464	T	PhoQ Sensor	kdpD	kdpD			0.677689	-0.110066	0.353427	0.838385	0.451386	0.184337
1015	K562_RS06665	two-component system response regulator KdpE	-0.0779061	0.920973	0.68317	0.145576	0.56848	1.20652	0.405313	K	response regulator	kdpE	kdpE			-0.483219	0.51566	0.277858	-0.259737	0.163167	0.801203
1016	K562_RS06670	DUF333 domain-containing protein	0.800706	0.506226	0.835587	0.85338	1.01083	1.19234	0.803249	S	Domain of unknown function (DUF333)	0	K562_RS06670			-0.00254338	-0.297023	0.0323377	0.0501312	0.207576	0.389093
1017	K562_RS06680	quaternary ammonium compound efflux SMR transporter SugE	0.330404	0.427244	0.602971	0.590183	0.484246	0.185064	0.458774	P	Pfam Small Multidrug Resistance protein	sugE	sugE			-0.128371	-0.0315306	0.144197	0.131409	0.0254714	-0.27371
1018	K562_RS06690	FtsX-like permease family protein	-0.0767877	0.0908202	-0.124405	0.277477	0.168621	0.0666248	0.437883	Q	abc transporter, permease	0	K562_RS06690			-0.514671	-0.347063	-0.562288	-0.160406	-0.269262	-0.371258
1019	K562_RS06695	group II truncated hemoglobin	-0.311901	0.212466	0.660057	0.563489	0.578059	0.77885	0.690936	S	PFAM globin	0	K562_RS06695			-1.00284	-0.47847	-0.0308783	-0.127446	-0.112876	0.0879142
1020	K562_RS06700	alanyl-tRNA editing protein	0.190881	0.27756	0.193739	0.0659357	0.36704	0.382918	0.220326	S	Threonyl alanyl tRNA synthetase	0	K562_RS06700			-0.0294445	0.0572337	-0.0265871	-0.15439	0.146714	0.162592
1021	K562_RS06705	DUF924 domain-containing protein	-0.137768	-0.121014	0.0858045	0.600982	0.198056	-1.18746	-0.0351045	S	Bacterial protein of unknown function (DUF924)	0	K562_RS06705			-0.102663	-0.0859093	0.120909	0.636087	0.233161	-1.15236
1022	K562_RS06710	glycosyl transferase	-0.47132	0.145689	-0.0266218	0.569765	0.235638	0.787336	0.3384	M	4-amino-4-deoxy-L-arabinose transferase and related glycosyltransferases of PMT family	0	K562_RS06710			-0.809719	-0.19271	-0.365021	0.231365	-0.102762	0.448937
1023	K562_RS06715	SDR family oxidoreductase	-0.442134	-0.0143241	0.508074	0.328698	-0.113506	0.487571	0.0516143	I	Short-chain dehydrogenase reductase sdr	0	K562_RS06715			-0.493748	-0.0659384	0.456459	0.277084	-0.165121	0.435956
1024	K562_RS06720	TIGR00730 family Rossman fold protein	0.947715	0.988995	0.276226	0.331315	0.831965	0.496466	0.867774	S	Belongs to the LOG family	0	K562_RS06720			0.0799406	0.121221	-0.591549	-0.536459	-0.0358096	-0.371309
1025	K562_RS06725	TetR/AcrR family transcriptional regulator	-0.605363	-0.380067	0.182281	-0.0404837	-0.0296491	0.31921	0.664703	K	PFAM regulatory protein TetR	0	K562_RS06725			-1.27007	-1.04477	-0.482423	-0.705187	-0.694352	-0.345494
1026	K562_RS06730	diacylglycerol kinase	0.966733	0.765374	0.860247	0.551427	0.979887	1.25657	0.296898	M	Recycling of diacylglycerol produced during the turnover of membrane phospholipid	dgkA	dgkA			0.669835	0.468476	0.563349	0.254529	0.682989	0.95967
1027	K562_RS06735	glycosyltransferase family 1 protein	-0.01884	0.196585	0.357558	0.568021	0.653858	0.807861	0.205457	M	glycosyl transferase group 1	0	K562_RS06735			-0.224297	-0.00887253	0.152101	0.362564	0.448401	0.602404
1028	K562_RS06740	UDP-2	0.125965	0.194644	-0.15541	0.116993	0.256863	0.254652	0.344887	S	PFAM metallophosphoesterase	0	K562_RS06740			-0.218922	-0.150243	-0.500297	-0.227895	-0.0880239	-0.0902352
1029	K562_RS06745	RDD family protein	1.03287	1.14646	0.946817	0.514338	0.789108	-0.0453094	1.34582	S	PFAM RDD domain containing protein	0	K562_RS06745			-0.312949	-0.199356	-0.399003	-0.831481	-0.556712	-1.39113
1030	K562_RS06750	DUF3106 domain-containing protein	1.31688	1.26363	1.20962	0.344493	0.857394	1.06101	1.28476	S	Protein of unknown function (DUF3106)	0	K562_RS06750			0.0321264	-0.0211266	-0.0751397	-0.940263	-0.427362	-0.223748
1031	K562_RS06760	RNA polymerase sigma factor	0.0336979	0.293593	0.00604222	0.127068	0.182867	-0.21411	0.101753	K	RNA polymerase	0	K562_RS06760			-0.0680552	0.19184	-0.0957109	0.0253151	0.0811137	-0.315863
1032	K562_RS06765	acetolactate synthase 3 catalytic subunit	-0.852797	0.186242	-0.708635	-0.598686	0.0602186	0.0623209	-0.818858	H	acetolactate synthase	ilvI	ilvI			-0.0339389	1.0051	0.110223	0.220172	0.879077	0.881179
1033	K562_RS06770	acetolactate synthase small subunit	0.563944	0.43288	-1.43125	-0.516115	-0.312279	-0.520348	-0.331791	E	Acetolactate synthase, small subunit	ilvH	ilvH			0.895735	0.764671	-1.09946	-0.184324	0.0195121	-0.188557
1034	K562_RS06790	2-isopropylmalate synthase	0.415561	0.569856	0.211185	-0.033694	0.125602	-0.198993	0.0143926	E	Catalyzes the condensation of the acetyl group of acetyl-CoA with 3-methyl-2-oxobutanoate (2-oxoisovalerate) to form 3-carboxy-3-hydroxy-4-methylpentanoate (2-isopropylmalate)	leuA	leuA			0.401168	0.555464	0.196792	-0.0480866	0.11121	-0.213386
1035	K562_RS06795	SulP family inorganic anion transporter	-0.123337	-0.377325	-1.32707	-0.999018	-0.994805	-1.02301	-0.500411	P	sulphate transporter	0	K562_RS06795			0.377074	0.123086	-0.826657	-0.498607	-0.494394	-0.522602
1036	K562_RS06800	carbonic anhydrase	-0.550646	-0.463373	-0.27479	-0.573114	0.348355	-0.149888	-1.05473	P	Reversible hydration of carbon dioxide	0	K562_RS06800			0.504087	0.591359	0.779943	0.481619	1.40309	0.904844
1037	K562_RS06805	hypothetical protein	-0.808878	-1.08025	-0.902908	-0.717083	-0.82494	-0.785468	-0.692023	J	Part of the outer membrane protein assembly complex, which is involved in assembly and insertion of beta-barrel proteins into the outer membrane	0	K562_RS06805			-0.116855	-0.388228	-0.210885	-0.02506	-0.132918	-0.0934457
1038	K562_RS06810	branched-chain amino acid ABC transporter substrate-binding protein	-0.371097	-0.384848	-0.303545	-0.269354	-0.188148	-0.423321	-0.0993425	E	abc transporter	0	K562_RS06810			-0.271755	-0.285505	-0.204203	-0.170012	-0.0888059	-0.323979
1039	K562_RS06825	NAD(P)H-quinone oxidoreductase	-0.279332	-0.244159	-0.749175	-0.699387	-0.617269	-0.237068	-0.0595145	C	nadph quinone oxidoreductase	0	K562_RS06825			-0.219818	-0.184644	-0.68966	-0.639873	-0.557754	-0.177554
1040	K562_RS06855	NADH-quinone oxidoreductase subunit C	0.0628758	-0.107176	-0.878048	0.479011	-0.390882	0.416114	-1.24626	C	NDH-1 shuttles electrons from NADH, via FMN and iron- sulfur (Fe-S) centers, to quinones in the respiratory chain. The immediate electron acceptor for the enzyme in this species is believed to be ubiquinone. Couples the redox reaction to proton translocation (for every two electrons transferred, four hydrogen ions are translocated across the cytoplasmic membrane), and thus conserves the redox ene…	nuoC	nuoC			1.30913	1.13908	0.368209	1.72527	0.855375	1.66237
1041	K562_RS06890	NADH-quinone oxidoreductase subunit J	-0.244151	-0.0412818	-0.575304	-0.489467	-0.600713	-0.0317305	-0.688972	C	Belongs to the complex I subunit 6 family	nuoJ	nuoJ			0.444821	0.64769	0.113668	0.199505	0.0882589	0.657242
1042	K562_RS06915	DUF2818 family protein	0.239723	0.132028	-1.20207	-0.432922	-0.503874	-0.548014	-0.692513	S	Protein of unknown function (DUF2818)	0	K562_RS06915			0.932237	0.824541	-0.509554	0.259591	0.188639	0.1445
1043	K562_RS06920	NUDIX hydrolase	-1.31917	-2.08963	-0.736685	-1.25048	-1.40695	-0.982866	-1.28419	L	PFAM NUDIX hydrolase	0	K562_RS06920			-0.0349804	-0.805439	0.547509	0.0337136	-0.122752	0.301328
1044	K562_RS06925	DUF1178 family protein	-0.40995	-0.759767	-2.39488	-1.36681	-0.656411	-0.671998	-0.545457	S	Protein of unknown function (DUF1178)	0	K562_RS06925			0.135507	-0.21431	-1.84942	-0.821353	-0.110954	-0.126541
1045	K562_RS06930	acyl-CoA dehydrogenase family protein	-0.68635	-0.591013	-0.638015	-0.477849	-0.455028	-0.785929	-0.674416	C	acyl-CoA dehydrogenase	0	K562_RS06930			-0.0119344	0.0834027	0.0364002	0.196567	0.219388	-0.111513
1046	K562_RS06935	acyl-CoA dehydrogenase family protein	-0.616285	-0.484552	-0.283158	-0.396319	-0.367054	-0.462547	-0.227128	C	acyl-CoA dehydrogenase	0	K562_RS06935			-0.389157	-0.257424	-0.0560305	-0.169191	-0.139926	-0.235419
1047	K562_RS06940	MaoC family dehydratase	-0.512579	-1.81303	0.0121287	-0.884422	-0.315748	-0.496302	-0.685405	I	N-terminal half of MaoC dehydratase	0	K562_RS06940			0.172827	-1.12762	0.697534	-0.199017	0.369658	0.189104
1048	K562_RS06945	MaoC family dehydratase	0.388241	-0.0219663	-0.0527126	0.361166	-0.443341	-0.455974	0.00213291	I	PFAM MaoC domain protein dehydratase	0	K562_RS06945			0.386108	-0.0240992	-0.0548455	0.359033	-0.445474	-0.458107
1049	K562_RS06950	glutathione S-transferase N-terminal domain-containing protein	-0.410511	-0.366605	-0.551919	-0.451031	-0.14694	-0.636928	-0.579206	O	Belongs to the GST superfamily	gstI	gstI			0.168694	0.2126	0.0272862	0.128174	0.432266	-0.0577223
1050	K562_RS06955	enoyl-CoA hydratase	-1.1001	-0.666585	-0.825419	-0.382342	-0.674766	-1.03944	-0.371426	I	Belongs to the enoyl-CoA hydratase isomerase family	0	K562_RS06955			-0.728673	-0.295158	-0.453993	-0.0109155	-0.303339	-0.668018
1051	K562_RS06960	glutathione S-transferase	-0.834127	-0.90674	-0.378396	-0.482673	-1.33695	-1.87796	-0.582072	O	glutathione s-transferase	0	K562_RS06960			-0.252055	-0.324668	0.203676	0.099399	-0.75488	-1.29589
1052	K562_RS06965	pyridoxal phosphate-dependent aminotransferase	-1.27796	-0.694454	-1.17132	-2.07765	-2.16754	-3.6492	-2.58596	E	Aminotransferase	ybdL	ybdL			1.308	1.89151	1.41465	0.508312	0.418428	-1.06323
1053	K562_RS06970	putative toxin-antitoxin system toxin component	0.635885	-0.0101081	-0.0414738	0.391609	0.0674255	0.00665316	-0.308854	S	PIN domain	0	K562_RS06970			0.944739	0.298746	0.26738	0.700464	0.37628	0.315507
1054	K562_RS06975	peroxide stress protein YaaA	-1.26769	-1.4567	-0.796386	-0.999348	-1.30197	-1.23263	-0.734164	S	Belongs to the UPF0246 family	0	K562_RS06975			-0.533527	-0.722535	-0.062222	-0.265185	-0.567808	-0.49847
1055	K562_RS06980	carboxypeptidase family protein	-0.695162	-0.789078	-0.721439	-0.321043	-0.822995	-0.459343	-0.699578	E	PFAM peptidase M14, carboxypeptidase A	0	K562_RS06980			0.00441651	-0.0895001	-0.0218608	0.378535	-0.123417	0.240235
1056	K562_RS06985	hypothetical protein	-0.0435366	0.115169	-0.139166	0.155332	-0.144016	-0.434556	-0.355094	0	0	0	K562_RS06985			0.311557	0.470263	0.215928	0.510426	0.211078	-0.0794624
1057	K562_RS06990	energy-coupling factor ABC transporter permease	-0.411764	-0.499945	-0.215524	-0.357109	-0.210626	-0.559439	-0.604731	S	membrane	0	K562_RS06990			0.192967	0.104786	0.389207	0.247622	0.394105	0.0452924
1058	K562_RS06995	response regulator transcription factor	-1.47758	-0.625916	-0.866034	-1.35373	-0.476785	-0.0536909	-1.18349	K	PFAM regulatory protein LuxR	0	K562_RS06995			-0.294086	0.557574	0.317456	-0.170242	0.706706	1.1298
1059	K562_RS07030	Cu(I)-responsive transcriptional regulator	-0.390548	-0.226638	-1.0377	-0.319073	-0.749797	-0.714053	-0.476612	K	Transcriptional regulator	cueR	cueR			0.086064	0.249974	-0.561088	0.157539	-0.273186	-0.237442
1060	K562_RS07040	hypothetical protein	-0.76821	-0.674714	-0.213959	-0.671997	-0.446977	-0.252569	-0.568418	0	0	0	K562_RS07040			-0.199792	-0.106296	0.35446	-0.103579	0.121441	0.31585
1061	K562_RS07045	23S rRNA (adenine(2030)-N(6))-methyltransferase RlmJ	-0.720486	-0.755972	-0.260161	-0.201246	-0.586335	-0.702094	-0.809264	H	Specifically methylates the adenine in position 2030 of 23S rRNA	rlmJ	rlmJ			0.0887778	0.0532921	0.549103	0.608018	0.222929	0.10717
1062	K562_RS07050	aldo/keto reductase	-1.23492	-1.21125	-0.933356	-0.895321	-0.911993	-0.808338	-1.05431	C	aldo keto reductase	0	K562_RS07050			-0.18061	-0.156942	0.12095	0.158985	0.142313	0.245969
1063	K562_RS07060	aspartate/tyrosine/aromatic aminotransferase	-0.980819	-0.990866	-0.517393	-0.697787	-0.774998	-0.510533	-0.481328	E	PFAM aminotransferase class I and II	aspC	aspC			-0.499491	-0.509538	-0.0360645	-0.216459	-0.29367	-0.0292049
1064	K562_RS07065	excinuclease ABC subunit UvrB	-1.16146	-1.12903	-1.29624	-1.03202	-1.77957	-1.03371	-1.18019	L	damaged site, the DNA wraps around one UvrB monomer. DNA wrap is dependent on ATP binding by UvrB and probably causes local melting of the DNA helix, facilitating insertion of UvrB beta-hairpin between the DNA strands. Then UvrB probes one DNA strand for the presence of a lesion. If a lesion is found the UvrA subunits dissociate and the UvrB-DNA preincision complex is formed. This complex is subs…	uvrB	uvrB			0.0187339	0.0511658	-0.116042	0.148172	-0.59938	0.146486
1065	K562_RS07070	iron transporter	-1.20969	-1.48879	-0.977738	-0.87938	-0.956838	-1.33787	-1.2826	P	ferrous iron transport protein	0	K562_RS07070			0.0729134	-0.206186	0.304861	0.403219	0.325761	-0.0552727
1066	K562_RS07075	cupredoxin domain-containing protein	0.0468135	0.214931	-0.328653	0.227242	0.433343	-0.410458	-0.1634	P	Cupredoxin-like domain	0	K562_RS07075			0.210213	0.37833	-0.165253	0.390642	0.596743	-0.247058
1067	K562_RS07080	FTR1 family protein	-0.594072	-0.9477	-1.17831	-1.09442	-0.287126	-1.11133	-0.147064	P	Iron permease	0	K562_RS07080			-0.447008	-0.800636	-1.03124	-0.947355	-0.140062	-0.964267
1068	K562_RS07085	4Fe-4S binding protein	-0.980061	-0.892675	-0.618522	-0.746787	-0.441009	-1.46813	-0.92517	C	4Fe-4S binding domain	0	K562_RS07085			-0.0548917	0.0324946	0.306648	0.178382	0.484161	-0.542962
1069	K562_RS07090	hemin uptake protein HemP	-1.38957	-1.48873	-0.857015	-0.806811	-0.966024	-0.931227	-1.11306	P	Hemin uptake protein HemP	0	K562_RS07090			-0.27651	-0.375668	0.256045	0.306249	0.147036	0.181833
1070	K562_RS07095	DUF1857 family protein	-0.758848	-0.468869	-0.607552	-0.576397	-0.486448	-0.383181	-0.731466	S	Domain of unknown function (DUF1857)	0	K562_RS07095			-0.0273821	0.262597	0.123914	0.155069	0.245018	0.348285
1071	K562_RS07100	pirin family protein	-0.14063	-0.152308	-1.25037	-1.83628	-0.493887	-1.03179	-0.622031	S	Belongs to the pirin family	0	K562_RS07100			0.481401	0.469723	-0.628337	-1.21425	0.128145	-0.40976
1072	K562_RS07105	LysR family transcriptional regulator	-1.07472	-1.2917	-1.84831	-1.45876	-1.96332	-0.995608	-1.23951	K	Transcriptional regulator, LysR family	0	K562_RS07105			0.164792	-0.0521872	-0.608803	-0.219249	-0.723807	0.243904
1073	K562_RS07125	(2Fe-2S)-binding protein	-0.060093	-0.257099	0.121775	-0.417774	-0.0983728	-0.271335	0.0110222	P	PFAM BFD domain protein 2Fe-2S -binding domain protein	0	K562_RS07125			-0.0711152	-0.268121	0.110753	-0.428797	-0.109395	-0.282357
1074	K562_RS07130	glutamate racemase	-1.0651	-0.259705	-1.54864	-0.25362	-0.0407478	-0.770374	-0.0145198	M	Provides the (R)-glutamate required for cell wall biosynthesis	murI	murI			-1.05058	-0.245185	-1.53412	-0.2391	-0.0262281	-0.755854
1075	K562_RS07135	bacterioferritin	-1.08821	-0.942375	-1.17215	-0.958402	-1.0886	-1.15974	-1.94843	P	Iron-storage protein	bfr	bfr			0.860219	1.00606	0.776282	0.990031	0.859834	0.788688
1076	K562_RS07140	fumarate hydratase	-0.402106	-0.494705	-0.942783	-0.766368	-1.18004	-0.91931	-1.0505	C	Catalyzes the reversible hydration of fumarate to (S)- malate	fumA	fumA			0.648393	0.555795	0.107716	0.284131	-0.129546	0.131189
1077	K562_RS07145	TIGR00645 family protein	-0.182817	-0.194606	-0.302882	-1.25482	-0.876052	-1.02926	-0.836459	S	UPF0114 protein	0	K562_RS07145			0.653642	0.641854	0.533577	-0.418361	-0.0395926	-0.192801
1078	K562_RS07150	DMT family transporter	-0.429963	-0.352399	-0.494579	-0.255141	-0.372269	-0.489285	-0.387218	E	Multidrug DMT transporter permease	0	K562_RS07150			-0.0427449	0.0348186	-0.107361	0.132077	0.0149488	-0.102068
1079	K562_RS07155	acetate--CoA ligase	-0.240323	-0.38235	0.146241	-0.021514	-0.0588107	0.00412005	-0.0729985	F	Catalyzes the conversion of acetate into acetyl-CoA (AcCoA), an essential intermediate at the junction of anabolic and catabolic pathways. AcsA undergoes a two-step reaction. In the first half reaction, AcsA combines acetate with ATP to form acetyl-adenylate (AcAMP) intermediate. In the second half reaction, it can then transfer the acetyl group from AcAMP to the sulfhydryl group of CoA, forming …	acsA	acsA			-0.167324	-0.309352	0.21924	0.0514845	0.0141878	0.0771186
1080	K562_RS07160	DUF4212 domain-containing protein	0.358048	0.238248	0.376866	0.149781	0.195	0.466744	-0.0470359	S	solute symporter protein	0	K562_RS07160			0.405084	0.285284	0.423901	0.196816	0.242036	0.51378
1081	K562_RS07165	cation acetate symporter	-0.595179	-0.576403	-0.425747	-0.049066	-0.400286	-0.343694	-0.391847	S	Belongs to the sodium solute symporter (SSF) (TC 2.A.21) family	0	K562_RS07165			-0.203332	-0.184556	-0.0339005	0.342781	-0.00843947	0.0481531
1082	K562_RS07175	TonB-dependent siderophore receptor	-0.847895	-1.29619	-0.560669	-0.57692	-0.670225	-0.29342	-0.127143	P	siderophore receptor	fcuA	fcuA			-0.720753	-1.16905	-0.433526	-0.449777	-0.543083	-0.166277
1083	K562_RS07180	LysE family translocator	-0.0202715	-0.0896423	0.0647425	0.14637	0.0781798	-0.275259	0.0426186	E	LysE type translocator	0	K562_RS07180			-0.0628901	-0.132261	0.0221239	0.103752	0.0355612	-0.317878
1084	K562_RS07185	type VI secretion system tip protein VgrG	-0.239579	-0.383639	-0.388695	-0.160817	-0.317648	-0.499113	-0.332092	0	#N/A	#N/A	#N/A			0.0925129	-0.0515474	-0.0566036	0.171274	0.0144439	-0.167021
1085	K562_RS07190	IS256-like element IS1356 family transposase	-0.788806	-0.635528	-0.951996	-0.578888	-0.63618	-0.703188	-0.670631	L	PFAM transposase mutator type	0	K562_RS07190			-0.118175	0.0351028	-0.281366	0.0917427	0.0344511	-0.0325576
1086	K562_RS07195	DUF3274 domain-containing protein	-0.782095	-0.641616	-0.654481	-0.549827	-0.684078	-0.660382	-0.603508	S	Alpha beta hydrolase	0	K562_RS07195			-0.178588	-0.0381086	-0.0509731	0.0536803	-0.0805706	-0.0568747
1087	K562_RS07200	hypothetical protein	-0.646498	-0.587162	-0.539204	-0.512069	-0.524919	-0.555737	-0.566816	S	Evidence 4 Homologs of previously reported genes of	0	K562_RS07200			-0.079682	-0.0203463	0.027612	0.0547471	0.0418971	0.0110795
1088	K562_RS07210	hypothetical protein	-0.697252	-0.777398	-0.629735	-0.4537	-0.578346	-0.475425	-0.617662	S	Evidence 4 Homologs of previously reported genes of	0	K562_RS07210			-0.0795895	-0.159736	-0.0120726	0.163962	0.0393157	0.142237
1089	K562_RS07215	PAAR domain-containing protein	0.404992	0.517001	0.753916	0.882008	0.504152	0.850598	0.819177	0	#N/A	#N/A	#N/A			-0.414185	-0.302176	-0.0652608	0.0628306	-0.315025	0.0314213
1090	K562_RS07220	hypothetical protein	-0.557052	-0.340817	-0.574732	-0.0186256	-0.536482	-0.369095	-0.134468	S	Evidence 4 Homologs of previously reported genes of	0	K562_RS07220			-0.422584	-0.20635	-0.440264	0.115842	-0.402015	-0.234627
1091	K562_RS07225	toxic anion resistance protein	-0.352627	-0.170716	0.0502907	-0.0625409	0.201898	0.0963249	0.0917676	P	Toxic anion resistance protein (TelA)	0	K562_RS07225			-0.444395	-0.262484	-0.0414769	-0.154309	0.110131	0.00455722
1092	K562_RS07230	VWA domain-containing protein	-0.204725	0.110563	-0.460443	0.0934863	0.112325	-0.166773	-0.130239	T	vWA found in TerF C terminus	0	K562_RS07230			-0.0744861	0.240802	-0.330205	0.223725	0.242564	-0.0365339
1093	K562_RS07235	DUF475 domain-containing protein	-0.734081	-0.225529	-0.0974196	-0.348018	-0.0753702	0.283687	-0.123267	S	Protein of unknown function (DUF475)	0	K562_RS07235			-0.610814	-0.102262	0.0258474	-0.224751	0.0478967	0.406954
1094	K562_RS07240	TerD family protein	0.291067	-0.29919	0.782315	0.705334	0.399244	-0.586364	0.146448	T	TerD domain	0	K562_RS07240			0.144619	-0.445638	0.635867	0.558887	0.252797	-0.732812
1095	K562_RS07255	fatty acid desaturase	0.0652533	0.092459	-0.687258	0.196691	-0.128839	-0.204443	0.364234	I	Fatty acid desaturase	0	K562_RS07255			-0.29898	-0.271775	-1.05149	-0.167543	-0.493073	-0.568676
1096	K562_RS07260	AraC family transcriptional regulator	0.454534	0.458825	0.938903	-0.19347	0.446223	0.620024	0.11184	K	Arabinose-binding domain of AraC transcription regulator, N-term	0	K562_RS07260			0.342694	0.346985	0.827063	-0.305309	0.334383	0.508184
1097	K562_RS07265	beta-propeller fold lactonase family protein	0.364053	0.355228	0.935959	0.953456	0.865136	0.00550481	1.21601	G	Lactonase, 7-bladed beta-propeller	0	K562_RS07265			-0.851952	-0.860777	-0.280046	-0.26255	-0.350869	-1.2105
1098	K562_RS07270	MFS transporter	0.236547	0.397418	0.351776	0.16488	0.138143	-0.207158	0.448685	G	PFAM major facilitator superfamily MFS_1	0	K562_RS07270			-0.212137	-0.0512668	-0.0969085	-0.283804	-0.310541	-0.655843
1099	K562_RS07275	helix-turn-helix transcriptional regulator	-0.0426452	0.29945	-0.2426	-0.54882	0.142387	0.635552	0.184786	K	helix_turn_helix, Lux Regulon	0	K562_RS07275			-0.227431	0.114665	-0.427386	-0.733606	-0.0423984	0.450766
1100	K562_RS07280	sulfate adenylyltransferase subunit CysN	0.386803	0.104826	0.0823476	0.419544	0.64537	0.0294457	0.579863	H	Belongs to the TRAFAC class translation factor GTPase superfamily. Classic translation factor GTPase family. CysN NodQ subfamily	cysN	cysN			-0.19306	-0.475036	-0.497515	-0.160319	0.0655072	-0.550417
1101	K562_RS07285	sulfate adenylyltransferase subunit CysD	0.891891	0.613096	0.77687	0.938512	0.0922496	0.212467	0.60551	H	Sulfate adenylyltransferase	cysD	cysD			0.286381	0.00758534	0.171359	0.333001	-0.513261	-0.393043
1102	K562_RS07290	DUF1214 domain-containing protein	0.458643	0.885589	0.565904	0.285418	0.785296	0.339055	0.406819	S	Protein of unknown function (DUF1214)	0	K562_RS07290			0.0518236	0.478769	0.159084	-0.121402	0.378476	-0.0677642
1103	K562_RS07295	sulfotransferase	0.700815	0.560515	0.406474	0.417537	0.209776	0.00192607	0.552395	S	Sulfotransferase domain	0	K562_RS07295			0.14842	0.00811994	-0.145921	-0.134858	-0.342619	-0.550469
1104	K562_RS07300	SDR family oxidoreductase	0.243178	0.236855	1.16758	0.511917	0.993698	1.03296	0.591775	I	Enoyl-(Acyl carrier protein) reductase	0	K562_RS07300			-0.348597	-0.35492	0.575808	-0.079858	0.401923	0.441186
1105	K562_RS07305	hypothetical protein	0.557523	0.654651	0.809515	0.835505	0.79686	0.724439	0.974395	S	hydrolase activity, acting on ester bonds	0	K562_RS07305			-0.416872	-0.319744	-0.16488	-0.13889	-0.177535	-0.249956
1106	K562_RS07310	nuclear transport factor 2 family protein	0.960083	1.35324	1.04491	1.06141	1.0562	1.2489	1.4005	Q	SnoaL-like domain	0	K562_RS07310			-0.440419	-0.0472642	-0.355595	-0.339091	-0.344303	-0.151601
1107	K562_RS07315	SRPBCC domain-containing protein	-0.127802	-0.0591443	1.13503	0.795105	1.00183	0.909048	1.19335	S	Polyketide cyclase / dehydrase and lipid transport	0	K562_RS07315			-1.32115	-1.25249	-0.0583111	-0.398241	-0.19152	-0.284298
1108	K562_RS07320	deoxyribodipyrimidine photo-lyase	0.644077	0.666376	1.2826	0.827175	1.10772	0.80247	0.876223	L	DNA photolyase	phr	phr			-0.232146	-0.209847	0.406381	-0.0490483	0.231494	-0.073753
1109	K562_RS07325	MFS transporter	0.574911	0.828932	0.705205	0.799601	0.720227	0.324978	0.966859	E	Major facilitator Superfamily	0	K562_RS07325			-0.391948	-0.137927	-0.261654	-0.167258	-0.246632	-0.641881
1110	K562_RS07330	LysR family transcriptional regulator	0.272446	-0.0376526	-0.0207668	-0.215387	0.772609	0.101034	-0.0775885	K	PFAM regulatory protein LysR	0	K562_RS07330			0.350035	0.0399359	0.0568217	-0.137798	0.850197	0.178623
1111	K562_RS07335	alpha/beta hydrolase	-0.123201	-0.188888	0.704926	0.803788	0.635653	0.824234	0.605664	S	Serine aminopeptidase, S33	0	K562_RS07335			-0.728865	-0.794552	0.0992618	0.198124	0.0299895	0.21857
1112	K562_RS07345	glutamate/aspartate ABC transporter substrate-binding protein	0.430765	0.689967	1.03089	0.440599	0.16248	0.893357	0.965558	E	PFAM extracellular solute-binding protein, family 3	0	K562_RS07345			-0.534793	-0.275591	0.0653317	-0.524959	-0.803078	-0.0722014
1113	K562_RS07350	histidine ammonia-lyase	-0.880425	-0.0747034	0.60652	0.720786	0.447037	0.602162	0.0946864	E	Histidine ammonia-lyase	hutH	hutH			-0.975112	-0.16939	0.511834	0.6261	0.35235	0.507476
1114	K562_RS07355	histidine utilization repressor	0.739804	1.04929	0.82622	0.740384	0.83391	0.745582	1.17666	K	histidine utilization repressor	K562_RS07355	K562_RS07355			-0.436857	-0.127371	-0.350441	-0.436277	-0.342751	-0.431078
1115	K562_RS07360	urocanate hydratase	-0.849042	-0.22656	-1.2949	0.929026	-0.732004	0.460273	0.500016	E	Catalyzes the conversion of urocanate to 4-imidazolone- 5-propionate	hutU	hutU			-1.34906	-0.726576	-1.79491	0.42901	-1.23202	-0.0397432
1116	K562_RS07365	HutD family protein	0.580066	0.531116	0.756943	0.579414	0.71978	0.888288	0.922484	S	HutD	0	K562_RS07365			-0.342418	-0.391368	-0.165541	-0.34307	-0.202704	-0.0341959
1117	K562_RS07370	imidazolonepropionase	0.0780295	0.195281	0.62586	0.391945	0.127745	-0.146338	0.0689353	F	Imidazolone-5-propionate hydrolase	hutI	hutI			0.00909419	0.126345	0.556925	0.323009	0.05881	-0.215273
1118	K562_RS07375	formimidoylglutamate deiminase	0.395467	0.638638	0.520754	0.303917	0.314665	0.189479	0.4437	F	Formiminoglutamate deiminase	hutF	hutF			-0.0482327	0.194938	0.0770541	-0.139783	-0.129035	-0.254221
1119	K562_RS07380	N-formylglutamate deformylase	0.654147	1.25868	0.796196	0.613869	0.638486	0.650078	1.13867	E	N-formylglutamate amidohydrolase	hutG	hutG			-0.484527	0.120007	-0.342478	-0.524804	-0.500187	-0.488595
1120	K562_RS07385	gamma-glutamyl-gamma-aminobutyrate hydrolase family protein	0.59004	0.688042	1.27887	1.31008	0.410776	0.930379	1.4873	S	Pfam Peptidase C26	0	K562_RS07385			-0.897262	-0.79926	-0.20843	-0.17722	-1.07653	-0.556923
1121	K562_RS07390	glutamine synthetase	0.53705	0.564471	0.559062	0.537612	0.489307	0.145342	0.631858	E	glutamine synthetase	0	K562_RS07390			-0.0948082	-0.0673873	-0.0727962	-0.0942461	-0.142551	-0.486516
1122	K562_RS07395	aspartate aminotransferase family protein	0.411089	0.589843	1.12152	1.26394	1.04862	1.37778	1.2409	E	Belongs to the class-III pyridoxal-phosphate-dependent aminotransferase family	0	K562_RS07395			-0.829812	-0.651058	-0.119385	0.0230361	-0.19228	0.136883
1123	K562_RS07405	LysR family transcriptional regulator	0.0669941	0.510699	0.660832	0.538994	0.736271	0.698402	0.862612	K	Transcriptional regulator	0	K562_RS07405			-0.795618	-0.351913	-0.20178	-0.323617	-0.12634	-0.16421
1124	K562_RS07410	acyl-CoA dehydrogenase family protein	1.07001	1.35465	1.22741	1.21602	1.05588	1.2561	1.2721	C	acyl-CoA dehydrogenase	0	K562_RS07410			-0.202093	0.0825456	-0.0446928	-0.0560833	-0.216222	-0.0159954
1125	K562_RS07415	CoA transferase	0.855673	1.00679	1.20032	0.775731	0.918295	1.13839	1.29281	C	PFAM L-carnitine dehydratase bile acid-inducible protein F	0	K562_RS07415			-0.437141	-0.286021	-0.0924932	-0.517083	-0.374519	-0.154421
1126	K562_RS07420	MHS family MFS transporter	0.293444	0.660869	0.781948	0.674378	0.434329	0.872335	1.19569	P	PFAM General substrate transporter	0	K562_RS07420			-0.902242	-0.534818	-0.413738	-0.521309	-0.761357	-0.323351
1127	K562_RS07425	oxidative damage protection protein	-0.30658	1.15542	1.01408	0.129969	1.08118	-1.10072	0.579773	C	Could be a mediator in iron transactions between iron acquisition and iron-requiring processes, such as synthesis and or repair of Fe-S clusters in biosynthetic enzymes	yggX	yggX			-0.886353	0.575645	0.434308	-0.449805	0.501411	-1.68049
1128	K562_RS07430	amino-acid N-acetyltransferase	0.00841188	1.17404	0.622475	0.523377	1.14415	0.276145	1.44955	E	Belongs to the acetyltransferase family. ArgA subfamily	argA	argA			-1.44114	-0.275511	-0.827078	-0.926176	-0.3054	-1.17341
1129	K562_RS07435	ATP-dependent RNA helicase HrpA	0.811696	0.999652	0.675204	0.496997	0.661842	0.858005	1.22372	L	Atp-dependent helicase	hrpA	hrpA			-0.412022	-0.224066	-0.548514	-0.726721	-0.561875	-0.365713
1130	K562_RS07440	beta-propeller fold lactonase family protein	0.607166	0.962992	1.06242	1.04018	0.543531	0.736536	1.42952	S	40-residue YVTN family beta-propeller repeat protein	0	K562_RS07440			-0.822356	-0.46653	-0.367103	-0.389345	-0.885991	-0.692986
1131	K562_RS07445	sterol desaturase family protein	0.701577	1.06756	0.695953	0.796386	1.02241	0.931983	1.30264	I	Fatty acid hydroxylase	0	K562_RS07445			-0.601061	-0.235081	-0.606686	-0.506253	-0.280229	-0.370656
1132	K562_RS07450	EI24 domain-containing protein	0.897372	1.22294	0.855508	0.655715	0.588042	0.663	1.20447	E	Etoposide-induced protein 2.4 (EI24)	0	K562_RS07450			-0.3071	0.0184639	-0.348963	-0.548756	-0.616429	-0.541472
1133	K562_RS07455	competence/damage-inducible protein A	1.14499	0.785601	0.715077	0.816199	0.528853	0.790416	0.683571	S	PFAM molybdopterin binding domain	0	K562_RS07455			0.461418	0.10203	0.0315055	0.132628	-0.154718	0.106845
1134	K562_RS07460	rhodanese-like domain-containing protein	1.31925	1.39755	1.14826	1.25522	0.920849	1.10105	1.41659	P	SMART Rhodanese domain protein	0	K562_RS07460			-0.0973416	-0.0190429	-0.268338	-0.161379	-0.495745	-0.31554
1135	K562_RS07470	PAS domain-containing sensor histidine kinase	-1.16877	-1.00478	-1.52121	-1.21532	-2.10688	-1.42532	-1.23225	T	Histidine kinase	ntrB	ntrB			0.0634865	0.227473	-0.288961	0.0169365	-0.874628	-0.193064
1136	K562_RS07475	nitrogen regulation protein NR(I)	1.00928	1.19129	0.916679	1.05557	0.194425	0.645583	0.607714	T	nitrogen regulation protein	ntrC	ntrC			0.40157	0.583578	0.308965	0.447855	-0.413288	0.0378692
1137	K562_RS07480	S9 family peptidase	0.288366	0.780926	0.623031	0.377845	0.742582	0.774109	0.656705	E	Prolyl oligopeptidase	0	K562_RS07480			-0.36834	0.124221	-0.0336739	-0.27886	0.0858766	0.117404
1138	K562_RS07485	exodeoxyribonuclease III	0.730431	0.748262	0.323031	0.640181	-1.78359	-0.108293	-0.135314	L	Exodeoxyribonuclease III	xthA	xthA			0.865745	0.883576	0.458344	0.775495	-1.64828	0.0270204
1139	K562_RS07495	DUF3472 domain-containing protein	0.501419	0.187416	0.44258	0.394371	0.10317	0.142064	0.331196	0	0	0	K562_RS07495			0.170224	-0.14378	0.111384	0.0631753	-0.228026	-0.189132
1140	K562_RS07520	aspartate/glutamate racemase family protein	-0.21592	-0.0784051	-0.175613	-0.222958	0.226243	-0.841624	0.427473	M	aspartate racemase	0	K562_RS07520			-0.643393	-0.505878	-0.603086	-0.650431	-0.20123	-1.2691
1141	K562_RS07525	DNA polymerase IV	0.21443	0.584715	0.468533	0.674604	0.754447	1.05988	0.758831	L	Poorly processive, error-prone DNA polymerase involved in untargeted mutagenesis. Copies undamaged DNA at stalled replication forks, which arise in vivo from mismatched or misaligned primer ends. These misaligned primers can be extended by PolIV. Exhibits no 3'-5' exonuclease (proofreading) activity. May be involved in translesional synthesis, in conjunction with the beta clamp from PolIII	dinB	dinB			-0.544401	-0.174116	-0.290298	-0.0842274	-0.00438452	0.301049
1142	K562_RS07530	M3 family metallopeptidase	-1.42222	-0.379319	-0.140774	-0.0178521	0.0970915	0.333403	-0.0828028	E	PFAM peptidase M3A and M3B, thimet oligopeptidase F	prlC	prlC			-1.33941	-0.296516	-0.0579716	0.0649507	0.179894	0.416206
1143	K562_RS07540	response regulator transcription factor	0.739751	0.823542	0.433191	-0.158525	-0.0121827	0.280282	-0.15911	K	response regulator	styR	styR			0.898861	0.982652	0.592301	0.000584537	0.146927	0.439392
1144	K562_RS07545	PAS domain S-box protein	0.724549	0.762864	0.00714523	-0.263809	-0.0888648	-0.00385693	-0.434409	0	#N/A	#N/A	#N/A			1.15896	1.19727	0.441554	0.1706	0.345544	0.430552
1145	K562_RS07550	pyruvate dehydrogenase (acetyl-transferring)	2.17924	2.3549	0.257535	-0.199664	0.736502	0.118793	1.02375	C	Component of the pyruvate dehydrogenase (PDH) complex, that catalyzes the overall conversion of pyruvate to acetyl-CoA and CO(2)	aceE	K562_RS07550			1.1555	1.33115	-0.766213	-1.22341	-0.287246	-0.904955
1146	K562_RS07555	dihydrolipoyllysine-residue acetyltransferase	0.925725	1.07462	-2.45942	-0.59476	-0.277374	-0.729459	-0.113853	C	The pyruvate dehydrogenase complex catalyzes the overall conversion of pyruvate to acetyl-CoA and CO(2)	aceF	aceF			1.03958	1.18847	-2.34557	-0.480907	-0.163521	-0.615605
1147	K562_RS07560	dihydrolipoyl dehydrogenase	1.51194	1.85838	-0.805037	0.106271	0.586308	0.625597	1.0528	C	Dehydrogenase	pdhL	pdhL			0.45914	0.805573	-1.85784	-0.946532	-0.466496	-0.427206
1148	K562_RS07565	phasin family protein	0.099725	0.782627	0.582997	0.966676	0.554773	0.658232	0.271164	S	TIGRFAM phasin family protein	phaP2	phaP2			-0.171439	0.511463	0.311833	0.695511	0.283608	0.387068
1149	K562_RS07570	D-alanyl-D-alanine endopeptidase	1.21305	1.39303	1.3972	1.39598	1.41394	1.38136	1.5488	0	#N/A	#N/A	#N/A			-0.335753	-0.155776	-0.151604	-0.152827	-0.13486	-0.167442
1150	K562_RS07580	D-alanyl-D-alanine endopeptidase	0.785211	0.818371	1.13595	1.03516	1.01808	0.912186	0.93673	0	#N/A	#N/A	#N/A			-0.151519	-0.118359	0.199218	0.0984257	0.0813513	-0.0245445
1151	K562_RS07585	IclR family transcriptional regulator	1.47985	1.69509	1.19006	1.00926	1.32147	1.16139	1.14406	K	Transcriptional regulator	0	K562_RS07585			0.335795	0.551028	0.0459965	-0.134798	0.177415	0.0173289
1152	K562_RS07590	(Fe-S)-binding protein	0.988126	1.70012	1.39275	1.26518	1.22934	1.51067	1.65009	C	Cysteine-rich domain	0	K562_RS07590			-0.661967	0.0500268	-0.257344	-0.384912	-0.420755	-0.13942
1153	K562_RS07595	lactate utilization protein	0.281839	0.435937	0.700139	0.535707	0.578712	0.660511	0.468727	C	4Fe-4S ferredoxin, iron-sulfur binding	0	K562_RS07595			-0.186888	-0.0327893	0.231412	0.0669801	0.109986	0.191784
1154	K562_RS07610	Fe-S cluster assembly transcriptional regulator IscR	0.558357	0.465661	0.0278801	-0.0534944	0.0671479	-0.454421	0.025213	K	Iron-sulfur cluster assembly transcription factor	iscR	iscR			0.533144	0.440448	0.00266715	-0.0787073	0.0419349	-0.479634
1155	K562_RS07615	IscS subfamily cysteine desulfurase	-0.438765	-0.380785	-1.9375	-0.58673	-0.666957	-0.137645	-1.0321	E	Master enzyme that delivers sulfur to a number of partners involved in Fe-S cluster assembly, tRNA modification or cofactor biosynthesis. Catalyzes the removal of elemental sulfur atoms from cysteine to produce alanine. Functions as a sulfur delivery protein for Fe-S cluster synthesis onto IscU, an Fe-S scaffold assembly protein, as well as other S acceptor proteins	iscS	iscS			0.593338	0.651318	-0.905398	0.445374	0.365147	0.894459
1156	K562_RS07635	Fe-S protein assembly chaperone HscA	0.643504	0.757223	-2.27039	0.744341	0.740467	0.706992	0.481806	O	Chaperone involved in the maturation of iron-sulfur cluster-containing proteins. Has a low intrinsic ATPase activity which is markedly stimulated by HscB	hscA	hscA			0.161698	0.275417	-2.75219	0.262535	0.258661	0.225186
1157	K562_RS07640	ISC system 2Fe-2S type ferredoxin	-0.265484	0.0980811	-1.45227	-0.893755	-0.387192	-0.891377	-0.849634	C	Ferredoxin, 2Fe-2S type, ISC system	fdx	fdx			0.584151	0.947715	-0.602636	-0.044121	0.462442	-0.041743
1158	K562_RS07650	glycine zipper 2TM domain-containing protein	0.640763	0.623277	1.03264	0.708699	0.710543	0.860173	0.460136	M	PFAM 17 kDa surface antigen	0	K562_RS07650			0.180627	0.163141	0.572503	0.248563	0.250407	0.400037
1159	K562_RS07665	single-stranded-DNA-specific exonuclease RecJ	0.857234	0.578738	0.487834	0.369969	0.291515	0.461201	0.55935	L	single-stranded-DNA-specific exonuclease RecJ	recJ	recJ			0.297884	0.0193888	-0.0715154	-0.18938	-0.267835	-0.0981489
1160	K562_RS07670	hypothetical protein	1.11674	1.16475	0.254295	-0.507646	0.342703	1.03168	0.458985	S	protein conserved in bacteria	0	K562_RS07670			0.657759	0.705767	-0.20469	-0.966632	-0.116282	0.572694
1161	K562_RS07685	TatD family hydrolase	0.619628	0.482025	0.685521	0.44067	0.575886	0.211079	0.563965	L	PFAM TatD-related deoxyribonuclease	0	K562_RS07685			0.0556622	-0.0819406	0.121555	-0.123296	0.0119204	-0.352887
1162	K562_RS07690	DNA internalization-related competence protein ComEC/Rec2	0.461456	0.814172	1.07284	0.712961	0.665876	0.410123	0.753623	S	Competence protein ComEC	0	K562_RS07690			-0.292167	0.0605484	0.319217	-0.0406624	-0.0877471	-0.343501
1163	K562_RS07695	alpha/beta hydrolase	0.576817	0.902545	0.425725	0.401203	0.613604	0.999264	0.835463	Q	Alpha beta hydrolase fold	0	K562_RS07695			-0.258646	0.067082	-0.409738	-0.43426	-0.221859	0.163801
1164	K562_RS07725	Hsp33 family molecular chaperone HslO	0.414405	0.637663	0.380209	0.701469	0.290251	0.517886	0.579404	O	Redox regulated molecular chaperone. Protects both thermally unfolding and oxidatively damaged proteins from irreversible aggregation. Plays an important role in the bacterial defense system toward oxidative stress	hslO	hslO			-0.164999	0.0582586	-0.199195	0.122065	-0.289153	-0.0615183
1165	K562_RS07730	gamma carbonic anhydrase family protein	0.367445	0.400042	0.666838	0.593374	0.405622	0.387434	0.234691	S	Transferase hexapeptide repeat containing protein	0	K562_RS07730			0.132754	0.165352	0.432147	0.358683	0.170931	0.152743
1166	K562_RS07735	ferritin-like domain-containing protein	0.621496	0.6526	0.638368	0.55394	0.663289	0.498093	0.381718	S	Protein of unknown function (DUF455)	0	K562_RS07735			0.239778	0.270882	0.25665	0.172222	0.281571	0.116375
1167	K562_RS07740	alpha/beta hydrolase	0.183278	0.0755117	0.0677037	-0.192379	0.0718863	0.028571	-0.101296	S	Alpha beta hydrolase	0	K562_RS07740			0.284573	0.176807	0.168999	-0.0910831	0.173182	0.129866
1168	K562_RS07745	PHP domain-containing protein	0.139666	0.497764	-0.0221316	-0.36719	-0.127445	0.0616644	0.328733	S	SMART phosphoesterase PHP domain protein	0	K562_RS07745			-0.189068	0.169031	-0.350865	-0.695924	-0.456178	-0.267069
1169	K562_RS07750	threonylcarbamoyl-AMP synthase	-0.406263	-1.27136	-0.0533619	-0.855294	-0.432823	-0.429901	-0.817991	J	Belongs to the SUA5 family	0	K562_RS07750			0.411728	-0.453369	0.764629	-0.0373032	0.385168	0.388089
1170	K562_RS07755	site-2 protease family protein	0.729283	0.588356	0.730022	0.728897	0.165319	0.231939	0.815549	S	Peptidase M50	0	K562_RS07755			-0.0862651	-0.227192	-0.0855262	-0.0866521	-0.650229	-0.583609
1171	K562_RS07765	class I SAM-dependent methyltransferase	0.304749	0.113518	0.768294	0.19562	0.525415	0.137041	-0.0370817	H	Methyltransferase type 11	0	K562_RS07765			0.341831	0.1506	0.805376	0.232702	0.562497	0.174122
1172	K562_RS07775	outer membrane protein assembly factor BamC	-0.674466	-0.965085	-0.337066	-0.394243	0.278805	0.118181	-0.241215	M	(Lipo)protein	0	K562_RS07775			-0.433251	-0.72387	-0.0958502	-0.153028	0.52002	0.359396
1173	K562_RS07780	MBL fold metallo-hydrolase	0.840758	0.476114	0.5724	0.647019	0.415189	0.204683	0.469979	S	beta-lactamase	0	K562_RS07780			0.37078	0.00613524	0.102422	0.17704	-0.0547893	-0.265296
1174	K562_RS07790	cupin domain-containing protein	0.568096	0.321769	0.142608	0.539659	0.535339	0.603313	0.316324	S	PFAM Cupin 4 family protein	0	K562_RS07790			0.251772	0.00544506	-0.173716	0.223335	0.219015	0.286989
1175	K562_RS07795	peptidylprolyl isomerase	1.24327	1.17838	0.553814	0.462627	0.760446	0.253928	0.371012	G	peptidyl-prolyl	slyD	slyD			0.872262	0.807368	0.182801	0.0916148	0.389434	-0.117085
1176	K562_RS07800	hypothetical protein	0.152389	-0.273424	-0.111395	-0.0391272	-0.0246834	0.132728	0.0247611	S	Hydrolyzes cAMP to 5'-AMP. Plays an important regulatory role in modulating the intracellular concentration of cAMP, thereby influencing cAMP-dependent processes	0	K562_RS07800			0.127628	-0.298185	-0.136156	-0.0638883	-0.0494445	0.107967
1177	K562_RS07805	DNA mismatch repair protein MutS	0.121332	0.255091	0.333028	-0.0403538	0.101471	0.0902503	-0.304757	L	that it carries out the mismatch recognition step. This protein has a weak ATPase activity	mutS	mutS			0.426089	0.559849	0.637785	0.264404	0.406228	0.395008
1178	K562_RS07810	EthD family reductase	0.140588	0.23214	0.255468	0.260158	0.442741	-0.497224	0.0175995	S	EthD domain	0	K562_RS07810			0.122988	0.21454	0.237868	0.242559	0.425141	-0.514823
1179	K562_RS07815	NAD(P)/FAD-dependent oxidoreductase	0.211654	0.398188	-0.0280659	0.141152	0.0156693	-0.115779	0.0302591	S	fad dependent oxidoreductase	0	K562_RS07815			0.181394	0.367929	-0.058325	0.110892	-0.0145898	-0.146039
1180	K562_RS07825	RNA methyltransferase	-0.0500999	-0.364852	0.553394	0.33028	0.575244	0.258061	0.0349017	J	Catalyzes the formation of 2'O-methylated cytidine (Cm32) or 2'O-methylated uridine (Um32) at position 32 in tRNA	trmJ	trmJ			-0.0850016	-0.399753	0.518492	0.295378	0.540342	0.223159
1181	K562_RS07830	serine O-acetyltransferase	-0.0785026	-0.460954	-1.2171	-0.165101	0.218541	-0.711463	-0.182702	E	serine O-acetyltransferase	cysE	cysE			0.104199	-0.278252	-1.0344	0.0176007	0.401243	-0.528761
1182	K562_RS07840	peptidyl-prolyl cis-trans isomerase	0.375595	0.166732	0.00272773	-0.210585	-0.115721	-0.558959	-0.0689006	O	PPIases accelerate the folding of proteins. It catalyzes the cis-trans isomerization of proline imidic peptide bonds in oligopeptides	ppiB	ppiB			0.444495	0.235632	0.0716283	-0.141685	-0.0468204	-0.490058
1183	K562_RS07845	peptidyl-prolyl cis-trans isomerase	0.397643	0.0727784	0.173259	0.364168	-0.0183871	0.133515	0.0763348	M	PPIases accelerate the folding of proteins. It catalyzes the cis-trans isomerization of proline imidic peptide bonds in oligopeptides	ppiA	ppiA			0.321309	-0.00355633	0.0969247	0.287833	-0.0947219	0.0571807
1184	K562_RS07850	tetratricopeptide repeat protein	0.572579	0.148833	0.523261	0.086608	0.471229	0.243724	0.297783	S	PFAM TPR repeat-containing protein	0	K562_RS07850			0.274797	-0.14895	0.225479	-0.211175	0.173447	-0.0540581
1185	K562_RS07885	NADH-quinone oxidoreductase subunit M	-0.169658	-1.05551	-0.866517	-1.12134	-0.291816	-0.335854	-0.73889	C	proton-translocating NADH-quinone oxidoreductase, chain M	0	K562_RS07885			0.569232	-0.316622	-0.127627	-0.382452	0.447074	0.403036
1186	K562_RS07890	ubiquinol oxidase subunit II	0.544148	0.368626	0.310139	0.797664	0.355441	0.00116311	0.307688	C	ubiquinol oxidase subunit	cyoA	cyoA			0.23646	0.0609377	0.00245154	0.489976	0.0477534	-0.306525
1187	K562_RS07895	cytochrome o ubiquinol oxidase subunit I	0.0333976	-0.349613	-0.152768	0.0691438	-0.127074	-0.247874	-0.356207	C	Belongs to the heme-copper respiratory oxidase family	cyoB	cyoB			0.389605	0.0065939	0.20344	0.425351	0.229133	0.108333
1188	K562_RS07900	cytochrome o ubiquinol oxidase subunit III	0.141493	1.12639	0.7255	0.496276	0.259739	0.537476	0.784908	C	Cytochrome O ubiquinol oxidase subunit III	cyoC	cyoC			-0.643415	0.341481	-0.0594072	-0.288631	-0.525169	-0.247432
1189	K562_RS07905	cytochrome o ubiquinol oxidase subunit IV	0.756428	0.8613	1.19394	1.07741	0.990602	0.974296	1.15912	C	oxidase (Subunit iv)	cyoD	cyoD			-0.402688	-0.297817	0.0348256	-0.0817084	-0.168515	-0.184821
1190	K562_RS07910	DUF4148 domain-containing protein	0.470829	0.726105	0.775555	0.498768	0.15157	0.358649	0.996657	0	0	0	K562_RS07910			-0.525827	-0.270551	-0.221102	-0.497888	-0.845087	-0.638008
1191	K562_RS07920	HAMP domain-containing histidine kinase	0.943413	0.601867	1.18203	0.481889	-0.0603713	0.430533	0.144652	T	PhoQ Sensor	0	K562_RS07920			0.798762	0.457215	1.03738	0.337238	-0.205023	0.285881
1192	K562_RS07925	response regulator transcription factor	-1.19659	0.430256	-0.351815	-1.07215	-0.172408	-0.167233	-0.693404	K	Transcriptional regulatory protein, C terminal	0	K562_RS07925			-0.503185	1.12366	0.341589	-0.378741	0.520996	0.526171
1193	K562_RS07930	DUF4148 domain-containing protein	1.30122	1.53993	1.22094	1.28105	0.990686	1.81093	1.41355	S	Domain of unknown function (DUF4148)	0	K562_RS07930			-0.112334	0.126384	-0.192606	-0.132498	-0.422864	0.397385
1194	K562_RS07935	efflux transporter outer membrane subunit	1.06298	0.857037	1.11697	0.624276	1.10876	0.918782	1.10841	M	Outer membrane efflux protein	0	K562_RS07935			-0.045426	-0.251369	0.00856606	-0.48413	0.000349186	-0.189624
1195	K562_RS07940	efflux RND transporter periplasmic adaptor subunit	1.15457	0.799799	1.14822	0.813574	0.813279	1.22405	0.829026	M	Barrel-sandwich domain of CusB or HlyD membrane-fusion	0	K562_RS07940			0.325544	-0.0292268	0.319194	-0.0154514	-0.0157473	0.395028
1196	K562_RS07945	efflux RND transporter permease subunit	0.89265	0.851978	0.382562	0.530621	0.72325	1.1089	1.08471	V	Belongs to the resistance-nodulation-cell division (RND) (TC 2.A.6) family	0	K562_RS07945			-0.192059	-0.232732	-0.702147	-0.554088	-0.361459	0.0241861
1197	K562_RS07950	hypothetical protein	0.711876	0.810708	0.998803	0.837567	0.57042	1.3407	0.989933	0	0	0	K562_RS07950			-0.278057	-0.179225	0.00886963	-0.152366	-0.419513	0.350763
1198	K562_RS07955	ABC transporter substrate-binding protein	0.781471	1.35234	1.2882	0.54817	0.81965	1.09899	1.58186	E	PFAM extracellular solute-binding protein, family 5	0	K562_RS07955			-0.800386	-0.229513	-0.29366	-1.03369	-0.762207	-0.482863
1199	K562_RS07960	ABC transporter permease subunit	-0.0448926	0.377349	0.215997	0.416089	0.477167	1.07792	0.645694	P	PFAM binding-protein-dependent transport systems inner membrane component	yejB	yejB			-0.690586	-0.268344	-0.429697	-0.229605	-0.168527	0.432226
1200	K562_RS07965	ABC transporter permease	-0.0524505	-0.287489	0.563762	-0.858782	0.729564	0.374902	0.445118	P	PFAM binding-protein-dependent transport systems inner membrane component	0	K562_RS07965			-0.497569	-0.732608	0.118644	-1.3039	0.284446	-0.0702164
1201	K562_RS07970	ABC transporter ATP-binding protein	-0.359869	0.832678	0.877208	0.133464	0.896261	0.309649	1.03131	P	Belongs to the ABC transporter superfamily	0	K562_RS07970			-1.39118	-0.198629	-0.154099	-0.897842	-0.135045	-0.721657
1202	K562_RS07980	patatin-like phospholipase family protein	-0.44296	-0.464667	0.0109999	0.231484	0.0789793	0.580403	0.371301	S	PFAM Patatin	0	K562_RS07980			-0.814261	-0.835968	-0.360301	-0.139817	-0.292322	0.209102
1203	K562_RS08025	GNAT family N-acetyltransferase	0.137974	0.409596	0.147234	0.304437	0.290162	0.521462	0.0572914	K	PFAM GCN5-related N-acetyltransferase	0	K562_RS08025			0.0806831	0.352304	0.0899422	0.247146	0.232871	0.464171
1204	K562_RS08030	helix-turn-helix transcriptional regulator	0.334402	0.617707	0.388472	0.654985	0.425747	0.213867	0.679952	K	AraC family	0	K562_RS08030			-0.34555	-0.0622455	-0.29148	-0.0249676	-0.254206	-0.466086
1205	K562_RS08040	malate synthase A	-0.128241	-0.10783	0.3659	0.155651	0.47436	0.486635	0.127077	H	Belongs to the malate synthase family	aceB	aceB			-0.255317	-0.234907	0.238824	0.0285742	0.347283	0.359558
1206	K562_RS08045	haloacid dehalogenase type II	0.100817	0.101157	0.0576295	0.0937563	0.109963	-0.380946	-0.39619	S	Haloacid dehalogenase, type II	0	K562_RS08045			0.497007	0.497348	0.45382	0.489947	0.506154	0.0152449
1207	K562_RS08050	LysR family transcriptional regulator	-0.50916	-0.594734	0.195501	-0.237978	0.439509	0.0987812	-0.0357471	K	Transcriptional regulator	0	K562_RS08050			-0.473413	-0.558987	0.231248	-0.202231	0.475256	0.134528
1208	K562_RS08055	universal stress protein	0.929518	-0.300453	0.580879	0.675582	0.0874895	-0.78689	0.635668	T	Belongs to the universal stress protein A family	0	K562_RS08055			0.29385	-0.936122	-0.0547896	0.0399137	-0.548179	-1.42256
1209	K562_RS08060	isocitrate lyase	0.281924	0.382325	0.259439	0.14072	-0.202655	0.20672	0.355281	C	Isocitrate lyase	aceA	aceA			-0.0733577	0.0270435	-0.0958426	-0.214561	-0.557937	-0.148561
1210	K562_RS08065	DEAD/DEAH box helicase	0.305568	0.190457	-0.830602	-1.09134	-0.962319	-0.680185	-0.880515	L	Belongs to the DEAD box helicase family	rhlE1	rhlE1			1.18608	1.07097	0.0499137	-0.21082	-0.0818041	0.200331
1211	K562_RS08070	acyl-CoA-binding protein	0.75106	0.486017	0.357998	0.679719	0.653273	0.28258	0.634461	I	acyl-coa-binding protein	0	K562_RS08070			0.116599	-0.148445	-0.276463	0.0452582	0.0188119	-0.351881
1212	K562_RS08080	ribosomal protein S18-alanine N-acetyltransferase	0.875028	1.27435	1.052	0.34483	0.469289	0.769692	1.38272	K	Ribosomal-protein-alanine acetyltransferase	rimI	rimI			-0.507691	-0.108365	-0.330722	-1.03789	-0.91343	-0.613027
1213	K562_RS08090	DUF1853 family protein	-0.610662	-0.766482	-0.163655	-0.181363	-0.57818	-0.393115	-0.269403	S	Domain of unknown function (DUF1853)	0	K562_RS08090			-0.34126	-0.49708	0.105747	0.0880392	-0.308778	-0.123713
1214	K562_RS08095	bifunctional hydroxymethylpyrimidine kinase/phosphomethylpyrimidine kinase	0.0272782	0.420814	-0.331433	0.279139	0.265383	0.0466236	0.3338	H	Phosphomethylpyrimidine kinase	thiD	thiD			-0.306522	0.0870136	-0.665234	-0.0546613	-0.0684169	-0.287177
1215	K562_RS08105	alanine racemase	0.150912	-0.575972	0.508609	0.209185	-0.247962	0.108424	-0.628589	E	Catalyzes the interconversion of L-alanine and D- alanine. May also act on other amino acids	dadX	dadX			0.779501	0.052617	1.1372	0.837774	0.380627	0.737013
1216	K562_RS08110	DNA repair protein RadA	0.233993	0.223562	0.318998	0.195394	-0.412445	-0.171802	-0.0930495	O	DNA-dependent ATPase involved in processing of recombination intermediates, plays a role in repairing DNA breaks. Stimulates the branch migration of RecA-mediated strand transfer reactions, allowing the 3' invading strand to extend heteroduplex DNA faster. Binds ssDNA in the presence of ADP but not other nucleotides, has ATPase activity that is stimulated by ssDNA and various branched DNA structu…	radA	radA			0.327043	0.316611	0.412047	0.288443	-0.319395	-0.0787521
1217	K562_RS08120	ATP-binding cassette domain-containing protein	0.0343666	-0.00649459	0.0162005	0.141032	0.119434	0.192303	0.164023	S	abc transporter	0	K562_RS08120			-0.129657	-0.170518	-0.147823	-0.0229917	-0.0445897	0.02828
1218	K562_RS08125	glutathione peroxidase	-1.83785	-0.866206	-0.851221	-1.44395	-1.26203	-1.88605	-1.20727	O	Belongs to the glutathione peroxidase family	gpo	gpo			-0.630579	0.341065	0.356049	-0.236684	-0.0547559	-0.678781
1219	K562_RS08130	cardiolipin synthase	-0.148511	-0.0949154	-0.183844	-0.0898243	-0.174478	-0.130964	0.155442	I	Catalyzes the reversible phosphatidyl group transfer from one phosphatidylglycerol molecule to another to form cardiolipin (CL) (diphosphatidylglycerol) and glycerol	clsA	clsA			-0.303953	-0.250357	-0.339286	-0.245266	-0.32992	-0.286406
1220	K562_RS08135	50S ribosomal protein L3 N(5)-glutamine methyltransferase	0.889969	0.852494	0.730499	0.998989	0.383957	0.526781	0.605555	J	Specifically methylates the 50S ribosomal protein L3 on a specific glutamine residue	prmB	prmB			0.284414	0.24694	0.124944	0.393435	-0.221598	-0.0787733
1221	K562_RS08145	ArsC family reductase	0.385867	0.26238	0.151507	0.893862	0.0329831	0.373806	0.843816	P	Belongs to the ArsC family	0	K562_RS08145			-0.457948	-0.581436	-0.692309	0.0500462	-0.810832	-0.47001
1222	K562_RS08155	succinyldiaminopimelate transaminase	-0.0774457	-0.198392	-0.103082	0.603561	0.241245	0.254226	0.535345	E	PFAM aminotransferase class I and II	dapC	dapC			-0.612791	-0.733738	-0.638427	0.0682153	-0.2941	-0.281119
1223	K562_RS08160	DMT family transporter	1.19885	0.839593	0.42283	0.935967	0.655442	0.657247	0.668878	E	EamA-like transporter family	0	K562_RS08160			0.529972	0.170715	-0.246048	0.267089	-0.0134359	-0.0116317
1224	K562_RS08180	peptide deformylase	0.840994	0.796257	0.541529	0.705051	1.00569	0.717944	0.858565	J	Removes the formyl group from the N-terminal Met of newly synthesized proteins. Requires at least a dipeptide for an efficient rate of reaction. N-terminal L-methionine is a prerequisite for activity but the enzyme has broad specificity at other positions	dmf	dmf			-0.0175713	-0.0623084	-0.317036	-0.153514	0.147122	-0.140621
1225	K562_RS08185	pseudouridine synthase	-0.319571	-0.312053	0.238865	-0.00142488	-0.312283	0.0531098	-0.094153	J	Belongs to the pseudouridine synthase RsuA family	rluF	rluF			-0.225418	-0.2179	0.333018	0.0927281	-0.21813	0.147263
1226	K562_RS08190	[protein-PII] uridylyltransferase	1.82623	2.0335	1.12219	1.12176	0.475255	0.796003	0.948751	O	Modifies, by uridylylation and deuridylylation, the PII regulatory proteins (GlnB and homologs), in response to the nitrogen status of the cell that GlnD senses through the glutamine level. Under low glutamine levels, catalyzes the conversion of the PII proteins and UTP to PII-UMP and PPi, while under higher glutamine levels, GlnD hydrolyzes PII-UMP to PII and UMP (deuridylylation). Thus, control…	glnD	glnD			0.877474	1.08475	0.173442	0.17301	-0.473496	-0.152748
1227	K562_RS08195	type I methionyl aminopeptidase	1.38037	1.35715	1.38094	1.13889	1.18346	1.43383	1.24381	E	Methionine aminopeptidase	map	map			0.136569	0.113347	0.137132	-0.10491	-0.0603416	0.190021
1228	K562_RS08275	RNA methyltransferase	-1.16159	-0.726706	-0.986888	-0.474135	-1.05155	-0.737291	-0.593091	J	trna rrna methyltransferase	0	K562_RS08275			-0.568497	-0.133615	-0.393797	0.118956	-0.458455	-0.1442
1229	K562_RS08285	phosphoenolpyruvate synthase	-2.56266	-2.2508	-0.360779	0.273108	0.214853	0.906879	-0.0197676	H	Catalyzes the phosphorylation of pyruvate to phosphoenolpyruvate	ppsA	ppsA			-2.5429	-2.23103	-0.341012	0.292875	0.23462	0.926646
1230	K562_RS08290	NfeD family protein	0.160175	-0.0314708	0.233658	0.497256	0.920039	0.428447	0.626937	O	NfeD-like C-terminal, partner-binding	0	K562_RS08290			-0.466762	-0.658408	-0.393279	-0.129681	0.293102	-0.19849
1231	K562_RS08295	SPFH/Band 7/PHB domain protein	0.128473	-0.517824	0.370687	-0.098209	-0.31635	-0.074635	0.162706	O	PFAM band 7 protein	0	K562_RS08295			-0.0342328	-0.68053	0.207981	-0.260915	-0.479056	-0.237341
1232	K562_RS08300	SsrA-binding protein SmpB	-1.08214	-1.6236	-0.470071	-1.4876	-1.79061	-1.53385	-1.25902	J	Required for rescue of stalled ribosomes mediated by trans-translation. Binds to transfer-messenger RNA (tmRNA), required for stable association of tmRNA with ribosomes. tmRNA and SmpB together mimic tRNA shape, replacing the anticodon stem-loop with SmpB. tmRNA is encoded by the ssrA gene	smpB	smpB			0.176878	-0.364583	0.788949	-0.228583	-0.531592	-0.274832
1233	K562_RS08310	RnfH family protein	2.02407	1.1524	-0.968689	1.03142	0.615134	0.0557047	0.869803	S	Belongs to the UPF0125 (RnfH) family	rnfH	rnfH			1.15427	0.282599	-1.83849	0.161616	-0.254669	-0.814098
1234	K562_RS08315	DMT family transporter	-0.15817	-0.334651	-0.00966789	0.363017	0.39131	-0.285973	-0.0368716	E	EamA-like transporter family	0	K562_RS08315			-0.121299	-0.297779	0.0272038	0.399889	0.428181	-0.249101
1235	K562_RS08320	PQQ-binding-like beta-propeller repeat protein	1.21753	1.43449	1.17859	1.01488	1.62883	1.43894	1.84923	S	amine dehydrogenase activity	0	K562_RS08320			-0.631701	-0.414733	-0.670637	-0.834342	-0.220396	-0.41029
1236	K562_RS08330	DUF899 domain-containing protein	1.34859	1.26933	1.09603	1.03189	1.13686	1.28884	1.1695	S	Bacterial protein of unknown function (DUF899)	0	K562_RS08330			0.179083	0.099825	-0.0734722	-0.137613	-0.0326455	0.119334
1237	K562_RS08335	DUF2182 domain-containing protein	0.8839	0.854596	1.19823	-0.0856758	0.344626	0.800788	0.601669	S	Predicted metal-binding integral membrane protein (DUF2182)	0	K562_RS08335			0.282232	0.252927	0.596559	-0.687345	-0.257043	0.199119
1238	K562_RS08355	3'-5' exonuclease	0.811856	0.89297	1.14454	1.13761	0.669858	0.495844	0.691143	L	dna polymerase iii	0	K562_RS08355			0.120713	0.201826	0.453399	0.446469	-0.0212853	-0.195299
1239	K562_RS08360	2'-5' RNA ligase family protein	0.448922	0.584175	0.940951	0.895196	0.450962	1.04823	1.12859	J	Hydrolyzes RNA 2',3'-cyclic phosphodiester to an RNA 2'- phosphomonoester	0	K562_RS08360			-0.679665	-0.544412	-0.187636	-0.233391	-0.677625	-0.0803603
1240	K562_RS08365	acetyltransferase	0.307467	0.389136	0.616687	0.112805	0.270363	0.540183	0.015001	K	FR47-like protein	0	K562_RS08365			0.292466	0.374135	0.601686	0.0978042	0.255362	0.525182
1241	K562_RS08370	NUDIX hydrolase	1.14034	1.44141	0.876743	0.821835	0.964469	0.575623	1.04162	F	NUDIX domain	0	K562_RS08370			0.0987118	0.39979	-0.164881	-0.219789	-0.0771548	-0.466001
1242	K562_RS08380	DUF971 domain-containing protein	1.27792	1.44807	1.35093	0.924641	1.2542	1.54168	1.7267	S	Protein of unknown function (DUF971)	0	K562_RS08380			-0.44878	-0.278625	-0.375773	-0.802057	-0.472498	-0.185016
1243	K562_RS08390	ABC transporter ATP-binding protein	1.50388	1.71661	1.07849	1.26158	1.29106	0.958722	1.36662	P	ABC transporter	0	K562_RS08390			0.137258	0.349989	-0.288137	-0.105041	-0.0755652	-0.4079
1244	K562_RS08400	ABC transporter substrate-binding protein	2.25346	1.77615	1.04562	2.13239	1.27072	1.27929	1.91244	P	NMT1-like family	0	K562_RS08400			0.34102	-0.136292	-0.866826	0.219944	-0.641724	-0.633153
1245	K562_RS08410	fumarate reductase/succinate dehydrogenase flavoprotein subunit	1.38454	1.70402	0.573558	1.48454	1.38892	1.43181	1.68995	C	PFAM fumarate reductase succinate dehydrogenase flavoprotein domain protein	0	K562_RS08410			-0.305412	0.0140696	-1.11639	-0.205413	-0.301033	-0.258141
1246	K562_RS08415	GntR family transcriptional regulator	0.9386	0.967543	0.689586	0.886291	0.697664	0.763373	1.24488	0	#N/A	#N/A	#N/A			-0.306283	-0.27734	-0.555297	-0.358593	-0.54722	-0.48151
1247	K562_RS08440	GntR family transcriptional regulator	0.146897	0.268268	0.600797	0.0415013	0.0575294	-0.0778627	-0.0425566	K	FCD domain	0	K562_RS08440			0.189454	0.310825	0.643354	0.0840579	0.100086	-0.0353062
1248	K562_RS08445	NCS1 family nucleobase:cation symporter-1	-0.104627	0.2559	-0.140986	-0.0295298	-0.161322	0.25699	0.062283	F	PFAM permease for cytosine purines, uracil, thiamine, allantoin	0	K562_RS08445			-0.16691	0.193617	-0.203269	-0.0918128	-0.223605	0.194707
1249	K562_RS08455	allantoinase PuuE	-1.02182	-0.362619	-0.529051	0.190371	0.0528432	-0.0748714	0.110536	G	PFAM polysaccharide deacetylase	0	K562_RS08455			-1.13236	-0.473155	-0.639588	0.0798343	-0.0576932	-0.185408
1250	K562_RS08460	2-oxo-4-hydroxy-4-carboxy-5-ureidoimidazoline decarboxylase	0.489111	0.673798	0.958774	1.03199	0.856262	0.61782	0.626572	S	OHCU decarboxylase	uraD	uraD			-0.137461	0.0472253	0.332201	0.405414	0.229689	-0.00875207
1251	K562_RS08465	allantoicase	0.695269	0.339074	0.643188	0.820604	0.67743	0.526712	0.760523	F	Belongs to the allantoicase family	alc	alc			-0.0652535	-0.421449	-0.117335	0.0600809	-0.0830923	-0.233811
1252	K562_RS08470	ureidoglycolate lyase	-0.402377	-0.990095	0.354578	-0.365315	-0.296314	-0.630143	-0.135641	F	Catalyzes the catabolism of the allantoin degradation intermediate (S)-ureidoglycolate, generating urea and glyoxylate. Involved in the utilization of allantoin as nitrogen source	allA	allA			-0.266736	-0.854453	0.490219	-0.229674	-0.160673	-0.494502
1253	K562_RS08475	LysR family transcriptional regulator	0.900873	0.988565	1.63476	0.934635	0.505656	0.650657	1.00076	K	Bacterial regulatory helix-turn-helix protein, lysR family	0	K562_RS08475			-0.0998886	-0.0121967	0.633996	-0.0661272	-0.495106	-0.350105
1254	K562_RS08480	RidA family protein	-0.414519	0.539876	-0.247331	-0.0976416	0.22256	-0.153187	-0.440378	J	Endoribonuclease L-PSP	0	K562_RS08480			0.0258589	0.980254	0.193047	0.342737	0.662939	0.287191
1255	K562_RS08485	aminotransferase class IV family protein	0.600203	0.565212	0.542444	0.579558	0.515086	0.326379	0.653251	E	Amino-transferase class IV	0	K562_RS08485			-0.0530479	-0.0880389	-0.110807	-0.0736931	-0.138164	-0.326872
1256	K562_RS08490	LysR family transcriptional regulator	0.170016	0.262971	0.266341	0.468514	0.141728	0.199537	0.232552	K	LysR substrate binding domain	0	K562_RS08490			-0.0625356	0.0304192	0.0337889	0.235962	-0.0908241	-0.0330151
1257	K562_RS08500	urate hydroxylase PuuD	-0.300297	0.133915	0.716269	1.08871	0.315537	0.538012	0.727446	S	Urate oxidase N-terminal	0	K562_RS08500			-1.02774	-0.593531	-0.011177	0.361265	-0.411909	-0.189433
1258	K562_RS08505	hydroxyisourate hydrolase	0.626695	0.659842	0.660195	0.683409	0.790212	0.347863	0.979524	S	Belongs to the transthyretin family. 5-hydroxyisourate hydrolase subfamily	uraH	uraH			-0.352829	-0.319682	-0.319329	-0.296115	-0.189312	-0.631661
1259	K562_RS08510	8-oxoguanine deaminase	-0.00497106	0.301525	-0.109993	0.0565968	-0.287387	-0.647239	-0.980149	F	Catalyzes the transformation of hydroxyatrazine to N-isopropylammelide and ethylamine in the atrazine degradation pathway	atzB	atzB			0.975178	1.28167	0.870155	1.03675	0.692762	0.33291
1260	K562_RS08515	LysR family transcriptional regulator	0.624279	0.323322	0.838002	0.321054	-0.036134	0.412637	0.168622	K	Transcriptional regulator	0	K562_RS08515			0.455657	0.1547	0.669381	0.152432	-0.204756	0.244016
1261	K562_RS08520	dodecin domain-containing protein	0.462982	0.420897	-0.238563	0.162221	0.756501	0.474697	0.935159	S	Dodecin	0	K562_RS08520			-0.472177	-0.514262	-1.17372	-0.772938	-0.178658	-0.460462
1262	K562_RS08525	NAD(P)-dependent oxidoreductase	0.227472	-0.342941	0.374234	-0.106804	-0.23062	-0.26795	0.0946237	I	PFAM 6-phosphogluconate dehydrogenase NAD-binding	0	K562_RS08525			0.132848	-0.437565	0.27961	-0.201427	-0.325244	-0.362574
1263	K562_RS08530	hypothetical protein	0.00759946	0.141169	-0.103902	0.261492	-0.0777921	-0.0617573	0.0175252	0	0	0	K562_RS08530			-0.00992575	0.123644	-0.121427	0.243967	-0.0953173	-0.0792825
1264	K562_RS08535	large conductance mechanosensitive channel protein MscL	-0.00623747	0.490263	0.0950519	0.237698	-0.121472	0.264413	1.01813	M	Channel that opens in response to stretch forces in the membrane lipid bilayer. May participate in the regulation of osmotic pressure changes within the cell	mscL	mscL			-1.02437	-0.527871	-0.923083	-0.780436	-1.13961	-0.753721
1265	K562_RS08540	tetratricopeptide repeat protein	0.196696	-0.1771	0.355464	0.349227	0.47041	0.31562	0.160478	S	Tetratricopeptide repeat	0	K562_RS08540			0.0362177	-0.337578	0.194986	0.188749	0.309932	0.155142
1266	K562_RS08550	penicillin-binding protein 1A	-0.75348	-0.698714	-0.866367	-0.907119	-0.78141	-0.794631	-0.833088	M	penicillin-binding protein 1A	mrcA	mrcA			0.0796086	0.134374	-0.0332784	-0.0740304	0.051678	0.0384568
1267	K562_RS08565	acetylornithine deacetylase	-0.194702	0.711177	-2.25626	-0.69651	-0.73435	-0.984013	-1.16665	E	Belongs to the peptidase M20A family. ArgE subfamily	argE	argE			0.971946	1.87782	-1.08961	0.470138	0.432298	0.182635
1268	K562_RS08570	transcription-repair coupling factor	-0.885983	-0.59482	-0.746975	-1.06456	-1.07488	-1.27381	-0.953638	L	Couples transcription and DNA repair by recognizing RNA polymerase (RNAP) stalled at DNA lesions. Mediates ATP-dependent release of RNAP and its truncated transcript from the DNA, and recruitment of nucleotide excision repair machinery to the damaged site	mfd	mfd			0.0676547	0.358818	0.206662	-0.110926	-0.121241	-0.320169
1269	K562_RS08585	carboxymuconolactone decarboxylase family protein	-0.662803	-0.362552	-0.531946	-0.327609	0.0119534	-0.636996	-1.2034	O	Antioxidant protein with alkyl hydroperoxidase activity. Required for the reduction of the AhpC active site cysteine residues and for the regeneration of the AhpC enzyme activity	ahpD	ahpD			0.540592	0.840843	0.671449	0.875786	1.21535	0.5664
1270	K562_RS08590	peroxiredoxin	0.704089	0.589503	-0.105434	0.0443512	0.118405	-0.0203654	-0.36954	O	PFAM alkyl hydroperoxide reductase Thiol specific antioxidant Mal allergen	K562_RS08590	K562_RS08590			1.07363	0.959043	0.264106	0.413891	0.487945	0.349174
1271	K562_RS08595	GHKL domain-containing protein	-0.687145	-0.232452	0.222172	0.0619869	-0.0559753	-0.405169	-0.164069	T	PhoQ Sensor	0	K562_RS08595			-0.523076	-0.0683826	0.386242	0.226056	0.108094	-0.2411
1272	K562_RS08610	DUF1800 domain-containing protein	-0.134518	-0.0204258	-0.395087	0.0199846	-0.421188	-0.235585	-0.338406	S	Protein of unknown function (DUF1800)	0	K562_RS08610			0.203888	0.31798	-0.0566811	0.35839	-0.082782	0.102821
1273	K562_RS08615	DUF1501 domain-containing protein	-1.49779	-0.519212	-1.14508	-0.938401	-0.426698	-0.612801	-0.457809	S	Twin-arginine translocation pathway signal sequence	0	K562_RS08615			-1.03998	-0.0614032	-0.687268	-0.480591	0.0311112	-0.154992
1274	K562_RS08620	presqualene diphosphate synthase HpnD	-0.303356	0.0992144	-0.948333	-0.418592	-0.85106	-0.174845	-0.649734	I	Phytoene synthase	crtB	crtB			0.346378	0.748949	-0.298598	0.231142	-0.201326	0.474889
1275	K562_RS08635	hypothetical protein	0.197115	0.113131	0.171119	-0.0318983	0.318066	-0.000561967	0.372818	0	0	0	K562_RS08635			-0.175702	-0.259687	-0.201698	-0.404716	-0.0547514	-0.373379
1276	K562_RS08640	class II histone deacetylase	-0.558842	-0.714113	-0.21042	-0.00845884	-0.648563	-0.492363	-0.26169	B	Histone deacetylase domain	0	K562_RS08640			-0.297152	-0.452423	0.0512696	0.253231	-0.386873	-0.230674
1277	K562_RS08645	MFS transporter	-0.0402668	0.0540255	0.0273975	0.0334668	0.178096	0.0883215	0.224688	P	Major facilitator Superfamily	0	K562_RS08645			-0.264955	-0.170662	-0.19729	-0.191221	-0.0465917	-0.136366
1278	K562_RS08650	porin	-2.0324	-1.4125	-1.21369	-1.20701	-1.56032	-1.12287	-1.21399	M	Gram-negative porin	0	K562_RS08650			-0.818413	-0.198512	0.000300111	0.00697414	-0.346334	0.0911198
1279	K562_RS08660	helix-turn-helix transcriptional regulator	-0.760981	-0.0633245	-0.416437	-0.464613	-0.451037	-0.716144	-1.10228	K	helix_turn_helix, Lux Regulon	0	K562_RS08660			0.341301	1.03896	0.685845	0.637669	0.651245	0.386138
1280	K562_RS08675	glycerate kinase	-0.182796	-0.171183	-0.0492698	-0.318708	-0.223213	-0.557355	-0.765165	G	Belongs to the glycerate kinase type-1 family	K562_RS08675	K562_RS08675			0.58237	0.593982	0.715896	0.446458	0.541953	0.207811
1281	K562_RS08680	trigger factor	-1.70923	-3.03505	-0.85647	-0.582055	-1.27835	-0.781104	-0.660235	D	Involved in protein export. Acts as a chaperone by maintaining the newly synthesized protein in an open conformation. Functions as a peptidyl-prolyl cis-trans isomerase	tig	tig			-1.049	-2.37482	-0.196235	0.0781805	-0.618117	-0.120868
1282	K562_RS08690	ATP-dependent Clp protease ATP-binding subunit ClpX	-0.242691	-0.225434	-1.16653	-0.964401	-0.0869027	-0.942978	-0.752866	O	ATP-dependent specificity component of the Clp protease. It directs the protease to specific substrates. Can perform chaperone functions in the absence of ClpP	clpX	clpX			0.510176	0.527432	-0.413664	-0.211535	0.665964	-0.190112
1283	K562_RS08710	SurA N-terminal domain-containing protein	-1.08541	-0.894502	-0.66935	-0.994677	0.0177813	-0.711148	-0.989631	O	peptidylprolyl isomerase	ppiD	ppiD			-0.0957783	0.0951289	0.320281	-0.00504677	1.00741	0.278482
1284	K562_RS08715	arylesterase	0.137486	0.0607152	0.198887	-0.102585	0.0320645	-0.071294	0.114955	E	PFAM lipolytic protein G-D-S-L family	tesA	tesA			0.0225314	-0.0542395	0.0839318	-0.217539	-0.0828902	-0.186249
1285	K562_RS08720	ABC transporter ATP-binding protein	0.0107979	-0.216436	0.0930366	-0.00644584	0.380349	-0.330127	-0.0862262	Q	ABC transporter	0	K562_RS08720			0.0970241	-0.13021	0.179263	0.0797804	0.466575	-0.243901
1286	K562_RS08730	NAD(P)H-hydrate dehydratase	0.447273	0.464722	0.554159	0.0958111	0.330144	0.401963	0.328677	H	Bifunctional enzyme that catalyzes the epimerization of the S- and R-forms of NAD(P)HX and the dehydration of the S-form of NAD(P)HX at the expense of ADP, which is converted to AMP. This allows the repair of both epimers of NAD(P)HX, a damaged form of NAD(P)H that is a result of enzymatic or heat-dependent hydration	nnrD	nnrD			0.118596	0.136045	0.225482	-0.232866	0.00146692	0.0732863
1287	K562_RS08735	FAD-dependent oxidoreductase	0.150412	-0.35505	0.553858	-0.763188	0.361349	0.318978	-0.123389	C	PFAM FAD dependent oxidoreductase	0	K562_RS08735			0.273801	-0.231661	0.677247	-0.639799	0.484738	0.442367
1288	K562_RS08740	phosphoribosylformylglycinamidine synthase	-0.581321	-0.630231	-1.56773	-1.5386	-1.56747	-1.42684	-2.4667	F	Phosphoribosylformylglycinamidine synthase involved in the purines biosynthetic pathway. Catalyzes the ATP-dependent conversion of formylglycinamide ribonucleotide (FGAR) and glutamine to yield formylglycinamidine ribonucleotide (FGAM) and glutamate	purL	purL			1.88538	1.83647	0.898976	0.928102	0.89923	1.03987
1289	K562_RS08750	peptidylprolyl isomerase	-2.07832	-0.312029	-2.23179	-0.386267	-1.28449	-1.87601	0.296217	M	peptidylprolyl isomerase	0	K562_RS08750			-2.37454	-0.608246	-2.52801	-0.682484	-1.58071	-2.17223
1290	K562_RS08755	BolA family transcriptional regulator	-0.398371	0.0879448	0.269631	0.355359	0.45411	0.851009	0.332706	T	Belongs to the BolA IbaG family	bolA	bolA			-0.731077	-0.244761	-0.063075	0.0226532	0.121404	0.518303
1291	K562_RS08765	peptide-methionine (R)-S-oxide reductase MsrB	-0.229844	-1.08919	-0.216156	0.245775	0.420114	0.133491	-0.589733	O	Belongs to the MsrB Met sulfoxide reductase family	msrB	msrB			0.35989	-0.499455	0.373577	0.835508	1.00985	0.723224
1292	K562_RS08770	YdiU family protein	0.035411	0.0579908	0.183306	0.0704926	0.0862919	-0.202925	-0.608476	S	Belongs to the UPF0061 (SELO) family	0	K562_RS08770			0.643887	0.666466	0.791782	0.678968	0.694768	0.405551
1293	K562_RS08775	fatty-acid--CoA ligase	0.0568163	-0.34798	-0.763947	-0.580274	-1.15497	-1.17524	-0.505106	I	PFAM AMP-dependent synthetase and ligase	0	K562_RS08775			0.561923	0.157126	-0.258841	-0.0751677	-0.649866	-0.670133
1294	K562_RS08780	enoyl-CoA hydratase/isomerase family protein	-1.46304	-0.859975	-1.32361	-1.61568	-0.72702	-0.0383417	-2.50371	I	3-hydroxyacyl-coa dehydrogenase	0	K562_RS08780			1.04067	1.64373	1.18009	0.888021	1.77669	2.46536
1295	K562_RS08785	bifunctional nicotinamidase/pyrazinamidase	-2.45289	-3.66377	-2.67206	-1.86508	-2.5806	-2.40923	-4.80178	Q	Nicotinamidase	pncA	pncA			2.34889	1.13801	2.12972	2.9367	2.22118	2.39255
1296	K562_RS08790	acetyl-CoA C-acyltransferase	0.147683	0.0059648	-0.158771	0.198224	0.300227	-0.0492099	0.126344	I	Belongs to the thiolase family	0	K562_RS08790			0.0213387	-0.12038	-0.285116	0.0718799	0.173883	-0.175554
1297	K562_RS08795	GGDEF domain-containing protein	0.179241	0.0948465	0.361954	0.138199	0.132679	-0.230592	-0.112609	T	Diguanylate cyclase, GGDEF domain	0	K562_RS08795			0.291851	0.207456	0.474564	0.250809	0.245288	-0.117982
1298	K562_RS08800	hypothetical protein	-0.757597	-0.62348	-0.525552	-1.2705	-0.0736956	-1.04414	-0.545476	0	0	0	K562_RS08800			-0.212121	-0.0780042	0.0199244	-0.725025	0.471781	-0.498666
1299	K562_RS08805	RidA family protein	-0.0099011	0.133336	-1.26514	0.142603	0.110846	-0.127939	-0.179464	J	Endoribonuclease L-PSP	0	K562_RS08805			0.169563	0.3128	-1.08568	0.322067	0.290309	0.0515246
1300	K562_RS08810	hypothetical protein	-0.034523	-0.16799	-0.474675	-0.104295	-0.0263325	-0.0366525	-0.20116	0	0	0	K562_RS08810			0.166637	0.0331697	-0.273515	0.0968648	0.174828	0.164508
1301	K562_RS08825	alpha/beta hydrolase	-0.269023	0.15236	-0.0547404	-0.35998	-0.404395	-0.243306	-0.144465	I	Alpha beta hydrolase	0	K562_RS08825			-0.124558	0.296825	0.0897243	-0.215516	-0.25993	-0.0988414
1302	K562_RS08835	NRDE family protein	-0.00214897	0.0226529	0.293138	-0.516466	0.275694	0.083072	0.187996	S	Transport and Golgi organisation 2	0	K562_RS08835			-0.190145	-0.165343	0.105142	-0.704462	0.0876982	-0.104924
1303	K562_RS08860	TatD family hydrolase	0.149387	0.204447	1.00575	0.678413	0.542998	0.873837	0.531385	L	TIGRFAM hydrolase, TatD family	0	K562_RS08860			-0.381998	-0.326938	0.474368	0.147028	0.0116126	0.342452
1304	K562_RS08865	ankyrin repeat domain-containing protein	0.706961	0.303462	0.571623	0.665131	0.393096	0.24987	0.41735	S	Pfam Ankyrin	arp3	arp3			0.289611	-0.113888	0.154273	0.247781	-0.0242539	-0.16748
1305	K562_RS08870	hypothetical protein	0.108141	-0.149191	0.502475	-0.103064	0.558543	-0.181319	-0.359422	0	0	0	K562_RS08870			0.467563	0.210231	0.861897	0.256358	0.917965	0.178103
1306	K562_RS08875	mechanosensitive ion channel	0.209171	0.439124	0.383256	0.140411	0.121896	0.0761821	-0.458097	M	Mechanosensitive ion channel	0	K562_RS08875			0.667267	0.897221	0.841353	0.598508	0.579993	0.534279
1307	K562_RS08880	AAA family ATPase	0.405428	0.175686	1.0496	0.754851	0.472981	0.545212	0.539881	S	AAA domain, putative AbiEii toxin, Type IV TA system	0	K562_RS08880			-0.134453	-0.364195	0.509722	0.214971	-0.0668994	0.00533157
1308	K562_RS08885	glycosyltransferase family 4 protein	0.353309	0.442105	0.618572	0.0935847	1.00572	0.957549	0.50526	M	glycosyl transferase group 1	0	K562_RS08885			-0.151951	-0.0631552	0.113312	-0.411675	0.500456	0.452289
1309	K562_RS08890	hypothetical protein	0.129158	0.750772	0.15129	-0.0599784	0.571633	0.415359	0.6906	S	Las17-binding protein actin regulator	0	K562_RS08890			-0.561442	0.0601725	-0.53931	-0.750578	-0.118967	-0.275241
1310	K562_RS08895	membrane protein	0.328011	0.373252	0.968664	0.192779	0.62376	0.924223	0.58739	0	0	0	K562_RS08895			-0.25938	-0.214139	0.381274	-0.394611	0.0363702	0.336833
1311	K562_RS08900	phosphate starvation-inducible protein PsiF	0.580094	0.648615	1.55788	0.346397	0.907605	1.6364	0.882241	S	PFAM PsiF repeat protein	psiF	psiF			-0.302147	-0.233626	0.675635	-0.535844	0.0253641	0.754162
1312	K562_RS08905	asparaginase	0.873078	0.697325	0.827685	1.47435	0.875223	1.04043	1.49912	E	Belongs to the asparaginase 1 family	ansB	ansB			-0.626045	-0.801798	-0.671438	-0.0247755	-0.623901	-0.458691
1313	K562_RS08915	2-hydroxy-3-oxopropionate reductase	-0.201117	-0.0963704	-0.42437	-0.309648	0.252881	-0.578029	-0.440912	I	2-Hydroxy-3-oxopropionate reductase	glxR	glxR			0.239794	0.344541	0.0165417	0.131264	0.693793	-0.137117
1314	K562_RS08920	hydroxypyruvate isomerase	0.823124	0.445321	0.744001	0.851495	0.183094	0.23564	0.587892	G	Belongs to the hyi family	hyi	hyi			0.235232	-0.142571	0.156109	0.263603	-0.404798	-0.352252
1315	K562_RS08925	glyoxylate carboligase	0.791524	1.1723	1.34736	1.24105	1.41503	1.22991	1.09358	S	Belongs to the TPP enzyme family	gcl	gcl			-0.302053	0.0787191	0.253785	0.147473	0.321458	0.13633
1316	K562_RS08930	LysR family transcriptional regulator	1.47531	1.42437	1.34746	1.25962	1.47129	1.19635	1.73095	K	Transcriptional regulator	0	K562_RS08930			-0.255633	-0.306582	-0.383492	-0.471325	-0.25966	-0.534598
1317	K562_RS08940	anti-sigma factor	1.41026	1.58877	1.34433	0.920055	1.08016	1.26793	1.14308	K	Putative zinc-finger	0	K562_RS08940			0.267177	0.445685	0.201251	-0.223027	-0.062923	0.124853
1318	K562_RS08975	inorganic phosphate transporter	-0.0792501	0.106002	-0.274021	-0.0174703	-0.174678	-1.50361	0.106129	P	Phosphate transporter	pit	pit			-0.185379	-0.000126998	-0.38015	-0.123599	-0.280807	-1.60974
1319	K562_RS08980	C40 family peptidase	0.638029	0.160001	0.885061	0.398571	0.550421	0.5095	0.263284	M	PFAM NLP P60 protein	0	K562_RS08980			0.374746	-0.103283	0.621778	0.135287	0.287137	0.246216
1320	K562_RS08985	PhoH family protein	0.215951	0.854327	0.464094	0.13069	0.56564	0.62496	0.62968	T	PFAM PhoH family protein	0	K562_RS08985			-0.413729	0.224647	-0.165585	-0.49899	-0.0640395	-0.00472022
1321	K562_RS08990	peroxiredoxin	0.946142	1.16047	1.27485	0.31211	1.10279	0.788795	0.790134	O	PFAM alkyl hydroperoxide reductase Thiol specific antioxidant Mal allergen	bcp	bcp			0.156008	0.370332	0.484715	-0.478023	0.312657	-0.00133886
1322	K562_RS09030	Xcc1710-like domain-containing protein	1.21985	1.29097	0.759873	0.866904	0.946104	0.709088	0.928175	S	Protein of unknown function (DUF498/DUF598)	0	K562_RS09030			0.291672	0.362792	-0.168302	-0.0612708	0.0179297	-0.219087
1323	K562_RS09035	pyridoxal phosphate-dependent aminotransferase	-0.205917	-0.0922843	0.683152	-0.139009	0.531574	0.271055	0.419293	E	PFAM aminotransferase class I and II	aatA	aatA			-0.62521	-0.511577	0.26386	-0.558302	0.112281	-0.148238
1324	K562_RS09050	molybdopterin molybdotransferase MoeA	0.95861	0.807478	1.27663	1.19568	1.00233	0.682589	0.836904	H	MoeA domain protein domain I and II	K562_RS09050	K562_RS09050			0.121706	-0.0294267	0.439724	0.358781	0.165426	-0.154315
1325	K562_RS09055	molybdopterin converting factor subunit 1	1.66359	1.63393	2.16664	1.20688	1.16235	1.01723	1.31095	H	Involved in sulfur transfer in the conversion of molybdopterin precursor Z to molybdopterin	moaD	moaD			0.352642	0.322982	0.855699	-0.104067	-0.148599	-0.29372
1326	K562_RS09060	molybdenum cofactor biosynthesis protein MoaE	1.25901	1.49152	1.37386	1.24188	1.23714	0.775059	0.6825	H	PFAM molybdopterin biosynthesis MoaE	moaE	moaE			0.576509	0.809022	0.691362	0.559381	0.554641	0.0925593
1327	K562_RS09065	group III truncated hemoglobin	0.12071	0.939604	0.652567	1.10381	0.281554	0.661321	0.951028	S	PFAM globin	0	K562_RS09065			-0.830318	-0.0114234	-0.298461	0.152781	-0.669473	-0.289707
1328	K562_RS09070	Rrf2 family transcriptional regulator	-0.796774	-0.756631	-0.293211	0.141669	-1.22911	0.631457	0.289806	K	Rrf2 family	0	K562_RS09070			-1.08658	-1.04644	-0.583017	-0.148136	-1.51892	0.341651
1329	K562_RS09075	ATP-dependent chaperone ClpB	0.424124	0.444735	0.174819	0.0481244	0.359096	0.482941	0.187018	O	Part of a stress-induced multi-chaperone system, it is involved in the recovery of the cell from heat-induced damage, in cooperation with DnaK, DnaJ and GrpE	clpB	clpB			0.237106	0.257717	-0.012199	-0.138894	0.172078	0.295923
1330	K562_RS09080	DUF937 domain-containing protein	0.291596	0.682019	1.03904	0.389772	0.584018	0.125261	0.609989	S	Bacterial protein of unknown function (DUF937)	0	K562_RS09080			-0.318393	0.0720297	0.429046	-0.220217	-0.0259712	-0.484728
1331	K562_RS09085	helix-hairpin-helix domain-containing protein	1.81303	1.66292	2.19699	1.61822	1.6464	1.53706	1.71659	L	Helix-hairpin-helix motif	0	K562_RS09085			0.096445	-0.0536614	0.480408	-0.0983674	-0.0701884	-0.179525
1332	K562_RS09100	sigma-54-dependent Fis family transcriptional regulator	0.412202	1.05552	1.84904	0.692338	1.12234	1.3928	1.34416	K	PFAM sigma-54 factor interaction domain-containing protein	acoR	acoR			-0.931961	-0.288638	0.504873	-0.651825	-0.221826	0.0486386
1333	K562_RS09105	NAD(+)/NADH kinase	0.0724819	0.633823	0.111	0.963926	-0.394207	1.02706	1.30535	H	PFAM ATP-NAD AcoX kinase	acoX	acoX			-1.23286	-0.671523	-1.19435	-0.34142	-1.69955	-0.278287
1334	K562_RS09110	SDR family oxidoreductase	0.500309	0.572895	0.716787	1.12238	0.739986	1.55031	0.661622	I	Belongs to the short-chain dehydrogenases reductases (SDR) family	0	K562_RS09110			-0.161313	-0.088727	0.0551651	0.460756	0.0783641	0.888693
1335	K562_RS09115	thiamine pyrophosphate-dependent dehydrogenase E1 component subunit alpha	1.79944	1.66029	1.70179	1.78722	1.53131	0.992761	1.85289	C	Pfam Dehydrogenase E1 component	acoA	acoA			-0.0534518	-0.192605	-0.151103	-0.06567	-0.321577	-0.86013
1336	K562_RS09125	acetoin dehydrogenase dihydrolipoyllysine-residue acetyltransferase subunit	1.40435	1.2038	1.61509	1.73115	1.4962	1.35936	1.72397	C	PFAM alpha beta hydrolase fold	acoC	acoC			-0.319622	-0.520169	-0.10888	0.00717663	-0.227769	-0.364617
1337	K562_RS09130	lipoyl synthase	0.472953	-0.0337271	-0.410287	0.388362	0.867142	0.865664	0.597857	H	Catalyzes the radical-mediated insertion of two sulfur atoms into the C-6 and C-8 positions of the octanoyl moiety bound to the lipoyl domains of lipoate-dependent enzymes, thereby converting the octanoylated domains into lipoylated derivatives	0	K562_RS09130			-0.124903	-0.631584	-1.00814	-0.209495	0.269286	0.267808
1338	K562_RS09135	MATE family efflux transporter	1.23296	1.46248	1.49717	1.34091	1.551	1.53235	1.6102	V	MATE efflux family protein	0	K562_RS09135			-0.377244	-0.147717	-0.113032	-0.269293	-0.0592007	-0.077853
1339	K562_RS09150	zinc-dependent peptidase	0.711956	1.18409	0.614335	-0.296374	1.42216	0.393195	0.499809	S	Belongs to the MtfA family	0	K562_RS09150			0.212147	0.684276	0.114526	-0.796183	0.922355	-0.106614
1340	K562_RS09155	MFS transporter	0.432787	-0.117108	0.716459	0.84438	0.0692296	0.886462	0.83986	P	Pfam Major Facilitator Superfamily	0	K562_RS09155			-0.407073	-0.956968	-0.123401	0.00451939	-0.770631	0.046602
1341	K562_RS09160	MerR family transcriptional regulator	-1.39606	0.30802	-1.4871	0.0642823	0.0189722	-0.780395	-0.250024	K	PFAM regulatory protein, MerR	0	K562_RS09160			-1.14604	0.558044	-1.23708	0.314306	0.268996	-0.530372
1342	K562_RS09185	YbaB/EbfC family nucleoid-associated protein	0.733601	1.32759	1.33782	1.0842	0.718586	1.02028	1.51267	S	Binds to DNA and alters its conformation. May be involved in regulation of gene expression, nucleoid organization and DNA protection	0	K562_RS09185			-0.779065	-0.185079	-0.174842	-0.428466	-0.794079	-0.49238
1343	K562_RS09190	recombination protein RecR	1.42323	1.8462	1.82527	1.02423	1.24802	2.25352	1.56205	L	May play a role in DNA repair. It seems to be involved in an RecBC-independent recombinational process of DNA repair. It may act with RecF and RecO	recR	recR			-0.138819	0.284148	0.263224	-0.537818	-0.314031	0.69147
1344	K562_RS09195	CoA transferase	0.853255	0.7173	1.68745	1.9245	0.811637	2.48702	1.37682	C	PFAM L-carnitine dehydratase bile acid-inducible protein F	0	K562_RS09195			-0.523563	-0.659518	0.310632	0.547682	-0.565181	1.1102
1345	K562_RS09200	5'/3'-nucleotidase SurE	1.16622	1.87	1.09252	0.956086	1.69058	1.55398	0.20801	S	Nucleotidase that shows phosphatase activity on nucleoside 5'-monophosphates	surE	surE			0.958213	1.66199	0.88451	0.748076	1.48257	1.34597
1346	K562_RS09205	protein-L-isoaspartate(D-aspartate) O-methyltransferase	1.9242	2.53731	2.03829	2.20078	2.04924	2.30727	2.52322	O	Catalyzes the methyl esterification of L-isoaspartyl residues in peptides and proteins that result from spontaneous decomposition of normal L-aspartyl and L-asparaginyl residues. It plays a role in the repair and or degradation of damaged proteins	K562_RS09205	K562_RS09205			-0.599027	0.0140894	-0.484929	-0.322441	-0.473982	-0.215955
1347	K562_RS09215	RNA polymerase sigma factor RpoS	0.748454	1.302	1.05963	0.895242	0.801785	0.550927	0.908088	K	RNA polymerase sigma factor RpoS	rpoS	rpoS			-0.159635	0.393913	0.151537	-0.0128457	-0.106303	-0.357161
1348	K562_RS09220	3'-5' exonuclease	0.680513	1.17961	1.48213	1.03239	1.513	1.58916	1.52306	L	3'-5' exonuclease	0	K562_RS09220			-0.842547	-0.343451	-0.0409315	-0.490674	-0.0100632	0.0661016
1349	K562_RS09225	endonuclease/exonuclease/phosphatase family protein	-0.156814	-0.188797	0.461618	-0.237245	-0.168251	0.51301	0.360465	L	PFAM Endonuclease exonuclease phosphatase	0	K562_RS09225			-0.517279	-0.549262	0.101153	-0.597709	-0.528715	0.152545
1350	K562_RS09230	23S rRNA (uracil(1939)-C(5))-methyltransferase RlmD	0.820547	1.05185	0.184166	0.74385	0.923552	0.935657	0.268801	J	Catalyzes the formation of 5-methyl-uridine at position 1939 (m5U1939) in 23S rRNA	rlmD	rlmD			0.551746	0.783051	-0.0846345	0.475049	0.654751	0.666856
1351	K562_RS09245	23S rRNA (adenine(2503)-C(2))-methyltransferase RlmN	0.520108	0.651407	0.251897	-0.114948	0.562229	0.696129	0.0184666	J	Specifically methylates position 2 of adenine 2503 in 23S rRNA and position 2 of adenine 37 in tRNAs	rlmN	rlmN			0.501641	0.632941	0.23343	-0.133415	0.543762	0.677663
1352	K562_RS09250	helix-turn-helix domain-containing protein	0.544544	0.968747	1.30247	0.787865	1.28151	1.31388	1.29188	S	Transcriptional regulator	0	K562_RS09250			-0.74734	-0.323137	0.010588	-0.504019	-0.0103714	0.0219914
1353	K562_RS09285	GTPase HflX	0.256346	0.0350714	-0.0280021	0.296046	-0.0779042	0.0161954	0.0368091	S	GTPase that associates with the 50S ribosomal subunit and may have a role during protein synthesis or ribosome biogenesis	hflX	hflX			0.219537	-0.00173768	-0.0648112	0.259237	-0.114713	-0.0206138
1354	K562_RS09300	DUF2065 domain-containing protein	0.798728	0.757409	0.597144	0.215585	0.588529	0.417782	0.547799	S	Uncharacterized protein conserved in bacteria (DUF2065)	0	K562_RS09300			0.250929	0.20961	0.0493452	-0.332213	0.0407298	-0.130017
1355	K562_RS09305	ATP phosphoribosyltransferase regulatory subunit	-0.254647	0.0932437	-0.0698177	0.563468	-0.398079	-0.896751	0.0723367	E	Required for the first step of histidine biosynthesis. May allow the feedback regulation of ATP phosphoribosyltransferase activity by histidine	hisZ	hisZ			-0.326983	0.020907	-0.142154	0.491131	-0.470416	-0.969088
1356	K562_RS09310	adenylosuccinate synthase	0.976743	0.920858	1.15068	0.752489	0.582798	0.407358	0.643883	F	Plays an important role in the de novo pathway of purine nucleotide biosynthesis. Catalyzes the first committed step in the biosynthesis of AMP from IMP	purA	purA			0.33286	0.276975	0.506798	0.108606	-0.0610855	-0.236525
1357	K562_RS09315	phosphoribosyltransferase	0.608882	-0.122542	0.0354206	-0.192037	-0.622001	0.108417	-0.116869	F	phosphoribosyltransferase	gpt	gpt			0.725751	-0.00567343	0.15229	-0.0751677	-0.505132	0.225286
1358	K562_RS09320	potassium transporter Kup	-0.398633	-0.586321	0.332504	-0.563915	-0.793131	-0.818249	-1.43114	P	Transport of potassium into the cell	kup	kup			1.03251	0.844823	1.76365	0.867228	0.638013	0.612895
1359	K562_RS09325	RNA-binding transcriptional accessory protein	-0.924524	-0.887321	-1.15796	-1.24949	-1.51009	-0.953702	-0.749266	K	SMART Resolvase, RNase H domain protein fold	tex	tex			-0.175259	-0.138056	-0.408698	-0.500226	-0.760827	-0.204436
1360	K562_RS09330	hypothetical protein	0.0257823	-0.502701	-0.229384	0.288198	0.185416	-0.0480388	-0.399066	M	Membrane	0	K562_RS09330			0.424849	-0.103634	0.169682	0.687264	0.584482	0.351027
1361	K562_RS09335	YdcH family protein	0.602161	0.280861	0.276832	0.711679	0.367115	0.35161	0.589272	0	#N/A	#N/A	#N/A			0.0128892	-0.308411	-0.31244	0.122407	-0.222157	-0.237661
1362	K562_RS09340	ATP-dependent DNA helicase	-0.374348	-0.286778	-0.459742	-0.311568	-0.255675	-0.217981	-0.445972	L	helicase	dinG	dinG			0.0716232	0.159193	-0.0137708	0.134403	0.190296	0.22799
1363	K562_RS09345	outer membrane protein assembly factor BamD	-1.87371	-0.700999	0.581165	-0.0883245	-0.366361	0.749717	0.813811	M	Part of the outer membrane protein assembly complex, which is involved in assembly and insertion of beta-barrel proteins into the outer membrane	bamD	bamD			-2.68752	-1.51481	-0.232645	-0.902135	-1.18017	-0.0640936
1364	K562_RS09350	RluA family pseudouridine synthase	0.23024	0.257005	0.0493697	-0.0338456	0.231657	1.19994	0.339724	J	Responsible for synthesis of pseudouridine from uracil	rluD	rluD			-0.109485	-0.0827188	-0.290354	-0.37357	-0.108067	0.86022
1365	K562_RS09355	peptidoglycan editing factor PgeF	0.347489	0.490148	0.163799	0.171523	0.475284	0.0721588	0.104374	S	Belongs to the multicopper oxidase YfiH RL5 family	0	K562_RS09355			0.243115	0.385773	0.0594242	0.0671483	0.37091	-0.0322156
1366	K562_RS09360	class I poly(R)-hydroxyalkanoic acid synthase	-0.704645	-1.44868	-1.53567	-0.581617	-1.48251	-0.572614	-0.813835	I	Poly(R)-hydroxyalkanoic acid synthase, class I	phbC	phbC			0.10919	-0.634844	-0.721838	0.232218	-0.668672	0.241221
1367	K562_RS09370	3-ketoacyl-ACP reductase	-1.93775	-1.40028	-2.89177	-0.885827	-3.81938	-1.15848	-2.62252	I	Belongs to the short-chain dehydrogenases reductases (SDR) family	phbB	phbB			0.684774	1.22224	-0.269253	1.73669	-1.19685	1.46404
1368	K562_RS09375	polyhydroxyalkanoate synthesis repressor PhaR	-0.142768	-0.634274	0.0661988	0.136058	-0.224945	-0.540821	0.0894484	S	Polyhydroxyalkanoate synthesis repressor PhaR	phaR	phaR			-0.232216	-0.723723	-0.0232496	0.0466093	-0.314393	-0.63027
1369	K562_RS09380	hypothetical protein	-0.351969	0.096157	0.393409	0.0732997	-0.0426013	-1.82945	-0.400245	E	fad dependent oxidoreductase	0	K562_RS09380			0.0482759	0.496401	0.793653	0.473544	0.357643	-1.4292
1370	K562_RS09385	dihydrofolate reductase	0.222447	-1.06663	-0.423364	0.140651	-0.42872	-0.365588	-0.295813	H	RibD C-terminal domain	0	K562_RS09385			0.518259	-0.770813	-0.127552	0.436464	-0.132907	-0.069775
1371	K562_RS09390	hypothetical protein	-1.01676	-0.872784	0.0488203	-2.44389	-0.31842	-1.58219	-0.859942	0	0	0	K562_RS09390			-0.156819	-0.0128423	0.908762	-1.58395	0.541522	-0.722253
1372	K562_RS09395	transporter suffix domain-containing protein	0.0146931	0.315152	0.363826	0.215649	-0.0657828	0.286381	0.0405628	0	0	0	K562_RS09395			-0.0258697	0.274589	0.323263	0.175087	-0.106346	0.245818
1373	K562_RS09400	30S ribosomal protein S12 methylthiotransferase RimO	0.481325	0.40817	0.70474	0.361107	0.617437	0.275661	0.462244	J	Catalyzes the methylthiolation of an aspartic acid residue of ribosomal protein S12	rimO	rimO			0.019081	-0.0540732	0.242496	-0.101136	0.155193	-0.186583
1374	K562_RS09405	sugar kinase	0.109045	-0.0447604	0.368589	0.374053	0.203673	0.416242	0.281993	G	PFAM PfkB domain protein	kdgK	kdgK			-0.172949	-0.326754	0.0865952	0.0920594	-0.0783205	0.134249
1375	K562_RS09410	hypothetical protein	-0.112557	0.381616	-0.542752	0.00825513	-0.364547	-0.751794	0.120047	0	0	0	K562_RS09410			-0.232604	0.261569	-0.662799	-0.111792	-0.484595	-0.871841
1376	K562_RS09415	cystathionine beta-lyase	-1.56811	-1.48557	-1.3046	-0.858216	-1.00493	-0.778587	-0.90968	E	cystathionine beta-lyase	metC	metC			-0.65843	-0.575885	-0.394919	0.0514644	-0.0952466	0.131093
1377	K562_RS09420	phosphoserine phosphatase SerB	0.0616593	-0.808251	-1.19171	-0.359537	0.115903	-0.323505	-0.228786	E	phosphoserine phosphatase	serB	serB			0.290445	-0.579465	-0.962921	-0.130751	0.344689	-0.094719
1378	K562_RS09425	LysR family transcriptional regulator	0.063417	0.62409	0.0503831	0.172799	-0.104368	0.108462	-0.247366	K	Transcriptional regulator	0	K562_RS09425			0.310783	0.871456	0.297749	0.420165	0.142998	0.355828
1379	K562_RS09430	zinc-binding alcohol dehydrogenase family protein	0.122276	0.215201	-0.036461	0.262753	0.0314956	-0.000729689	0.128763	C	Belongs to the zinc-containing alcohol dehydrogenase family. Quinone oxidoreductase subfamily	0	K562_RS09430			-0.0064874	0.0864382	-0.165224	0.13399	-0.0972674	-0.129493
1380	K562_RS09435	hypothetical protein	0.0855707	-0.354727	0.290198	-0.00791113	-0.91471	-1.47768	-0.234131	0	0	0	K562_RS09435			0.319701	-0.120596	0.524328	0.226219	-0.680579	-1.24355
1381	K562_RS09445	iron export ABC transporter permease subunit FetB	-0.095107	-0.1359	0.220262	0.403075	-0.177874	0.407702	0.3567	S	Uncharacterised protein family (UPF0014)	0	K562_RS09445			-0.451807	-0.492601	-0.136438	0.0463746	-0.534575	0.0510014
1382	K562_RS09450	ATP-binding cassette domain-containing protein	0.257112	0.0841718	0.192101	-0.116336	-0.386521	0.641199	0.459481	S	Abc transporter	0	K562_RS09450			-0.202368	-0.375309	-0.26738	-0.575816	-0.846002	0.181718
1383	K562_RS09455	AsmA family protein	-0.272621	-0.537817	0.0600391	0.191602	0.262712	0.159691	0.109294	M	PFAM AsmA family protein	asmA	asmA			-0.381915	-0.647111	-0.049255	0.0823083	0.153418	0.0503965
1384	K562_RS09460	lipocalin-like domain-containing protein	0.0954107	-0.0438144	0.132743	-0.0456381	0.186315	-0.0714971	-0.157518	G	Lipocalin-like domain	0	K562_RS09460			0.252928	0.113703	0.29026	0.11188	0.343832	0.0860206
1385	K562_RS09465	ABC-F family ATPase	-0.475589	-0.5241	-0.0704712	-0.248386	-0.00119445	0.523836	-0.563096	S	ABC transporter	0	K562_RS09465			0.087507	0.0389957	0.492625	0.31471	0.561901	1.08693
1386	K562_RS09470	hypothetical protein	-1.03255	-1.94846	-0.646861	-1.61407	-1.84941	-2.0046	-2.08664	S	Methyltransferase FkbM domain	0	K562_RS09470			1.05409	0.138182	1.43978	0.472568	0.237234	0.0820437
1387	K562_RS09475	hypothetical protein	-0.382777	-0.153099	-0.304811	-0.579913	-0.177737	-0.719857	-0.0516021	S	Phosphotransferase enzyme family	0	K562_RS09475			-0.331175	-0.101497	-0.253209	-0.528311	-0.126135	-0.668255
1388	K562_RS09480	4Fe-4S cluster-binding domain-containing protein	-0.340894	-0.204457	0.257776	-0.0737566	-0.0924799	-0.225686	0.0906489	H	4Fe-4S single cluster domain	0	K562_RS09480			-0.431543	-0.295106	0.167127	-0.164405	-0.183129	-0.316335
1389	K562_RS09485	asparagine synthase	0.223679	0.326746	0.00214982	-0.0654969	-0.030675	0.0014531	-0.0954189	E	Asparagine synthase	0	K562_RS09485			0.319097	0.422165	0.0975688	0.029922	0.0647439	0.0968721
1390	K562_RS09490	glycosyltransferase family 1 protein	-0.167925	0.120133	0.0235438	-0.231081	-0.232384	-0.135924	0.0550769	G	UDP-glucoronosyl and UDP-glucosyl transferase	0	K562_RS09490			-0.223002	0.0650558	-0.0315331	-0.286158	-0.287461	-0.191001
1391	K562_RS09495	class I SAM-dependent methyltransferase	-0.307899	-0.519826	-0.33223	-0.583717	-0.382305	-0.476491	-0.547719	V	Cephalosporin hydroxylase	0	K562_RS09495			0.23982	0.0278929	0.215489	-0.0359977	0.165414	0.0712277
1392	K562_RS09500	phosphotransferase	-0.309982	0.0200359	-0.79209	-0.41144	-0.659322	0.367262	-0.328183	S	Phosphotransferase enzyme family	0	K562_RS09500			0.0182008	0.348218	-0.463907	-0.0832571	-0.331139	0.695444
1393	K562_RS09505	polysaccharide deacetylase family protein	-0.0625886	0.126369	0.623967	0.493429	0.500078	0.474892	0.483522	G	Polysaccharide deacetylase	0	K562_RS09505			-0.546111	-0.357154	0.140445	0.00990723	0.0165561	-0.00863023
1394	K562_RS09510	hypothetical protein	-0.512633	-0.0174835	0.281681	-0.578583	-0.51961	-0.1555	-0.485807	0	0	0	K562_RS09510			-0.026826	0.468323	0.767487	-0.0927762	-0.0338036	0.330307
1395	K562_RS09515	DUF2501 domain-containing protein	-1.1498	-1.16207	-2.1739	-0.721331	-2.63394	-0.184653	-2.65271	S	Protein of unknown function (DUF2501)	0	K562_RS09515			1.50291	1.49064	0.478808	1.93138	0.0187685	2.46806
1396	K562_RS09520	hypothetical protein	0.0945679	-0.228539	0.20962	0.0226389	0.312282	-0.109894	0.151096	0	0	0	K562_RS09520			-0.0565285	-0.379635	0.058524	-0.128457	0.161185	-0.260991
1397	K562_RS09525	aldehyde dehydrogenase family protein	-0.00719619	-0.191203	0.0542451	-0.134542	0.0935767	-0.152253	-0.233345	C	Aldehyde dehydrogenase	betB	betB			0.226148	0.0421412	0.28759	0.0988028	0.326921	0.0810912
1398	K562_RS09535	OmpW family protein	-0.484328	-0.654884	-0.179073	-0.348708	-0.345301	-0.391941	-0.543909	M	PFAM OmpW family protein	0	K562_RS09535			0.059581	-0.110975	0.364836	0.195202	0.198609	0.151969
1399	K562_RS09540	fimbria/pilus outer membrane usher protein	-0.102344	-0.0136162	0.152592	0.237078	-0.0216687	-0.0141755	0.157256	N	outer membrane usher protein	0	K562_RS09540			-0.2596	-0.170872	-0.00466473	0.0798222	-0.178925	-0.171432
1400	K562_RS09545	fimbria/pilus periplasmic chaperone	-1.35426	-1.29492	-5.71378	-2.37593	-2.56322	-2.14988	-5.03874	M	pili assembly chaperone	0	K562_RS09545			3.68448	3.74382	-0.675039	2.66281	2.47552	2.88886
1401	K562_RS09550	DUF1120 domain-containing protein	-1.24954	-1.12128	-0.978725	-0.952416	-0.814193	-1.18294	-1.16071	N	Protein of unknown function (DUF1120)	0	K562_RS09550			-0.0888298	0.0394371	0.181989	0.208299	0.346522	-0.0222231
1402	K562_RS09555	DUF1289 domain-containing protein	0.632692	0.664748	0.412157	0.0983494	0.363269	-0.499679	0.192617	S	Protein of unknown function (DUF1289)	0	K562_RS09555			0.440075	0.472131	0.21954	-0.0942672	0.170653	-0.692296
1403	K562_RS09560	polyamine ABC transporter substrate-binding protein	-0.0350257	-0.22264	-0.392944	0.443782	0.244728	-0.0707863	-0.018562	P	Required for the activity of the bacterial periplasmic transport system of putrescine	potF	potF			-0.0164637	-0.204078	-0.374382	0.462344	0.26329	-0.0522242
1404	K562_RS09565	polyamine ABC transporter ATP-binding protein	-0.342663	-0.519781	-0.159725	0.38725	-0.333634	-0.341336	-0.723844	P	Part of the ABC transporter complex PotABCD involved in spermidine putrescine import. Responsible for energy coupling to the transport system	potG	potG			0.381181	0.204063	0.564119	1.11109	0.39021	0.382508
1405	K562_RS09570	ABC transporter permease subunit	0.611815	0.543251	0.466617	-0.033603	-0.00615758	-0.000446458	-0.205599	P	PFAM binding-protein-dependent transport systems inner membrane component	potH	potH			0.817414	0.74885	0.672216	0.171996	0.199441	0.205153
1406	K562_RS09575	ABC transporter permease subunit	0.586484	0.763538	0.964728	0.216178	0.770915	0.225585	0.483338	P	PFAM binding-protein-dependent transport systems inner membrane component	potI	potI			0.103147	0.2802	0.481391	-0.26716	0.287577	-0.257753
1407	K562_RS09585	TIGR01244 family phosphatase	0.99487	0.0398813	-0.402373	-0.073803	1.0345	0.354704	0.58601	S	Pyridine nucleotide-disulphide oxidoreductase	0	K562_RS09585			0.40886	-0.546129	-0.988384	-0.659813	0.448492	-0.231306
1408	K562_RS09590	MBL fold metallo-hydrolase	0.146296	0.471947	0.211647	-0.00549434	0.0371212	-0.135126	-0.202782	P	PFAM beta-lactamase domain protein	0	K562_RS09590			0.349077	0.674729	0.414429	0.197287	0.239903	0.0676555
1409	K562_RS09595	sigma 54-interacting transcriptional regulator	0.163004	0.0982841	0.00828359	0.0130377	-0.4822	-0.122814	0.351612	K	PFAM sigma-54 factor interaction domain-containing protein	0	K562_RS09595			-0.188608	-0.253328	-0.343329	-0.338575	-0.833812	-0.474427
1410	K562_RS09605	helix-turn-helix transcriptional regulator	-0.0578699	-0.530721	-0.180956	-0.198577	-0.0644556	-0.54286	-0.133523	K	Transcriptional regulator	0	K562_RS09605			0.0756534	-0.397198	-0.047433	-0.0650534	0.0690677	-0.409336
1411	K562_RS09610	hypothetical protein	0.134603	0.904153	-0.327926	0.332732	0.332427	0.194376	0.706735	0	0	0	K562_RS09610			-0.572132	0.197418	-1.03466	-0.374002	-0.374308	-0.512359
1412	K562_RS09615	MerR family transcriptional regulator	0.00242255	0.170818	0.148999	0.159286	0.139098	-0.194591	0.262648	K	Transcriptional regulator	0	K562_RS09615			-0.260225	-0.0918297	-0.113649	-0.103362	-0.12355	-0.457239
1413	K562_RS09620	efflux transporter outer membrane subunit	0.310272	0.811594	0.343632	0.082663	0.571219	0.777884	0.621677	M	TIGRFAM RND efflux system, outer membrane lipoprotein, NodT family	0	K562_RS09620			-0.311405	0.189917	-0.278046	-0.539014	-0.0504584	0.156206
1414	K562_RS09625	efflux RND transporter permease subunit	-0.0202869	0.147058	-0.724008	0.415158	-0.0586189	-0.0123227	0.168699	V	Belongs to the resistance-nodulation-cell division (RND) (TC 2.A.6) family	0	K562_RS09625			-0.188986	-0.0216407	-0.892706	0.246459	-0.227318	-0.181021
1415	K562_RS09630	efflux RND transporter periplasmic adaptor subunit	0.192449	0.544949	0.613617	0.591898	0.203703	-0.743833	0.746639	M	Belongs to the membrane fusion protein (MFP) (TC 8.A.1) family	0	K562_RS09630			-0.55419	-0.20169	-0.133022	-0.154741	-0.542936	-1.49047
1416	K562_RS09635	TetR/AcrR family transcriptional regulator	0.197151	0.359859	0.383104	0.335279	0.576938	0.358289	0.567608	K	PFAM regulatory protein TetR	0	K562_RS09635			-0.370457	-0.207749	-0.184504	-0.232329	0.00932918	-0.20932
1417	K562_RS09640	ClcB-like voltage-gated chloride channel protein	-0.585577	-0.735428	-0.947983	-0.331112	-0.63662	-0.820824	-0.514518	P	chloride channel	clcB	clcB			-0.0710589	-0.22091	-0.433465	0.183406	-0.122102	-0.306306
1418	K562_RS09645	YeiH family putative sulfate export transporter	0.238056	0.434446	-0.390946	0.393345	0.387934	0.068261	-0.346416	S	Belongs to the UPF0324 family	0	K562_RS09645			0.584471	0.780862	-0.04453	0.739761	0.734349	0.414677
1419	K562_RS09650	LysR family transcriptional regulator	0.109491	0.173897	0.463423	-0.0109618	0.381476	0.109298	0.296514	K	Transcriptional regulator	0	K562_RS09650			-0.187023	-0.122617	0.16691	-0.307475	0.0849624	-0.187215
1420	K562_RS09655	TIM barrel protein	-0.205442	0.171273	0.154406	0.340714	0.450549	0.0890371	0.192667	G	PFAM Xylose isomerase domain protein TIM barrel	0	K562_RS09655			-0.398109	-0.0213936	-0.038261	0.148047	0.257883	-0.10363
1421	K562_RS09665	MFS transporter	-0.335449	-0.151422	-0.219311	-0.40859	0.0431202	-0.437589	-0.519767	G	Major facilitator superfamily MFS_1	0	K562_RS09665			0.184318	0.368345	0.300457	0.111177	0.562888	0.0821783
1422	K562_RS09670	bifunctional glyoxylate/hydroxypyruvate reductase B	-0.035602	0.231985	-0.703066	-0.212677	-0.208983	0.00685042	-0.100763	C	D-isomer specific 2-hydroxyacid dehydrogenase	ghrB	ghrB			0.0651614	0.332748	-0.602303	-0.111914	-0.108219	0.107614
1423	K562_RS09675	LacI family DNA-binding transcriptional regulator	0.128129	0.132077	0.511001	-0.0530068	0.128013	0.354372	0.20227	K	periplasmic binding protein LacI transcriptional regulator	0	K562_RS09675			-0.0741417	-0.0701934	0.308731	-0.255277	-0.0742573	0.152102
1424	K562_RS09680	YhfC family intramembrane metalloprotease	1.05011	0.979192	1.1827	0.638276	0.759389	0.852408	1.28481	S	Putative membrane peptidase family (DUF2324)	0	K562_RS09680			-0.234699	-0.305614	-0.102111	-0.646531	-0.525418	-0.432399
1425	K562_RS09685	DUF3022 domain-containing protein	-0.0204885	-0.178768	-0.145395	-0.314425	-0.152608	-0.243062	0.0833451	S	Protein of unknown function (DUF3022)	0	K562_RS09685			-0.103834	-0.262113	-0.22874	-0.39777	-0.235953	-0.326407
1426	K562_RS09700	Lrp/AsnC family transcriptional regulator	0.631265	1.00606	0.728839	0.950719	0.6033	0.239754	0.671333	K	PFAM regulatory protein AsnC Lrp family	0	K562_RS09700			-0.0400681	0.334732	0.0575067	0.279387	-0.0680325	-0.431579
1427	K562_RS09705	saccharopine dehydrogenase NADP-binding domain-containing protein	0.598774	0.272041	0.328891	-0.056516	0.0642855	-0.374296	0.237448	E	Saccharopine dehydrogenase	0	K562_RS09705			0.361326	0.0345937	0.0914432	-0.293964	-0.173162	-0.611744
1428	K562_RS09720	magnesium/cobalt transporter CorA	-2.4731	-2.04496	-4.28961	-5.21909	-5.35732	-6.16545	-4.82356	P	Mediates influx of magnesium ions	corA	corA			2.35046	2.7786	0.533949	-0.395525	-0.533756	-1.34189
1429	K562_RS09725	YciI family protein	0.13482	-0.368264	-0.0643853	-0.0603027	0.416618	-0.328278	-0.192325	S	YciI from Haemophilus influenzae presents crystal structure similarity to a muconolactone isomerase, but does not seem to catalyze any of the	0	K562_RS09725			0.327145	-0.175939	0.12794	0.132023	0.608943	-0.135952
1430	K562_RS09730	YbaK/EbsC family protein	0.43269	0.31518	0.415239	0.440613	0.713154	0.430183	0.115319	S	ybak prolyl-trna synthetase associated region	0	K562_RS09730			0.317371	0.199861	0.29992	0.325294	0.597835	0.314864
1431	K562_RS09735	energy transducer TonB	0.612271	0.478138	-0.0647317	0.217921	-0.557681	-0.475592	-0.288481	M	Interacts with outer membrane receptor proteins that carry out high-affinity binding and energy dependent uptake into the periplasmic space of specific substrates. It could act to transduce energy from the cytoplasmic membrane to specific energy- requiring processes in the outer membrane, resulting in the release into the periplasm of ligands bound by these outer membrane proteins	0	K562_RS09735			0.900752	0.76662	0.22375	0.506402	-0.2692	-0.187111
1432	K562_RS09745	biopolymer transporter ExbD	-0.0210122	-0.214408	0.304783	-0.0509261	0.0165859	-0.0539197	-0.185463	U	Biopolymer transport protein ExbD/TolR	0	K562_RS09745			0.164451	-0.028945	0.490245	0.134537	0.202049	0.131543
1433	K562_RS09750	biopolymer transporter ExbD	-0.311575	-0.320374	0.116001	-0.0703231	-0.148914	-0.182582	-0.235148	U	Biopolymer transport protein ExbD/TolR	0	K562_RS09750			-0.0764274	-0.0852265	0.351148	0.164824	0.0862335	0.052566
1434	K562_RS09755	tetratricopeptide repeat protein	-0.0851206	-0.139902	-0.0296254	-0.198135	-0.300957	-0.314273	-0.864266	S	Tetratricopeptide repeat	0	K562_RS09755			0.779146	0.724364	0.834641	0.666131	0.563309	0.549993
1435	K562_RS09770	TonB-dependent receptor	-0.387559	-0.17157	-0.548049	-0.0301266	-0.0448128	-0.122153	-0.0597609	P	TonB dependent receptor	0	K562_RS09770			-0.327798	-0.111809	-0.488289	0.0296342	0.014948	-0.0623917
1436	K562_RS09775	ABC transporter substrate-binding protein	0.202171	0.0454862	0.219829	0.186634	0.138774	-0.388604	0.103699	E	PFAM extracellular solute-binding protein, family 5	0	K562_RS09775			0.0984727	-0.0582125	0.11613	0.0829349	0.0350749	-0.492303
1437	K562_RS09780	ABC transporter permease subunit	-0.211136	0.267989	0.445767	0.164798	-0.356808	-0.0838593	-0.106606	P	PFAM binding-protein-dependent transport systems inner membrane component	0	K562_RS09780			-0.10453	0.374595	0.552374	0.271404	-0.250201	0.0227468
1438	K562_RS09785	ABC transporter permease	-0.308334	-0.237514	0.312243	0.181064	-0.481895	-0.382515	-0.482659	P	PFAM binding-protein-dependent transport systems inner membrane component	0	K562_RS09785			0.174325	0.245145	0.794902	0.663723	0.000764062	0.100144
1439	K562_RS09790	ABC transporter ATP-binding protein	0.0295883	0.00683405	-0.0624251	0.34248	0.210637	-0.436197	0.0891706	P	Belongs to the ABC transporter superfamily	0	K562_RS09790			-0.0595823	-0.0823366	-0.151596	0.253309	0.121467	-0.525368
1440	K562_RS09795	multidrug efflux RND transporter permease subunit	-2.0777	-2.11688	-1.43369	-1.51983	-1.85086	-2.37654	-1.82312	V	transporter, hydrophobe amphiphile efflux-1	0	K562_RS09795			-0.254579	-0.293762	0.389432	0.303287	-0.027742	-0.553416
1441	K562_RS09800	hypothetical protein	0.480078	0.318387	0.686647	0.952164	0.494847	0.579515	0.692443	0	#N/A	#N/A	#N/A			-0.212366	-0.374057	-0.00579667	0.259721	-0.197597	-0.112929
1442	K562_RS09805	TonB-dependent receptor	-0.135354	-0.0511732	-1.155	-0.181665	-0.396871	-0.691115	-0.532	P	TonB dependent receptor	0	K562_RS09805			0.396646	0.480827	-0.623004	0.350336	0.13513	-0.159115
1443	K562_RS09810	AraC family transcriptional regulator	0.0101715	-0.2655	0.379549	0.591669	0.188912	0.579159	-0.030236	K	AraC-binding-like domain	0	K562_RS09810			0.0404075	-0.235264	0.409785	0.621905	0.219148	0.609395
1444	K562_RS09820	Rieske 2Fe-2S domain-containing protein	-1.16524	-1.78918	0.384995	0.340009	0.50374	0.215362	0.307796	P	Ring hydroxylating alpha subunit (catalytic domain)	0	K562_RS09820			-1.47304	-2.09698	0.0771994	0.0322131	0.195944	-0.0924344
1445	K562_RS09835	SDR family oxidoreductase	0.0316171	0.0731367	0.0849457	-0.235414	0.495465	-0.123035	-0.218507	I	KR domain	0	K562_RS09835			0.250124	0.291643	0.303453	-0.0169073	0.713971	0.0954721
1446	K562_RS09840	dienelactone hydrolase family protein	-0.767551	-0.822386	-1.00445	-0.59294	-0.0694833	-0.599073	-0.477015	Q	Carboxymethylenebutenolidase	0	K562_RS09840			-0.290536	-0.34537	-0.527434	-0.115924	0.407532	-0.122058
1447	K562_RS09845	alpha-hydroxy-acid oxidizing protein	-0.605453	-0.73533	0.233497	0.122479	0.236317	0.113522	0.198146	C	Dehydrogenase	mdlB	mdlB			-0.803599	-0.933476	0.0353513	-0.0756669	0.038171	-0.0846243
1448	K562_RS09850	LysR family transcriptional regulator	1.11937	1.37881	-1.61713	0.506829	0.185649	-0.0821952	-0.401475	K	LysR substrate binding domain	0	K562_RS09850			1.52085	1.78029	-1.21566	0.908303	0.587124	0.31928
1449	K562_RS09855	MFS transporter	-0.0980226	0.700601	-1.23664	-0.352664	-0.739262	-0.677649	-0.519906	G	Sugar (and other) transporter	0	K562_RS09855			0.421884	1.22051	-0.716737	0.167242	-0.219356	-0.157743
1450	K562_RS09860	organic hydroperoxide resistance protein	-0.633261	-0.22571	0.601694	-0.00573827	-0.25078	0.170793	0.48367	O	PFAM OsmC family protein	0	K562_RS09860			-1.11693	-0.70938	0.118024	-0.489409	-0.73445	-0.312878
1451	K562_RS09880	GNAT family N-acetyltransferase	0.639722	0.448332	0.366478	0.443821	-0.0665992	0.0334123	0.401609	S	FR47-like protein	0	K562_RS09880			0.238112	0.0467223	-0.0351311	0.042212	-0.468209	-0.368197
1452	K562_RS09885	MarR family transcriptional regulator	-2.86521	-2.09227	-3.12497	-2.50456	-4.68778	-1.79826	-0.769599	K	PFAM regulatory protein, MarR	0	K562_RS09885			-2.09561	-1.32267	-2.35538	-1.73497	-3.91818	-1.02866
1453	K562_RS09890	GFA family protein	0.259999	-0.70767	-1.36165	-0.153177	-0.161337	-0.447772	-0.160131	S	Glutathione-dependent formaldehyde-activating GFA	0	K562_RS09890			0.42013	-0.54754	-1.20152	0.00695338	-0.00120598	-0.287641
1454	K562_RS09895	nitronate monooxygenase	-0.348846	-0.0822684	-0.252865	-0.209444	0.217045	-0.0172151	-0.49521	S	2-Nitropropane dioxygenase	0	K562_RS09895			0.146365	0.412942	0.242345	0.285766	0.712255	0.477995
1455	K562_RS09900	hypothetical protein	0.7658	0.662532	0.145776	0.442262	0.201756	-0.0690914	0.230995	0	0	0	K562_RS09900			0.534804	0.431537	-0.0852191	0.211266	-0.0292396	-0.300087
1456	K562_RS09905	hypothetical protein	-0.0184867	0.104791	0.283718	0.573408	0.42263	0.125811	0.392452	0	0	0	K562_RS09905			-0.410938	-0.28766	-0.108733	0.180956	0.0301781	-0.266641
1457	K562_RS09910	AAA family ATPase	0.47208	-0.0639774	0.872199	-0.254131	0.589675	-0.461194	-0.191539	S	AAA domain	0	K562_RS09910			0.663619	0.127562	1.06374	-0.062592	0.781214	-0.269655
1458	K562_RS09915	RNA ligase family protein	-1.56406	-1.65822	-0.904159	0.193422	-0.437344	-1.30536	-1.54809	L	DNA ligase	0	K562_RS09915			-0.0159715	-0.110123	0.643934	1.74151	1.11075	0.242731
1459	K562_RS09920	MFS transporter	0.375012	-0.26076	-0.610542	0.220044	0.0904194	0.100993	-0.169988	G	Sugar (and other) transporter	0	K562_RS09920			0.545001	-0.0907717	-0.440554	0.390032	0.260408	0.270981
1460	K562_RS09925	LysR family transcriptional regulator	-2.2117	-1.78273	-2.85216	-3.3424	-1.71507	-1.12645	-1.52299	K	LysR substrate binding domain	0	K562_RS09925			-0.688713	-0.259739	-1.32917	-1.81941	-0.19208	0.396532
1461	K562_RS09940	hydroxymethylglutaryl-CoA lyase	-1.55626	-1.10971	-0.0269571	-0.670926	-0.935708	-0.537045	-1.20253	E	PFAM pyruvate carboxyltransferase	0	K562_RS09940			-0.353728	0.0928245	1.17558	0.531608	0.266826	0.665489
1462	K562_RS09945	CoA transferase	-0.529673	0.578741	-0.686972	-0.239654	-0.249779	0.0605898	0.0633619	C	PFAM L-carnitine dehydratase bile acid-inducible protein F	0	K562_RS09945			-0.593035	0.515379	-0.750334	-0.303016	-0.313141	-0.00277208
1463	K562_RS09950	D-2-hydroxyacid dehydrogenase	0.255716	-0.0254122	0.241772	-0.235503	-0.204024	0.424916	-0.205568	H	Belongs to the D-isomer specific 2-hydroxyacid dehydrogenase family	hprA	hprA			0.461285	0.180156	0.44734	-0.0299348	0.00154454	0.630484
1464	K562_RS09955	hypothetical protein	1.56387	1.48611	1.52933	0.413577	1.31973	0.177616	1.14357	0	0	0	K562_RS09955			0.420307	0.342546	0.385759	-0.72999	0.176166	-0.965952
1465	K562_RS09960	hypothetical protein	1.3987	1.19489	0.762868	1.34574	0.768154	0.282574	1.50634	0	0	0	K562_RS09960			-0.107641	-0.31145	-0.743476	-0.160605	-0.73819	-1.22377
1466	K562_RS09970	sugar ABC transporter permease	1.12903	1.29457	0.726057	1.1236	0.887544	0.353694	1.11414	P	PFAM binding-protein-dependent transport systems inner membrane component	0	K562_RS09970			0.0148833	0.180425	-0.388087	0.00945354	-0.2266	-0.76045
1467	K562_RS09980	extracellular solute-binding protein	0.1441	-0.118615	0.165305	0.559722	0.611883	0.217276	0.113703	S	Bacterial extracellular solute-binding protein	0	K562_RS09980			0.0303966	-0.232318	0.0516017	0.446019	0.498179	0.103573
1468	K562_RS09985	serine hydrolase family protein	1.00729	1.22945	1.47346	0.771887	0.84845	1.25154	0.859571	S	Serine hydrolase	0	K562_RS09985			0.147716	0.369875	0.613889	-0.0876847	-0.0111217	0.391967
1469	K562_RS09995	3-keto-5-aminohexanoate cleavage protein	1.5598	1.82035	1.8187	1.11241	1.3667	1.36005	1.39238	S	beta-keto acid cleavage enzyme	0	K562_RS09995			0.167422	0.427973	0.426327	-0.279969	-0.0256787	-0.0323304
1470	K562_RS10000	TauD/TfdA family dioxygenase	1.37287	1.64987	1.80521	0.63361	1.07239	0.70186	1.24279	Q	Taurine dioxygenase	tauD	tauD			0.130078	0.407072	0.562412	-0.609184	-0.170402	-0.540934
1471	K562_RS10005	quinone oxidoreductase	2.53786	2.78923	1.84574	1.86119	1.05387	1.78106	1.79443	C	Quinone oxidoreductase	0	K562_RS10005			0.743428	0.994796	0.0513021	0.0667559	-0.740562	-0.0133722
1472	K562_RS10010	universal stress protein	1.73186	2.14324	1.86118	1.04459	1.28605	1.81038	1.82885	S	hemerythrin HHE cation binding domain	0	K562_RS10010			-0.0969893	0.314381	0.0323228	-0.784265	-0.542809	-0.0184773
1473	K562_RS10015	LuxR family transcriptional regulator	1.4451	2.52606	1.26726	1.87913	1.03355	2.0419	1.73291	K	LuxR family transcriptional regulator	0	K562_RS10015			-0.287803	0.793155	-0.465647	0.146219	-0.699361	0.308997
1474	K562_RS10025	glutathione S-transferase N-terminal domain-containing protein	1.87557	2.31242	1.55541	1.44922	1.35621	1.31801	2.0424	O	Belongs to the GST superfamily	0	K562_RS10025			-0.166828	0.270016	-0.486987	-0.593179	-0.686189	-0.724389
1475	K562_RS10030	MarR family transcriptional regulator	1.52819	2.54578	1.73131	1.9944	1.78031	1.85736	2.10814	K	Regulatory protein MarR	0	K562_RS10030			-0.579945	0.437644	-0.376824	-0.113738	-0.32783	-0.250774
1476	K562_RS10045	cobalt-precorrin-6A reductase	0.364493	1.43899	1.10225	0.365265	0.384811	0.531529	1.18136	H	PFAM Precorrin-6x reductase CbiJ CobK	cobK	cobK			-0.816871	0.257629	-0.0791191	-0.816099	-0.796554	-0.649835
1477	K562_RS10050	cobalt-precorrin-5B (C(1))-methyltransferase	1.43356	1.90861	1.88533	1.06024	0.95475	1.36872	1.34178	H	Catalyzes the methylation of C-1 in cobalt-precorrin-5B to form cobalt-precorrin-6A	cbiD	cbiD			0.0917844	0.566832	0.543551	-0.281536	-0.387027	0.0269442
1478	K562_RS10060	precorrin-3B synthase	1.30025	1.44627	0.819832	0.948859	1.0301	1.02535	1.02977	C	nitrite sulfite reductase hemoprotein beta-component ferrodoxin domain protein	cobG	cobG			0.270483	0.416504	-0.209934	-0.0809073	0.000337563	-0.00442128
1479	K562_RS10070	precorrin-2 C(20)-methyltransferase	1.46372	1.21355	0.56138	2.10959	1.79232	1.34894	1.8055	H	PFAM Uroporphyrin-III C tetrapyrrole (Corrin Porphyrin) methyltransferase	cobI	cobI			-0.341778	-0.591953	-1.24412	0.304087	-0.0131798	-0.456558
1480	K562_RS10075	precorrin-3B C(17)-methyltransferase	1.18291	1.52035	1.47019	0.79957	0.942723	1.59492	1.33305	H	precorrin-3B C17-methyltransferase	cobJ	cobJ			-0.150132	0.187303	0.137145	-0.533475	-0.390323	0.261878
1481	K562_RS10080	chitinase	0.956481	1.12274	1.04446	0.986884	1.02565	0.820794	1.3599	S	Carbohydrate-binding family V XII	0	K562_RS10080			-0.403423	-0.237163	-0.315444	-0.373021	-0.334254	-0.539111
1482	K562_RS10090	acyl-CoA/acyl-ACP dehydrogenase	0.133011	-0.182819	1.37269	0.0860306	1.32873	0.76874	0.515911	I	acyl-CoA dehydrogenase	0	K562_RS10090			-0.3829	-0.69873	0.856783	-0.42988	0.812816	0.252829
1483	K562_RS10095	citrate transporter	0.813885	0.588224	0.950092	0.536988	0.427832	0.613265	0.49473	C	TIGRFAM citrate H symporter, CitMHS family	0	K562_RS10095			0.319156	0.0934946	0.455363	0.042258	-0.0668975	0.118535
1484	K562_RS10115	low molecular weight protein tyrosine phosphatase family protein	1.25359	1.33695	1.10715	1.34755	1.35764	0.938545	1.40619	S	Low molecular weight phosphotyrosine protein phosphatase	0	K562_RS10115			-0.152596	-0.0692429	-0.299036	-0.0586414	-0.0485447	-0.467644
1485	K562_RS10125	YaiI/YqxD family protein	1.26636	0.965916	0.863318	0.767146	0.570633	0.85272	0.660833	S	Belongs to the UPF0178 family	0	K562_RS10125			0.60553	0.305083	0.202485	0.106313	-0.0901993	0.191887
1486	K562_RS10130	magnesium chelatase	0.641129	0.552298	0.775002	0.346154	1.06262	0.488068	1.13852	H	von Willebrand factor type A domain	0	K562_RS10130			-0.497395	-0.586226	-0.363522	-0.79237	-0.0759013	-0.650457
1487	K562_RS10140	cobaltochelatase subunit CobN	-0.100392	0.0621421	0.418734	0.615753	0.509984	0.397101	0.464788	H	Cobaltochelatase CobN subunit	cobN	cobN			-0.565181	-0.402646	-0.0460548	0.150965	0.0451954	-0.0676875
1488	K562_RS10145	cobalamin biosynthesis protein CobW	0.752679	0.498466	0.455946	0.12715	-0.290286	0.174413	0.0820856	S	cobalamin biosynthesis protein CobW	cobW	cobW			0.670593	0.41638	0.373861	0.0450648	-0.372372	0.0923271
1489	K562_RS10150	TonB-dependent siderophore receptor	1.08621	1.50971	0.927627	1.28417	0.63904	0.931168	1.01101	P	TonB-dependent siderophore receptor	0	K562_RS10150			0.0752039	0.4987	-0.0833827	0.27316	-0.37197	-0.0798418
1490	K562_RS10155	uroporphyrinogen-III C-methyltransferase	0.54619	0.775926	1.12735	0.328157	0.742097	0.325864	0.734595	H	PFAM Uroporphyrin-III C tetrapyrrole (Corrin Porphyrin) methyltransferase	0	K562_RS10155			-0.188405	0.0413307	0.392758	-0.406438	0.00750243	-0.408731
1491	K562_RS10160	cobalamin biosynthesis protein	0.586746	0.846604	1.52039	0.770464	1.18168	-0.219789	0.472419	H	Cobalamin synthesis G C-terminus	0	K562_RS10160			0.114327	0.374186	1.04797	0.298045	0.70926	-0.692208
1492	K562_RS10165	cob(I)yrinic acid a	0.917645	0.195844	0.560592	-0.427357	1.42427	0.159603	0.478877	H	Required for both de novo synthesis of the corrin ring for the assimilation of exogenous corrinoids. Participates in the adenosylation of a variety of incomplete and complete corrinoids	cobO	cobO			0.438768	-0.283033	0.0817151	-0.906233	0.945391	-0.319274
1493	K562_RS10170	cobyrinate a	-1.07759	-0.724946	-0.468972	-0.239942	-0.173674	0.295776	-0.742813	H	Catalyzes the ATP-dependent amidation of the two carboxylate groups at positions a and c of cobyrinate, using either L-glutamine or ammonia as the nitrogen source	cbiA	cbiA			-0.334777	0.0178667	0.273841	0.50287	0.569139	1.03859
1494	K562_RS10175	type II toxin-antitoxin system RelE/ParE family toxin	1.28066	1.27616	1.3849	0.837249	1.09322	1.46195	0.902001	S	Belongs to the RelE toxin family	0	K562_RS10175			0.378663	0.374162	0.482901	-0.0647521	0.191215	0.559953
1495	K562_RS10180	type II toxin-antitoxin system ParD family antitoxin	1.16775	1.30579	1.24502	1.00468	1.23508	1.37162	0.967025	K	addiction module antidote protein, CC2985 family	0	K562_RS10180			0.200728	0.338765	0.277996	0.0376543	0.268059	0.404598
1496	K562_RS10185	amidohydrolase	1.06607	0.985719	0.835426	0.513339	1.22865	1.22529	0.721785	S	amidohydrolase	0	K562_RS10185			0.344282	0.263934	0.11364	-0.208446	0.506864	0.503509
1497	K562_RS10190	acetyltransferase	-1.79195	-2.15646	-1.63498	-2.22644	-0.678018	-1.98432	-1.94827	J	Siderophore biosynthesis protein domain	0	K562_RS10190			0.156324	-0.208184	0.313287	-0.278171	1.27025	-0.0360485
1498	K562_RS10195	malleobactin biosynthesis enzyme MbaF	1.46059	1.46726	0.929963	1.0564	0.774987	1.71391	1.28661	F	Formyl transferase	0	K562_RS10195			0.17398	0.18065	-0.356643	-0.230209	-0.511619	0.427301
1499	K562_RS10200	TonB-dependent siderophore receptor	0.153162	-0.350281	-0.0623825	-0.603405	-2.44491	-0.370384	-0.828905	P	TonB-dependent siderophore receptor	0	K562_RS10200			0.982067	0.478624	0.766523	0.2255	-1.616	0.458521
1500	K562_RS10205	lysine N(6)-hydroxylase/L-ornithine N(5)-oxygenase family protein	-0.0364196	0.911742	1.22413	0.935915	0.999332	0.909617	1.7417	Q	L-lysine 6-monooxygenase (NADPH-requiring)	pvdA	pvdA			-1.77812	-0.829955	-0.517567	-0.805782	-0.742365	-0.83208
1501	K562_RS10210	acetyltransferase	0.702873	0.733716	-0.117178	0.622171	-3.17787	-0.354889	0.390219	J	Siderophore biosynthesis protein domain	0	K562_RS10210			0.312654	0.343497	-0.507397	0.231952	-3.56808	-0.745107
1502	K562_RS10215	non-ribosomal peptide synthetase	-0.11255	0.425781	0.667295	0.315588	0.866441	0.975053	0.83243	Q	amino acid adenylation domain protein	orbJ	orbJ			-0.94498	-0.406648	-0.165134	-0.516842	0.0340109	0.142624
1503	K562_RS10220	non-ribosomal peptide synthetase	-0.916438	-0.266091	0.410939	0.315612	0.304601	1.1021	0.361121	Q	amino acid adenylation domain protein	0	K562_RS10220			-1.27756	-0.627212	0.049818	-0.045509	-0.0565206	0.740982
1504	K562_RS10230	iron-siderophore ABC transporter substrate-binding protein	0.656312	0.028542	0.621233	0.707441	0.191664	-0.802366	0.88834	P	PFAM periplasmic binding protein	0	K562_RS10230			-0.232027	-0.859798	-0.267107	-0.180899	-0.696676	-1.69071
1505	K562_RS10235	siderophore-iron reductase FhuF	0.0521301	0.196131	0.282142	-0.434466	-1.57462	-1.62664	-0.842447	S	Iron reductase	fhuF	fhuF			0.894577	1.03858	1.12459	0.407981	-0.732172	-0.784192
1506	K562_RS10245	ATP-binding cassette domain-containing protein	0.420883	0.251485	0.4649	0.440926	-0.153377	-1.38992	0.597967	P	abc transporter	0	K562_RS10245			-0.177084	-0.346482	-0.133067	-0.157042	-0.751344	-1.98789
1507	K562_RS10250	TauD/TfdA family dioxygenase	-0.558906	-0.273986	0.69124	-0.00309108	-0.0418156	-0.534676	-0.694238	Q	PFAM Taurine catabolism dioxygenase TauD TfdA	0	K562_RS10250			0.135332	0.420252	1.38548	0.691147	0.652422	0.159562
1508	K562_RS10255	MbtH family NRPS accessory protein	-0.507557	0.390502	0.9161	-0.537237	0.119028	0.396984	0.230992	S	PFAM MbtH domain protein	mbtH	mbtH			-0.73855	0.15951	0.685108	-0.768229	-0.111964	0.165991
1509	K562_RS10260	RNA polymerase factor sigma-70	-0.549009	0.161009	0.52639	0.593226	0.745053	1.00183	0.980937	K	PFAM sigma-70 region 2 domain protein	0	K562_RS10260			-1.52995	-0.819928	-0.454547	-0.387711	-0.235884	0.0208968
1510	K562_RS10270	hypothetical protein	1.29285	1.21403	0.996681	1.30966	1.06782	1.25216	1.19736	0	#N/A	#N/A	#N/A			0.095488	0.0166748	-0.200678	0.112305	-0.129537	0.0548042
1511	K562_RS10275	ATP-binding protein	0.84391	0.679011	0.820298	0.614217	0.446274	0.116522	0.174778	T	PhoQ Sensor	0	K562_RS10275			0.669131	0.504232	0.645519	0.439439	0.271496	-0.0582561
1512	K562_RS10285	VTT domain-containing protein	0.70915	0.744603	0.90647	0.584762	0.768493	0.726073	0.622526	S	FtsZ-dependent cytokinesis	0	K562_RS10285			0.0866236	0.122077	0.283944	-0.0377636	0.145967	0.103547
1513	K562_RS10290	phospholipid methyltransferase	0.829501	0.659896	0.366656	0.901506	0.766047	1.11351	0.645956	I	Phospholipid N-methyltransferase	0	K562_RS10290			0.183545	0.0139403	-0.2793	0.25555	0.120091	0.46755
1514	K562_RS10295	hypothetical protein	1.0679	0.802957	0.743367	0.660909	0.961187	0.499337	0.709082	S	HAF family	0	K562_RS10295			0.358819	0.0938751	0.0342847	-0.0481735	0.252105	-0.209745
1515	K562_RS10300	fimbrial protein	1.07209	1.16829	0.691183	1.16995	1.20636	0.542613	1.03425	N	Fimbrial protein	0	K562_RS10300			0.0378348	0.134044	-0.343068	0.1357	0.172113	-0.491638
1516	K562_RS10305	molecular chaperone	0.387219	0.919038	1.1445	1.20382	0.740944	0.671769	0.785707	M	Pili assembly chaperone	0	K562_RS10305			-0.398488	0.133331	0.358792	0.41811	-0.0447631	-0.113938
1517	K562_RS10310	fimbria/pilus outer membrane usher protein	-0.573811	0.0194571	0.44425	-0.897886	0.309213	-0.649941	-0.0441428	U	outer membrane usher protein	0	K562_RS10310			-0.529668	0.0635999	0.488393	-0.853744	0.353356	-0.605798
1518	K562_RS10315	type 1 fimbrial protein	0.548142	0.621811	-0.15335	-0.412885	-0.14298	-0.938795	-2.9278	N	fimbrial protein	fimA	fimA			3.47595	3.54961	2.77445	2.51492	2.78482	1.98901
1519	K562_RS10320	hypothetical protein	-1.27343	-2.03461	-1.91236	-1.56593	-2.16323	-1.23004	-0.994018	#N/A	#N/A	#N/A	#N/A			-0.279411	-1.04059	-0.918347	-0.571908	-1.16921	-0.236018
1520	K562_RS10340	TetR family transcriptional regulator	0.618181	0.670704	1.3093	1.43596	1.05271	1.47672	1.32984	K	PFAM regulatory protein TetR	0	K562_RS10340			-0.711661	-0.659138	-0.0205443	0.106115	-0.277137	0.146876
1521	K562_RS10345	M23 family metallopeptidase	2.06016	2.11572	1.73119	1.45345	1.51618	1.72076	1.64146	M	peptidase	0	K562_RS10345			0.418698	0.474259	0.0897318	-0.188007	-0.12528	0.0792962
1522	K562_RS10350	amino acid ABC transporter permease	1.06122	0.849023	1.89355	1.40239	1.25647	-0.287256	0.996595	P	amino acid ABC transporter	0	K562_RS10350			0.0646278	-0.147572	0.896956	0.405798	0.25987	-1.28385
1523	K562_RS10355	amino acid ABC transporter permease	1.42338	1.12492	1.29666	1.09768	0.928871	1.42069	1.42226	P	amino acid ABC transporter	0	K562_RS10355			0.00111412	-0.297344	-0.125599	-0.324582	-0.493391	-0.00156816
1524	K562_RS10360	ABC transporter substrate-binding protein	1.04958	0.86414	1.51432	1.00824	1.1362	0.823891	0.717954	E	Amino acid ABC transporter substrate-binding protein	0	K562_RS10360			0.33163	0.146186	0.796368	0.290287	0.418244	0.105936
1525	K562_RS10365	MFS transporter	0.266906	0.983464	0.427116	0.110812	0.483098	0.086009	0.725103	E	TIGRFAM metabolite H symporter, major facilitator superfamily (MFS)	kgtP	kgtP			-0.458197	0.258361	-0.297987	-0.61429	-0.242005	-0.639094
1526	K562_RS10370	SpoVR family protein	0.508306	0.907262	1.38305	0.277109	0.651007	0.723561	0.392086	S	PFAM SpoVR family protein	spoVR	spoVR			0.11622	0.515176	0.99096	-0.114977	0.258921	0.331475
1527	K562_RS10375	YeaH/YhbH family protein	1.08429	1.25443	1.59391	1.13406	1.46651	1.12101	1.14803	S	Belongs to the UPF0229 family	0	K562_RS10375			-0.063748	0.106396	0.445875	-0.0139724	0.318478	-0.0270253
1528	K562_RS10380	PrkA family serine protein kinase	1.26899	1.34432	0.604542	1.18312	0.755414	0.872163	1.16812	T	prkA serine kinase	prkA	prkA			0.100867	0.176192	-0.563581	0.0149994	-0.41271	-0.29596
1529	K562_RS10385	methyl-accepting chemotaxis protein	2.03998	2.49206	1.99107	1.33491	1.32144	1.99882	2.07987	N	histidine kinase HAMP region domain protein	0	K562_RS10385			-0.0398859	0.412189	-0.0887956	-0.744964	-0.758434	-0.0810492
1530	K562_RS10390	ribokinase	1.0523	1.46959	1.59916	1.16851	1.33276	1.51407	1.60144	H	Catalyzes the phosphorylation of ribose at O-5 in a reaction requiring ATP and magnesium. The resulting D-ribose-5- phosphate can then be used either for sythesis of nucleotides, histidine, and tryptophan, or as a component of the pentose phosphate pathway	rbsK	rbsK			-0.549145	-0.131849	-0.00228253	-0.432928	-0.268678	-0.0873749
1531	K562_RS10395	LacI family DNA-binding transcriptional regulator	1.49007	1.29537	0.970554	0.846473	0.598494	0.501485	0.861212	K	periplasmic binding protein LacI transcriptional regulator	0	K562_RS10395			0.628857	0.434153	0.109342	-0.0147396	-0.262719	-0.359727
1532	K562_RS10400	ABC transporter permease	-5.16923	-1.33795	-0.634526	-0.0973893	-0.743703	-0.615745	-0.352997	G	Belongs to the binding-protein-dependent transport system permease family	rbsC	rbsC			-4.81623	-0.984957	-0.281529	0.255608	-0.390706	-0.262749
1533	K562_RS10405	sugar ABC transporter ATP-binding protein	0.947381	0.858505	1.2466	1.15587	-0.170505	0.975036	1.24712	G	ABC transporter	0	K562_RS10405			-0.299743	-0.388619	-0.000521929	-0.0912522	-1.41763	-0.272088
1534	K562_RS10410	sugar ABC transporter substrate-binding protein	0.897165	1.14554	1.35067	1.29616	0.99404	1.3081	1.17553	G	PFAM periplasmic binding protein LacI transcriptional regulator	rbsB	rbsB			-0.278363	-0.0299848	0.175138	0.120632	-0.181489	0.132571
1535	K562_RS10415	CysB family HTH-type transcriptional regulator	0.991104	1.02412	1.29023	0.980147	0.838122	1.03054	1.0631	K	Transcriptional regulator	cbl	cbl			-0.0719917	-0.0389796	0.227134	-0.0829481	-0.224973	-0.0325579
1536	K562_RS10420	sulfate ABC transporter ATP-binding protein	0.708589	0.680751	1.44994	1.22312	0.579695	0.771675	1.05074	P	Part of the ABC transporter complex CysAWTP involved in sulfate thiosulfate import. Responsible for energy coupling to the transport system	cysA	cysA			-0.342147	-0.369985	0.399208	0.172386	-0.471041	-0.279061
1537	K562_RS10425	sulfate ABC transporter permease subunit CysW	0.191131	0.268237	0.497404	0.660375	0.77637	0.830692	0.812276	P	sulfate ABC transporter	cysW	cysW			-0.621145	-0.544039	-0.314872	-0.151901	-0.0359055	0.0184162
1538	K562_RS10430	sulfate ABC transporter permease subunit CysT	0.547219	0.51388	1.8998	2.00986	1.67789	2.41941	1.65589	P	sulfate ABC transporter, inner membrane subunit CysT	cysT	cysT			-1.10867	-1.14201	0.243909	0.353973	0.0220025	0.76352
1539	K562_RS10435	sulfate ABC transporter substrate-binding protein	1.56494	1.41271	1.04454	0.786661	0.681135	0.914099	0.631567	P	Sulfate ABC transporter, periplasmic sulfate-binding protein	cysP	cysP			0.933371	0.781143	0.412976	0.155094	0.049568	0.282531
1540	K562_RS10450	DUF2939 domain-containing protein	1.203	1.35413	0.496123	0.883776	0.717523	0.75266	1.40982	S	Protein of unknown function (DUF2939)	0	K562_RS10450			-0.206819	-0.0556909	-0.913698	-0.526045	-0.692298	-0.657161
1541	K562_RS10455	universal stress protein	0.967986	0.6129	0.872653	0.745981	0.867601	0.7226	0.684512	T	Belongs to the universal stress protein A family	0	K562_RS10455			0.283474	-0.0716128	0.188141	0.0614684	0.183089	0.0380876
1542	K562_RS10460	nodulation factor ABC transporter ATP-binding protein NodI	0.0376564	0.543163	-0.1485	-0.182509	0.119273	-0.637954	-0.250147	P	Part of the ABC transporter complex NodIJ involved in the export of the nodulation factors (Nod factors), the bacterial signal molecules that induce symbiosis and subsequent nodulation induction. Nod factors are LCO (lipo-chitin oligosaccharide), a modified beta-1,4-linked N-acetylglucosamine oligosaccharide. This subunit is responsible for energy coupling to the transport system	nodI	nodI			0.287803	0.79331	0.101647	0.0676377	0.36942	-0.387807
1543	K562_RS10465	ABC transporter permease	1.02811	1.2515	0.982587	1.20699	1.10213	0.844334	1.19535	V	Transport permease protein	nodJ	nodJ			-0.167247	0.056145	-0.212767	0.0116333	-0.0932288	-0.35102
1544	K562_RS10470	hypothetical protein	0.904262	1.23653	0.480328	1.22738	0.695079	0.925822	0.560168	0	0	0	K562_RS10470			0.344094	0.676359	-0.0798402	0.667212	0.134911	0.365654
1545	K562_RS10475	permease	1.50694	1.22411	0.798396	0.881567	0.750336	0.779529	0.825662	S	Predicted permease	0	K562_RS10475			0.681274	0.398452	-0.0272664	0.055905	-0.0753263	-0.0461327
1546	K562_RS10480	tRNA 2-selenouridine(34) synthase MnmH	0.0207342	-0.0733873	0.901024	0.731142	0.773937	1.1254	1.19283	H	Catalyzes the transfer of selenium from selenophosphate for conversion of 2-thiouridine to 2-selenouridine at the wobble position in tRNA	selU	selU			-1.1721	-1.26622	-0.291809	-0.461691	-0.418897	-0.0674354
1547	K562_RS10485	LysR family transcriptional regulator	0.546507	0.452188	0.857359	0.323469	0.666495	0.609604	0.588385	K	regulatory protein LysR	0	K562_RS10485			-0.0418785	-0.136198	0.268973	-0.264917	0.0781092	0.0212185
1548	K562_RS10490	M20 family metallopeptidase	0.801429	0.598992	0.55579	0.947795	0.765783	0.837461	0.606888	E	peptidase dimerisation domain protein	0	K562_RS10490			0.194541	-0.00789588	-0.0510981	0.340907	0.158895	0.230573
1549	K562_RS10495	MFS transporter	0.552662	0.70474	0.794461	0.562335	0.577025	0.933429	0.810611	P	Major facilitator Superfamily	0	K562_RS10495			-0.257949	-0.105871	-0.0161501	-0.248275	-0.233586	0.122819
1550	K562_RS10500	NADP(H)-dependent aldo-keto reductase	-2.5542	-3.9394	-2.12698	-2.70156	-2.108	-3.09978	-1.89682	C	aldo keto reductase	0	K562_RS10500			-0.657377	-2.04258	-0.230157	-0.804735	-0.211177	-1.20296
1551	K562_RS10505	PaaI family thioesterase	-0.0305158	0.0780846	-0.213644	-0.0678856	-0.48522	-0.61414	-0.106629	Q	Thioesterase superfamily	0	K562_RS10505			0.0761129	0.184713	-0.107015	0.0387432	-0.378591	-0.507512
1552	K562_RS10510	helix-turn-helix transcriptional regulator	1.1423	1.01931	0.763469	0.839896	0.98962	0.711942	0.92891	K	HxlR-like helix-turn-helix	0	K562_RS10510			0.213388	0.0903951	-0.165441	-0.0890138	0.0607101	-0.216968
1553	K562_RS10515	phospholipase D family protein	-0.192433	-0.559582	-0.813845	-0.252284	0.274272	-0.0909303	-1.05764	I	PLD-like domain	nuc	nuc			0.865206	0.498057	0.243794	0.805355	1.33191	0.966709
1554	K562_RS10525	sensor domain-containing diguanylate cyclase	0.325125	1.07261	1.04259	0.666147	0.66418	0.937237	0.42496	T	Diguanylate cyclase	0	K562_RS10525			-0.0998345	0.647649	0.617633	0.241187	0.239221	0.512278
1555	K562_RS10530	VOC family protein	-0.0502658	0.0581086	-0.253979	-0.363196	0.440654	-0.470699	-1.06554	S	Glyoxalase bleomycin resistance protein dioxygenase	0	K562_RS10530			1.01527	1.12365	0.811558	0.70234	1.50619	0.594838
1556	K562_RS10550	DUF695 domain-containing protein	-0.754096	-0.434986	0.765879	0.0706036	-0.12456	-0.287319	0.00614073	S	Family of unknown function (DUF695)	0	K562_RS10550			-0.760237	-0.441127	0.759738	0.0644628	-0.1307	-0.293459
1557	K562_RS10555	hypothetical protein	0.633023	0.613201	0.655553	0.543684	0.406278	0.157726	0.168499	0	#N/A	#N/A	#N/A			0.464524	0.444702	0.487054	0.375185	0.237779	-0.0107726
1558	K562_RS10560	hypothetical protein	0.0394304	0.0926834	0.292514	0.271319	0.238265	0.122327	-0.00411056	0	#N/A	#N/A	#N/A			0.0435409	0.096794	0.296624	0.275429	0.242375	0.126438
1559	K562_RS10565	hypothetical protein	-0.249328	-1.07084	-0.92241	-1.20373	-1.08897	-0.600742	-1.41402	0	0	0	K562_RS10565			1.1647	0.343181	0.491614	0.210291	0.325049	0.813282
1560	K562_RS10570	GNAT family N-acetyltransferase	0.45665	0.1154	0.204851	0.287533	0.105693	0.371805	0.139056	K	PFAM GCN5-related N-acetyltransferase	0	K562_RS10570			0.317594	-0.0236558	0.0657951	0.148477	-0.0333626	0.23275
1561	K562_RS10575	hypothetical protein	-0.759134	-1.83087	0.242406	-0.267765	-0.301336	-0.00435421	-0.440537	0	#N/A	#N/A	#N/A			-0.318598	-1.39034	0.682943	0.172771	0.1392	0.436182
1562	K562_RS10585	tRNA dihydrouridine(20/20a) synthase DusA	0.0462519	0.0913687	-0.119724	0.0377633	0.450055	-0.175363	-0.173468	J	Catalyzes the synthesis of 5,6-dihydrouridine (D), a modified base found in the D-loop of most tRNAs, via the reduction of the C5-C6 double bond in target uridines. Specifically modifies U20 and U20a in tRNAs	dusA	dusA			0.21972	0.264836	0.0537433	0.211231	0.623522	-0.00189566
1563	K562_RS10590	hypothetical protein	0.355902	0.242984	0.403243	-0.226951	0.19549	0.321562	0.0410528	0	0	0	K562_RS10590			0.314849	0.201931	0.362191	-0.268004	0.154437	0.280509
1564	K562_RS10610	aliphatic sulfonate ABC transporter permease SsuC	0.228537	0.50742	0.908796	-0.829914	-0.111096	-0.474924	0.0177393	P	PFAM binding-protein-dependent transport systems inner membrane component	ssuC	ssuC			0.210798	0.489681	0.891057	-0.847653	-0.128835	-0.492664
1565	K562_RS10615	FMNH2-dependent alkanesulfonate monooxygenase	0.561169	0.314676	0.478737	0.259368	0.0337659	0.237391	0.186931	C	Catalyzes the desulfonation of aliphatic sulfonates	ssuD	ssuD			0.374238	0.127745	0.291806	0.0724368	-0.153165	0.0504598
1566	K562_RS10620	hypothetical protein	0.0467649	0.134083	0.654787	0.702163	0.323081	0.306927	0.183129	0	0	0	K562_RS10620			-0.136364	-0.0490451	0.471658	0.519035	0.139952	0.123798
1567	K562_RS10625	enoyl-CoA hydratase/isomerase family protein	0.729733	0.0300467	-0.0265044	-0.10745	3.67011e-05	-0.0210651	1.14619	I	enoyl-CoA hydratase	0	K562_RS10625			-0.416458	-1.11615	-1.1727	-1.25364	-1.14616	-1.16726
1568	K562_RS10630	multidrug efflux SMR transporter	-1.11284	-3.35315	0.522044	-0.219073	-0.822187	0.363493	-0.130919	P	Small multidrug resistance protein	emrE	emrE			-0.981918	-3.22223	0.652963	-0.0881536	-0.691268	0.494412
1569	K562_RS10635	heme-degrading domain-containing protein	-0.0701624	-0.214398	0.896039	0.885146	0.521245	1.39811	0.451694	S	Belongs to the UPF0303 family	0	K562_RS10635			-0.521857	-0.666092	0.444345	0.433452	0.0695505	0.946413
1570	K562_RS10645	NUDIX hydrolase	0.468807	0.614339	0.326337	0.340116	0.354209	0.564268	0.167217	F	Belongs to the Nudix hydrolase family	0	K562_RS10645			0.301591	0.447122	0.159121	0.172899	0.186993	0.397052
1571	K562_RS10650	leucyl/phenylalanyl-tRNA--protein transferase	0.356855	0.298999	0.570301	-0.18645	0.455351	0.434105	-0.0314222	O	Functions in the N-end rule pathway of protein degradation where it conjugates Leu, Phe and, less efficiently, Met from aminoacyl-tRNAs to the N-termini of proteins containing an N-terminal arginine or lysine	aat	aat			0.388277	0.330422	0.601723	-0.155028	0.486774	0.465528
1572	K562_RS10655	arginyltransferase	-1.73759	-1.72102	-0.772412	-0.657326	-0.788595	-0.467332	-0.495291	O	May conjugate Arg from its aminoacyl-tRNA to the N- termini of proteins containing an N-terminal aspartate or glutamate	ate	ate			-1.2423	-1.22572	-0.277121	-0.162035	-0.293304	0.0279595
1573	K562_RS10660	quinone-dependent dihydroorotate dehydrogenase	0.638284	0.583166	-0.632337	0.581288	0.0653506	-0.152772	0.1462	F	Catalyzes the conversion of dihydroorotate to orotate with quinone as electron acceptor	pyrD	pyrD			0.492084	0.436966	-0.778537	0.435088	-0.0808496	-0.298973
1574	K562_RS10665	cystine ABC transporter substrate-binding protein	-0.833115	-0.965175	0.112955	-0.842168	-0.616481	-1.43	-0.882143	E	belongs to the bacterial solute-binding protein 3 family	0	K562_RS10665			0.0490287	-0.0830321	0.995099	0.0399748	0.265662	-0.547852
1575	K562_RS10670	amino acid ABC transporter permease	0.0549847	-0.125771	0.172254	-0.0808423	0.13433	0.112043	-0.465432	P	ABC transporter	0	K562_RS10670			0.520417	0.339661	0.637686	0.38459	0.599762	0.577475
1576	K562_RS10680	minor capsid protein	0.0168335	-0.0439693	-0.198008	-0.316552	-0.0956281	-0.0915151	-0.0328498	L	head morphogenesis	0	K562_RS10680			0.0496833	-0.0111195	-0.165158	-0.283702	-0.0627783	-0.0586653
1577	K562_RS10685	hypothetical protein	-0.786073	-0.151616	-0.803259	-0.506737	-0.208197	-0.207532	-0.88753	0	#N/A	#N/A	#N/A			0.101457	0.735914	0.0842708	0.380793	0.679333	0.679998
1578	K562_RS10690	DUF935 family protein	0.598659	-0.237871	0.0822307	0.0817108	0.058012	-0.0938468	0.123886	S	Protein of unknown function (DUF935)	0	K562_RS10690			0.474773	-0.361757	-0.0416552	-0.042175	-0.0658739	-0.217733
1579	K562_RS10695	phage terminase large subunit	-0.47023	-0.491185	-1.22382	-0.973546	-0.529352	-0.317692	-0.951189	S	TIGRFAM Phage	0	K562_RS10695			0.480959	0.460004	-0.272634	-0.0223573	0.421837	0.633497
1580	K562_RS10700	DUF1804 family protein	-0.725134	-0.414479	0.635205	-0.21281	-0.292794	-0.147364	0.123574	L	Protein of unknown function (DUF1804)	0	K562_RS10700			-0.848708	-0.538053	0.511631	-0.336384	-0.416368	-0.270937
1581	K562_RS10705	hypothetical protein	0.28731	0.199617	-0.120688	0.321119	0.0984134	-0.154595	-0.243503	0	#N/A	#N/A	#N/A			0.530813	0.44312	0.122815	0.564622	0.341917	0.0889085
1582	K562_RS10725	lytic transglycosylase domain-containing protein	-2.93966	-1.76086	-2.99134	-1.76272	-3.85671	-1.10867	-0.908893	M	Transglycosylase SLT domain	0	K562_RS10725			-2.03077	-0.851968	-2.08245	-0.853824	-2.94782	-0.199781
1583	K562_RS10730	putative holin	-0.485683	-0.45551	-0.54281	-0.761266	-0.432913	-0.0817473	-0.361393	S	Putative 2/3 transmembrane domain holin	0	K562_RS10730			-0.12429	-0.0941165	-0.181417	-0.399873	-0.0715196	0.279646
1584	K562_RS10735	hypothetical protein	-0.940747	-1.08542	-1.01277	-0.958573	-0.922961	-0.677608	-0.906163	0	#N/A	#N/A	#N/A			-0.0345837	-0.179257	-0.106602	-0.0524103	-0.0167978	0.228555
1585	K562_RS10740	hypothetical protein	-0.848801	-0.727806	-0.661617	-0.824801	-0.814408	-0.557802	-1.0361	0	#N/A	#N/A	#N/A			0.187301	0.308297	0.374485	0.211301	0.221694	0.4783
1586	K562_RS10755	hypothetical protein	-0.0962669	-0.27144	-0.171518	0.293755	-0.0994547	-0.463004	0.276004	0	0	0	K562_RS10755			-0.372271	-0.547444	-0.447522	0.0177511	-0.375459	-0.739008
1587	K562_RS10760	Mu transposase C-terminal domain-containing protein	0.0346929	0.025879	0.114135	-0.524859	-0.106015	0.165067	0.27693	L	Mu transposase, C-terminal	0	K562_RS10760			-0.242237	-0.251051	-0.162795	-0.801789	-0.382946	-0.111864
1588	K562_RS10765	AAA family ATPase	0.490098	0.0447386	0.246325	-0.113578	-0.039867	-0.219826	-0.260573	L	AAA domain	0	K562_RS10765			0.750671	0.305311	0.506898	0.146995	0.220706	0.0407467
1589	K562_RS10780	hypothetical protein	-0.205631	0.182156	-0.633691	-0.24304	-0.711268	-0.555339	0.44664	0	0	0	K562_RS10780			-0.652271	-0.264484	-1.08033	-0.68968	-1.15791	-1.00198
1590	K562_RS10805	hypothetical protein	-0.474326	-0.15662	-0.206998	-0.145304	0.170267	-0.22324	0.169621	0	0	0	K562_RS10805			-0.643947	-0.326241	-0.376619	-0.314926	0.000646066	-0.392861
1591	K562_RS10820	regulatory protein GemA	-0.166879	-0.110794	0.281715	-1.4933	0.251654	0.0946592	-0.0559094	S	Protein of unknown function (DUF1018)	0	K562_RS10820			-0.11097	-0.0548844	0.337624	-1.43739	0.307563	0.150569
1592	K562_RS10825	hypothetical protein	-2.68904	-0.800496	-0.818963	-1.15358	0.347169	-0.161162	-1.37977	S	PFAM Mor transcription activator	0	K562_RS10825			-1.30927	0.579269	0.560803	0.226186	1.72693	1.2186
1593	K562_RS10830	hypothetical protein	-0.781753	-0.974591	-0.970151	-0.431025	-0.590943	-0.750873	-0.790115	0	0	0	K562_RS10830			0.00836241	-0.184476	-0.180036	0.35909	0.199172	0.0392416
1594	K562_RS10840	hypothetical protein	-1.78676	-0.901902	-1.11466	-1.78088	-1.63571	-1.66844	-1.65444	0	0	0	K562_RS10840			-0.132322	0.752536	0.539782	-0.126441	0.0187329	-0.0140051
1595	K562_RS10845	hypothetical protein	0.634983	0.218988	0.0849477	0.154766	0.0185236	0.126932	0.0166693	0	#N/A	#N/A	#N/A			0.618313	0.202319	0.0682784	0.138096	0.00185428	0.110262
1596	K562_RS10850	DUF1320 family protein	-1.47117	-0.800165	-0.150267	-1.6288	0.00534049	-1.503	-2.11896	0	#N/A	#N/A	#N/A			0.64779	1.3188	1.96869	0.490159	2.1243	0.615958
1597	K562_RS10855	phage virion morphogenesis protein	-0.210281	-1.06518	-0.228056	-1.44408	-0.977578	-0.820263	-0.79489	S	Phage virion morphogenesis family	0	K562_RS10855			0.584609	-0.270285	0.566834	-0.649186	-0.182687	-0.0253732
1598	K562_RS10860	DUF1834 family protein	0.511992	-0.216647	0.103379	-0.149996	0.467101	0.717401	-0.0741858	0	0	0	K562_RS10860			0.586178	-0.142461	0.177564	-0.0758106	0.541287	0.791586
1599	K562_RS10870	tail sheath protein	-0.229713	-0.567248	-0.268037	0.0157159	-0.812046	-0.332852	-0.446014	S	COG4386 Mu-like prophage tail sheath protein gpL	0	K562_RS10870			0.216301	-0.121234	0.177977	0.46173	-0.366031	0.113162
1600	K562_RS10875	hypothetical protein	-2.34586	-2.17256	-4.22988	-1.55672	-2.26527	-0.847072	-0.084955	0	#N/A	#N/A	#N/A			-2.26091	-2.08761	-4.14492	-1.47176	-2.18031	-0.762117
1601	K562_RS10885	phage tail tape measure protein	-0.630501	-0.14473	-0.80742	0.351054	-0.0301657	-0.169963	0.323463	S	amidase activity	0	K562_RS10885			-0.953963	-0.468193	-1.13088	0.0275917	-0.353628	-0.493426
1602	K562_RS10890	DNA circularization N-terminal domain-containingprotein	-2.32555	-2.27685	-1.37595	-1.46063	-1.94171	-1.91449	-1.63138	S	DNA circularisation protein N-terminus	0	K562_RS10890			-0.694171	-0.645467	0.255424	0.170747	-0.310327	-0.283107
1603	K562_RS10895	hypothetical protein	0.135175	-0.0438036	0.160063	0.144134	0.000921119	-0.0185751	0.114259	S	Tail protein	0	K562_RS10895			0.0209157	-0.158063	0.0458041	0.029875	-0.113338	-0.132834
1604	K562_RS10905	phage GP46 family protein	0.435036	0.0460736	-0.521344	0.22551	-0.31087	-0.0137527	0.115414	S	Phage protein GP46	0	K562_RS10905			0.319621	-0.0693407	-0.636759	0.110096	-0.426284	-0.129167
1605	K562_RS10910	baseplate J/gp47 family protein	-0.273149	-0.171298	-0.132224	0.116536	-0.806531	-0.4894	-0.115713	S	Baseplate J family protein	0	K562_RS10910			-0.157436	-0.0555853	-0.0165107	0.232249	-0.690818	-0.373687
1606	K562_RS10915	DUF2313 domain-containing protein	-0.0748045	0.129648	-0.332453	0.00493545	0.513474	0.165166	0.0292001	S	Uncharacterised protein conserved in bacteria (DUF2313)	0	K562_RS10915			-0.104005	0.100448	-0.361653	-0.0242646	0.484274	0.135966
1607	K562_RS10920	hypothetical protein	-0.344468	-0.340003	-1.4564	-0.547958	-0.812361	-0.503075	-1.14133	M	tail collar domain protein	0	K562_RS10920			0.796864	0.80133	-0.315071	0.593374	0.328972	0.638258
1608	K562_RS10925	hypothetical protein	-0.333722	-0.594976	-0.566624	-0.300316	-0.477199	-0.403497	-0.644058	0	#N/A	#N/A	#N/A			0.310335	0.049082	0.0774333	0.343741	0.166858	0.24056
1609	K562_RS10930	hypothetical protein	0.075678	0.110159	0.211576	-0.00821489	-0.0118769	-0.223483	0.0576727	0	0	0	K562_RS10930			0.0180052	0.0524864	0.153903	-0.0658876	-0.0695496	-0.281156
1610	K562_RS10935	Gfo/Idh/MocA family oxidoreductase	0.40313	0.320591	-0.0847729	0.298876	0.157846	-0.181495	0.178095	0	#N/A	#N/A	#N/A			0.225034	0.142495	-0.262868	0.120781	-0.0202492	-0.35959
1611	K562_RS10940	FadR family transcriptional regulator	-0.0522054	0.139314	-0.127724	0.636128	-0.115263	0.101793	0.312642	K	regulatory protein GntR HTH	0	K562_RS10940			-0.364848	-0.173328	-0.440366	0.323486	-0.427905	-0.210849
1612	K562_RS10950	N-acetylmuramoyl-L-alanine amidase	0.0109764	-0.0202625	0.473872	0.374577	0.0702411	0.183411	0.057997	V	N-Acetylmuramoyl-L-alanine amidase	0	K562_RS10950			-0.0470206	-0.0782595	0.415875	0.31658	0.0122441	0.125414
1613	K562_RS10955	23S rRNA (guanosine(2251)-2'-O)-methyltransferase RlmB	-0.524325	-0.498687	0.132123	0.022386	-0.017819	0.133481	-0.250174	J	Specifically methylates the ribose of guanosine 2251 in 23S rRNA	rlmB	rlmB			-0.274151	-0.248513	0.382297	0.27256	0.232355	0.383655
1614	K562_RS10960	ribonuclease R	-0.738613	-0.774659	-0.858634	-0.432834	-0.614865	-0.414614	-0.491443	J	3'-5' exoribonuclease that releases 5'-nucleoside monophosphates and is involved in maturation of structured RNAs	rnr	rnr			-0.24717	-0.283216	-0.367191	0.0586092	-0.123421	0.0768289
1615	K562_RS10970	aliphatic sulfonate ABC transporter substrate-binding protein	-0.346073	-0.668773	-0.917002	-0.291156	-0.705424	-0.279235	-0.390882	P	TIGRFAM aliphatic sulfonates family ABC transporter, periplsmic ligand-binding protein	0	K562_RS10970			0.0448092	-0.277891	-0.52612	0.0997266	-0.314542	0.111647
1616	K562_RS10985	ROK family protein	0.0603614	0.00685604	-1.03768	-0.401603	-0.438778	-0.387606	-0.454771	G	PFAM ROK family protein	0	K562_RS10985			0.515132	0.461627	-0.58291	0.0531682	0.0159935	0.0671651
1617	K562_RS10990	sugar ABC transporter ATP-binding protein	-1.33111	-0.810032	-0.876081	-0.43707	-1.04001	-1.13514	-2.03144	P	import. Responsible for energy coupling to the transport system	K562_RS10990	K562_RS10990			0.700328	1.22141	1.15536	1.59437	0.99143	0.896299
1618	K562_RS10995	ribose ABC transporter permease	0.0173996	-0.0895787	-0.486863	0.074071	-0.647167	-0.922731	-0.593769	S	Belongs to the binding-protein-dependent transport system permease family	0	K562_RS10995			0.611168	0.50419	0.106906	0.66784	-0.0533983	-0.328962
1619	K562_RS11000	ABC transporter substrate-binding protein	-1.77301	-0.791688	-0.877025	-1.24908	-1.09167	-2.13059	-0.420737	G	abc transporter	0	K562_RS11000			-1.35227	-0.370951	-0.456288	-0.828341	-0.670936	-1.70985
1620	K562_RS11010	SulP family inorganic anion transporter	0.116489	0.145852	0.323598	0.145323	0.132306	-0.0711641	-0.116002	P	Sulfate transporter antisigma-factor antagonist STAS	0	K562_RS11010			0.232491	0.261854	0.4396	0.261325	0.248308	0.044838
1621	K562_RS11015	chromosome partitioning protein ParB	0.281269	0.42114	0.415288	0.225837	-0.341364	0.298239	0.0138662	S	ParB-like nuclease	0	K562_RS11015			0.267403	0.407274	0.401421	0.211971	-0.35523	0.284373
1622	K562_RS11030	TetR family transcriptional regulator	-0.0747827	-0.273206	0.2038	-0.959358	-1.02023	0.585944	-1.50707	K	PFAM regulatory protein TetR	0	K562_RS11030			1.43228	1.23386	1.71087	0.547709	0.486839	2.09301
1623	K562_RS11035	AMP-binding protein	-0.346703	-0.843239	-0.580045	-1.22106	-0.372931	-0.278726	-0.301504	I	PFAM AMP-dependent synthetase and ligase	0	K562_RS11035			-0.045199	-0.541735	-0.278541	-0.919553	-0.0714266	0.0227784
1624	K562_RS11040	DUF1571 domain-containing protein	-1.33524	-0.450554	0.0210506	-1.26075	-1.06394	-0.635399	-0.985833	S	Protein of unknown function (DUF1571)	0	K562_RS11040			-0.349406	0.535278	1.00688	-0.274917	-0.0781115	0.350434
1625	K562_RS11050	RNA chaperone Hfq	0.232944	-1.3389	-2.40763	-0.82082	-1.97623	-1.20469	-1.36443	S	RNA chaperone that binds small regulatory RNA (sRNAs) and mRNAs to facilitate mRNA translational regulation in response to envelope stress, environmental stress and changes in metabolite concentrations. Also binds with high specificity to tRNAs	0	K562_RS11050			1.59738	0.0255295	-1.0432	0.543613	-0.611797	0.159745
1626	K562_RS11055	DUF2968 domain-containing protein	0.0329957	-0.539514	0.623297	-0.491929	-0.741401	-0.00766652	-0.386055	S	Protein of unknown function (DUF2968)	0	K562_RS11055			0.419051	-0.153459	1.00935	-0.105874	-0.355346	0.378389
1627	K562_RS11060	sigma-54-dependent Fis family transcriptional regulator	-0.285359	-0.527753	-0.589341	-0.358418	-0.991788	-0.274818	-0.802568	K	Transcriptional regulator	0	K562_RS11060			0.517209	0.274815	0.213227	0.44415	-0.189221	0.52775
1628	K562_RS11065	hypothetical protein	-0.179527	-0.319909	-0.289441	-0.130939	-0.104931	-0.124879	-0.282609	S	Putative Tad-like Flp pilus-assembly	0	K562_RS11065			0.103082	-0.0372997	-0.00683245	0.15167	0.177677	0.157729
1629	K562_RS11075	hypothetical protein	-1.02029	-1.06838	-1.0073	-0.688158	-0.899707	-0.204231	-0.148832	U	SMART Tetratricopeptide domain protein	0	K562_RS11075			-0.871459	-0.919543	-0.858472	-0.539326	-0.750875	-0.055399
1630	K562_RS11080	type II secretion system F family protein	-0.173387	-0.000133812	0.497163	0.0769998	0.00100194	0.285337	-0.528592	U	Type II secretion system	0	K562_RS11080			0.355205	0.528458	1.02576	0.605592	0.529594	0.813929
1631	K562_RS11085	type II secretion system F family protein	0.89618	0.286923	0.255437	0.177468	0.510234	-0.23453	-0.270883	U	Type II secretion system	0	K562_RS11085			1.16706	0.557805	0.52632	0.448351	0.781117	0.0363523
1632	K562_RS11090	CpaF family protein	-0.176164	-0.543721	0.409304	-0.150968	-1.23213	-0.463004	0.170071	U	type II secretion system protein E	cpaF2	cpaF2			-0.346235	-0.713793	0.239233	-0.321039	-1.4022	-0.633076
1633	K562_RS11095	fimbrial protein	0.157621	0.327063	0.654284	0.267152	0.15023	0.70886	0.487675	U	Pilus assembly protein	cpaE2	cpaE2			-0.330053	-0.160611	0.16661	-0.220522	-0.337445	0.221186
1634	K562_RS11100	type II and III secretion system protein family protein	-0.084485	0.150554	0.132572	-0.145263	-0.310589	-0.0671434	-0.255846	U	Belongs to the GSP D family	cpaC	cpaC			0.171361	0.4064	0.388418	0.110583	-0.0547424	0.188703
1635	K562_RS11105	Flp pilus assembly protein CpaB	0.245396	0.0175563	-0.0132241	-0.0604608	-0.50831	-0.0163269	-0.0952371	U	Flp pilus assembly protein RcpC/CpaB	0	K562_RS11105			0.340633	0.112793	0.082013	0.0347764	-0.413073	0.0789102
1636	K562_RS11110	pilus assembly protein	0.279605	0.261745	0.155249	0.301018	0.260889	-0.108013	-0.0370412	U	TadE-like protein	0	K562_RS11110			0.316646	0.298786	0.192291	0.338059	0.29793	-0.0709722
1637	K562_RS11115	prepilin peptidase	-0.551391	-0.623564	-0.649414	-0.442145	-0.519052	-0.553361	-0.561775	N	PFAM peptidase A24A, prepilin type IV	0	K562_RS11115			0.0103842	-0.0617883	-0.0876391	0.11963	0.0427232	0.00841386
1638	K562_RS11120	Flp family type IVb pilin	-0.662682	-0.64732	-0.403825	-0.426404	-0.45386	-0.421144	-0.537473	U	Flp/Fap pilin component	0	K562_RS11120			-0.12521	-0.109847	0.133647	0.111069	0.0836129	0.116328
1639	K562_RS11125	collagen-like triple helix repeat-containing protein	-0.80493	-0.0411737	-0.427568	-0.22197	-0.215133	-0.140318	-0.0515667	U	Bacterial collagen, middle region	0	K562_RS11125			-0.753364	0.010393	-0.376002	-0.170403	-0.163566	-0.0887512
1640	K562_RS11130	collagen-like triple helix repeat-containing protein	-0.286988	-0.333246	-1.40134	-0.306895	-0.389319	-0.143653	-0.700822	S	Bacterial collagen, middle region	0	K562_RS11130			0.413834	0.367576	-0.700514	0.393927	0.311503	0.557169
1641	K562_RS11135	ShlB/FhaC/HecB family hemolysin secretion/activation protein	-0.26998	-0.385587	-0.297036	-0.257679	-0.255386	-0.45481	-0.449281	U	PFAM Polypeptide-transport-associated domain protein ShlB-type	0	K562_RS11135			0.179301	0.0636939	0.152245	0.191602	0.193895	-0.00552883
1642	K562_RS11140	DUF2147 domain-containing protein	-0.424582	-1.3458	-0.239004	-0.329885	-0.176624	-0.0870876	-0.531329	S	Uncharacterized protein conserved in bacteria (DUF2147)	0	K562_RS11140			0.106747	-0.814472	0.292326	0.201445	0.354706	0.444242
1643	K562_RS11145	transposase	0.457389	-0.00845719	0.230627	0.289056	0.11443	-0.120154	0.111639	L	Putative transposase of IS4/5 family (DUF4096)	0	K562_RS11145			0.34575	-0.120096	0.118989	0.177417	0.00279152	-0.231793
1644	K562_RS11150	cell division protein ZapE	-1.06493	-0.10182	-1.99988	-1.67505	-1.86964	-1.98391	-1.59012	S	PFAM AFG1-family ATPase	0	K562_RS11150			0.525191	1.4883	-0.409765	-0.0849382	-0.279525	-0.393794
1645	K562_RS11155	dihydrolipoyl dehydrogenase	-1.83975	-0.524334	-1.52369	-0.129985	0.0975257	-0.341028	-2.1044	C	Dehydrogenase	odhL	odhL			0.26465	1.58006	0.58071	1.97441	2.20192	1.76337
1646	K562_RS11170	translational GTPase TypA	-0.417605	-0.424989	-1.32096	-0.781589	-0.441	-0.715667	-1.16392	T	GTP-binding protein	typA	typA			0.746316	0.738932	-0.157039	0.382332	0.722922	0.448255
[truncated: 3,790 more rows]

## Sheet: Sheet3
locusId	desc	Fit_MS-40	Fit_DMSO	Δgene fit	COG	Annotation (eggNOG)	gene name	Sig	Pvalue	z-score	FoldChange	ABS	Log2	Log2Full	Num	(-)log10P
[truncated: 5,436 more rows]

## Sheet: Sheet4
ProteinID	locusId	desc	Fit_MS-40	Fit_DMSO	Δgene fit	COG	Annotation (eggNOG)	gene name	Sig	Pvalue	Essential?
[truncated: 825 more rows]

[truncated: 2 more sheets: Sheet5, Sheet6]
