# Supplementary material for: The mechanism of action of auranofin analogs in B. cenocepacia revealed by chemogenomic profiling
Source: Microbiol Spectr. 2024 Jan 11;12(2):e03201-23. doi: 10.1128/spectrum.03201-23 (PMC10846046; doi:10.1128/spectrum.03201-23)
Supplement: File S2 — Gene fitness scores of ROS of other ROS inducer exposures. [file spectrum.03201-23-s0002.xlsx]

## Sheet: Sheet1
Sheet 1	Table of contents
Sheet 2	Gene fitness for all genes when exposed to As2O3
Sheet 3	Genes that had significant changes in gene fitness exposed to As2O3
Sheet 4	Gene fitness for all genes when exposed to Diamide
Sheet 5	Genes that had significant changes in gene fitness exposed to Diamide
Sheet 6	Gene fitness for all genes when exposed to H2O2
Sheet 7	Genes that had significant changes in gene fitness exposed to H2O2
Sheet 8	Gene fitness for all genes when exposed to Paraquat
Sheet 9	Genes that had significant changes in gene fitness exposed to Paraquat

## Sheet: Sheet2
locusId	desc	Fit_As2O3	Fit_DMSO	Δgene fit	COG	Annotation (eggNOG)	gene name	Sig	Pvalue	z-score	FoldChange	ABS	Log2	Log2Full	(-)log10P
K562_RS00005	cation:proton antiporter	0.215071	0.336332	-0.121261	P	Pfam Sodium hydrogen exchanger	0	Not_Sig	0.564763	-0.230081	0.639461	0.639461	-0.645071	-0.645071	0.248134
K562_RS00010	glutamate--cysteine ligase	0.444601	0.00725749	0.437344	H	ATP-dependent carboxylate-amine ligase which exhibits weak glutamate--cysteine ligase activity	ybdK	Not_Sig	0.0589885	0.725094	61.261	61.261	5.9369	5.9369	1.22923
K562_RS00015	winged helix-turn-helix transcriptional regulator	1.20652	0.821144	0.385373	K	Regulatory protein MarR	0	Not_Sig	0.242922	0.636227	1.46931	1.46931	0.555141	0.555141	0.614532
K562_RS00020	glutamine amidotransferase	0.549641	0.147495	0.402146	F	Glutamine amido-transferase	0	Not_Sig	0.41086	0.664908	3.72651	3.72651	1.89783	1.89783	0.386306
K562_RS00025	NADH:flavin oxidoreductase/NADH oxidase	0.698787	0.354849	0.343939	C	NADH flavin oxidoreductase NADH oxidase	0	Not_Sig	0.471464	0.565378	1.96925	1.96925	0.97765	0.97765	0.326551
K562_RS00030	SET domain-containing protein-lysine N-methyltransferase	0.217336	-0.129254	0.34659	S	Nuclear protein SET	0	Not_Sig	0.48223	0.569911	-1.68147	1.68147	0.749726	-0.749726	0.316746
K562_RS00035	sensor histidine kinase	0.553785	-0.0107447	0.56453	T	PhoQ Sensor	0	Not_Sig	0.0669295	0.942574	-51.5402	51.5402	5.68763	-5.68763	1.17438
K562_RS00040	response regulator transcription factor	0.835779	0.785355	0.0504231	K	response regulator	0	Not_Sig	0.735382	0.0634865	1.0642	1.0642	0.089775	0.089775	0.133487
K562_RS00050	4a-hydroxytetrahydrobiopterin dehydratase	0.28297	1.1756	-0.892632	H	pterin-4-alpha-carbinolamine dehydratase	phhB	Sig	0.0120393	-1.54907	0.240702	0.240702	-2.05468	-2.05468	1.9194
K562_RS00055	phenylalanine 4-monooxygenase	1.21127	1.56593	-0.354657	E	Phenylalanine-4-hydroxylase	phhA	Not_Sig	0.291037	-0.629172	0.773516	0.773516	-0.370496	-0.370496	0.536051
K562_RS00070	LysR family transcriptional regulator	0.182149	0.22316	-0.0410114	K	transcriptional Regulator, LysR family	0	Not_Sig	0.862281	-0.0928602	0.816224	0.816224	-0.292963	-0.292963	0.0643514
K562_RS00075	choline dehydrogenase	0.814909	0.465904	0.349004	E	(GMC) oxidoreductase	betA	Sig	0.0362647	0.57404	1.74909	1.74909	0.806605	0.806605	1.44052
K562_RS00080	ABC transporter ATP-binding protein	-0.00339629	0.262344	-0.265741	E	abc transporter	0	Not_Sig	0.689223	-0.477132	-0.0129459	0.0129459	-6.27136	6.27136	0.16164
K562_RS00085	ABC transporter ATP-binding protein	-0.960711	-1.06971	0.108997	E	Amino acid amide ABC transporter ATP-binding protein 2, HAAT family	0	Not_Sig	0.699706	0.163644	0.898106	0.898106	-0.155043	-0.155043	0.155084
K562_RS00090	ABC transporter substrate-binding protein	0.095411	0.100799	-0.00538845	E	abc transporter	0	Not_Sig	0.969623	-0.0319474	0.946543	0.946543	-0.0792602	-0.0792602	0.0133972
K562_RS00095	branched-chain amino acid ABC transporter permease	0.264969	0.303848	-0.0388793	E	Belongs to the binding-protein-dependent transport system permease family	0	Not_Sig	0.889691	-0.0892144	0.872044	0.872044	-0.197528	-0.197528	0.0507609
K562_RS00100	branched-chain amino acid ABC transporter permease	-0.874633	-0.160445	-0.714188	E	Belongs to the binding-protein-dependent transport system permease family	0	Not_Sig	0.22448	-1.24395	5.4513	5.4513	2.4466	2.4466	0.648823
K562_RS00105	ABC transporter substrate-binding protein	0.51094	-0.0672476	0.578187	E	amino acid	0	Not_Sig	0.15181	0.965927	-7.59789	7.59789	2.9256	-2.9256	0.8187
K562_RS00110	branched-chain amino acid ABC transporter permease	0.185995	-0.140801	0.326797	E	Belongs to the binding-protein-dependent transport system permease family	0	Not_Sig	0.562893	0.536066	-1.32097	1.32097	0.401602	-0.401602	0.249574
K562_RS00115	branched-chain amino acid ABC transporter ATP-binding protein/permease	-0.0180749	-0.241535	0.22346	P	Belongs to the binding-protein-dependent transport system permease family	0	Not_Sig	0.535458	0.359367	0.0748334	0.0748334	-3.74017	-3.74017	0.271274
K562_RS00120	ABC transporter ATP-binding protein	0.401855	-0.000505012	0.40236	E	abc transporter	0	Not_Sig	0.170065	0.665274	-795.734	795.734	9.63614	-9.63614	0.769386
K562_RS00125	tRNA uridine-5-carboxymethylaminomethyl(34) synthesis enzyme MnmG	-1.67214	-1.48261	-0.189531	D	NAD-binding protein involved in the addition of a carboxymethylaminomethyl (cmnm) group at the wobble position (U34) of certain tRNAs, forming tRNA-cmnm(5)s(2)U34	gidA	Not_Sig	0.881873	-0.346818	1.12784	1.12784	0.173557	0.173557	0.0545939
K562_RS00130	16S rRNA (guanine(527)-N(7))-methyltransferase RsmG	-1.49912	-0.347251	-1.15187	J	Specifically methylates the N7 position of guanine in position 527 of 16S rRNA	rsmG	Sig	0.000496217	-1.99236	4.31712	4.31712	2.11007	2.11007	3.30433
K562_RS00145	anion permease	0.697265	0.0631069	0.634158	P	Citrate transporter	0	Not_Sig	0.11127	1.06163	11.049	11.049	3.46584	3.46584	0.95362
K562_RS00190	F0F1 ATP synthase subunit epsilon	0.544257	-0.783119	1.32738	C	Produces ATP from ADP in the presence of a proton gradient across the membrane	atpC	Not_Sig	0.0733614	2.24699	-0.694987	0.694987	-0.524943	0.524943	1.13453
K562_RS00195	AMP-binding protein	-0.176142	-0.181494	0.00535204	I	PFAM AMP-dependent synthetase and ligase	0	Not_Sig	0.98342	-0.0135819	0.970511	0.970511	-0.0431833	-0.0431833	0.00726082
K562_RS00205	transporter substrate-binding domain-containing protein	0.0618101	-0.0129933	0.0748034	E	Belongs to the bacterial solute-binding protein 3 family	pheC	Not_Sig	0.732551	0.105175	-4.75707	4.75707	2.25007	-2.25007	0.135162
K562_RS00220	trifunctional transcriptional regulator/proline dehydrogenase/L-glutamate gamma-semialdehyde dehydrogenase	0.567758	0.445945	0.121812	C	Oxidizes proline to glutamate for use as a carbon and nitrogen source	putA	Not_Sig	0.532135	0.185557	1.27316	1.27316	0.348409	0.348409	0.273978
K562_RS00225	branched-chain amino acid ABC transporter substrate-binding protein	0.523917	0.0401837	0.483734	E	amino acid	0	Not_Sig	0.406896	0.804417	13.0381	13.0381	3.70466	3.70466	0.390517
K562_RS00235	AMP-binding protein	0.885603	0.678609	0.206994	I	amp-dependent synthetase and ligase	0	Not_Sig	0.717369	0.331212	1.30503	1.30503	0.384079	0.384079	0.144258
K562_RS00240	acyl-CoA dehydrogenase family protein	0.237359	-0.118276	0.355635	C	acyl-CoA dehydrogenase	0	Not_Sig	0.25791	0.585378	-2.00682	2.00682	1.00491	-1.00491	0.588532
K562_RS00245	TetR/AcrR family transcriptional regulator	0.984314	-0.0749799	1.05929	K	PFAM regulatory protein TetR	0	Not_Sig	0.0517728	1.78859	-13.1277	13.1277	3.71454	-3.71454	1.2859
K562_RS00250	pyridoxal phosphate-dependent aminotransferase	0.471804	0.359899	0.111905	E	PFAM aminotransferase class I and II	0	Not_Sig	0.705752	0.168617	1.31094	1.31094	0.390597	0.390597	0.151348
K562_RS00260	ABC transporter substrate-binding protein	0.590238	0.981131	-0.390893	E	Belongs to the bacterial solute-binding protein 3 family	0	Sig	0.0226635	-0.691133	0.601589	0.601589	-0.733149	-0.733149	1.64467
K562_RS00265	FAD-binding oxidoreductase	0.445977	0.863869	-0.417892	C	PFAM FAD linked oxidase domain protein	0	Not_Sig	0.126379	-0.7373	0.516255	0.516255	-0.953843	-0.953843	0.898326
K562_RS00270	PadR family transcriptional regulator	-0.218799	0.318819	-0.537619	K	Transcriptional regulator PadR-like family	0	Not_Sig	0.336545	-0.942024	-0.68628	0.68628	-0.543132	0.543132	0.472957
K562_RS00275	Cd(II)/Pb(II)-responsive transcriptional regulator	1.03003	0.604686	0.425343	K	Cd(Ii) pb(Ii)-responsive transcriptional regulator	0	Not_Sig	0.180646	0.704573	1.70341	1.70341	0.768426	0.768426	0.743171
K562_RS00280	heavy metal translocating P-type ATPase	1.47056	1.09293	0.377622	P	Heavy metal translocating P-type atpase	cadA	Not_Sig	0.292846	0.622974	1.34551	1.34551	0.428156	0.428156	0.53336
K562_RS00290	AraC family transcriptional regulator	0.933271	0.908355	0.0249151	K	AraC family transcriptional regulator	0	Not_Sig	0.938379	0.0198696	1.02743	1.02743	0.0390385	0.0390385	0.0276218
K562_RS00295	mechanosensitive ion channel	-0.681035	-0.313537	-0.367498	M	Conserved TM helix	0	Not_Sig	0.241994	-0.65113	2.17211	2.17211	1.11909	1.11909	0.616196
K562_RS00300	ethanolamine permease	0.651867	0.234139	0.417728	E	ethanolamine	eat	Not_Sig	0.12756	0.691553	2.78411	2.78411	1.47721	1.47721	0.894285
K562_RS00305	ethanolamine ammonia-lyase subunit EutB	0.609581	0.696751	-0.0871705	E	Ethanolamine ammonia lyase large subunit	eutB	Not_Sig	0.798845	-0.171789	0.87489	0.87489	-0.192826	-0.192826	0.0975377
K562_RS00310	ethanolamine ammonia-lyase subunit EutC	0.624466	0.980841	-0.356375	E	Belongs to the EutC family	eutC	Not_Sig	0.354127	-0.63211	0.636664	0.636664	-0.651397	-0.651397	0.450841
K562_RS00315	LysR family transcriptional regulator	0.756844	0.911669	-0.154825	K	LysR substrate binding domain	0	Sig	0.0254392	-0.287473	0.830175	0.830175	-0.268513	-0.268513	1.5945
K562_RS00320	MFS transporter	0.561088	0.926131	-0.365043	P	Major Facilitator Superfamily	0	Not_Sig	0.339436	-0.646931	0.605841	0.605841	-0.722989	-0.722989	0.469242
K562_RS00325	pyridoxamine 5'-phosphate oxidase family protein	0.967466	1.11089	-0.143419	S	Pyridoxamine 5'-phosphate oxidase	0	Not_Sig	0.581836	-0.267969	0.870897	0.870897	-0.199426	-0.199426	0.2352
K562_RS00330	aldehyde dehydrogenase	0.55824	0.148304	0.409936	C	belongs to the aldehyde dehydrogenase family	acoD	Not_Sig	0.288221	0.678229	3.76416	3.76416	1.91233	1.91233	0.540275
K562_RS00335	hypothetical protein	1.44449	1.09759	0.346902	S	pyridoxamine 5-phosphate	0	Not_Sig	0.202189	0.570444	1.31606	1.31606	0.396222	0.396222	0.694243
K562_RS00340	helix-turn-helix domain-containing protein	0.252532	0.975111	-0.722579	K	PFAM helix-turn-helix- domain containing protein AraC type	0	Sig	0.0013056	-1.25829	0.258978	0.258978	-1.9491	-1.9491	2.88419
K562_RS00345	hypothetical protein	-0.102352	0.193493	-0.295845	N/A	0	0	Not_Sig	0.543251	-0.528607	-0.528969	0.528969	-0.918744	0.918744	0.265
K562_RS00350	thiamine pyrophosphate-binding protein	0.884993	0.815666	0.0693271	E	Belongs to the TPP enzyme family	ilvG	Not_Sig	0.904775	0.095811	1.08499	1.08499	0.117688	0.117688	0.0434595
K562_RS00355	hypothetical protein	0.8064	1.0137	-0.207302	N/A	0	0	Not_Sig	0.6038	-0.377206	0.7955	0.7955	-0.330066	-0.330066	0.219107
K562_RS00365	L-serine ammonia-lyase	0.0045232	0.395202	-0.390679	E	L-Serine dehydratase	sdaA	Not_Sig	0.231888	-0.690767	0.0114453	0.0114453	-6.4491	-6.4491	0.634722
K562_RS00370	alginate lyase family protein	0.279495	0.326414	-0.0469193	S	Alginate lyase	0	Not_Sig	0.900656	-0.102962	0.856258	0.856258	-0.223882	-0.223882	0.0454411
K562_RS00375	aminomethyl-transferring glycine dehydrogenase	0.141955	-0.201516	0.343471	E	The glycine cleavage system catalyzes the degradation of glycine. The P protein binds the alpha-amino group of glycine through its pyridoxal phosphate cofactor	gcvP	Not_Sig	0.34363	0.564579	-0.704436	0.704436	-0.50546	0.50546	0.463909
K562_RS00385	glycine cleavage system aminomethyltransferase GcvT	-0.425821	-0.0358142	-0.390007	E	The glycine cleavage system catalyzes the degradation of glycine	gcvT	Not_Sig	0.0834053	-0.689619	11.8897	11.8897	3.57165	3.57165	1.07881
K562_RS00390	hypothetical protein	0.0597972	0.0529277	0.00686946	N/A	0	0	Not_Sig	0.978738	-0.0109872	1.12979	1.12979	0.176054	0.176054	0.0093336
K562_RS00395	oxidoreductase	0.230246	0.256681	-0.0264347	S	Oxidoreductase domain protein	0	Not_Sig	0.902356	-0.067935	0.897014	0.897014	-0.156798	-0.156798	0.0446219
K562_RS00405	UvrD-helicase domain-containing protein	-0.280772	-0.0981012	-0.182671	L	it can initiate unwinding at a nick in the DNA. It binds to the single-stranded DNA and acts in a progressive fashion along the DNA in the 3' to 5' direction	rep	Not_Sig	0.569512	-0.335088	2.86207	2.86207	1.51706	1.51706	0.244497
K562_RS00410	cytochrome c5 family protein	0.860492	0.463108	0.397384	C	PFAM cytochrome c, class I	0	Sig	0.0408692	0.656765	1.85808	1.85808	0.893812	0.893812	1.3886
K562_RS00420	site-specific integrase	0.0329848	-0.333684	0.366669	L	Belongs to the 'phage' integrase family	0	Not_Sig	0.505563	0.604245	-0.0988502	0.0988502	-3.33861	3.33861	0.296225
K562_RS00425	hypothetical protein	0.674392	-0.495688	1.17008	N/A	#N/A	#N/A	Not_Sig	0.236586	1.97802	-1.36052	1.36052	0.444155	-0.444155	0.626011
K562_RS00430	toprim domain-containing protein	0.626614	0.500758	0.125855	L	Toprim domain	0	Not_Sig	0.723378	0.19247	1.25133	1.25133	0.323461	0.323461	0.140635
K562_RS00445	hypothetical protein	0.372353	0.675945	-0.303592	N/A	0	0	Not_Sig	0.528626	-0.541855	0.550863	0.550863	-0.860235	-0.860235	0.276851
K562_RS00460	hypothetical protein	-3.36654	-2.83521	-0.531326	N/A	#N/A	#N/A	Not_Sig	0.825431	-0.931264	1.1874	1.1874	0.247809	0.247809	0.083319
K562_RS00465	phage late control D family protein	0.196931	0.0581064	0.138825	S	Phage late control gene D protein (GPD)	0	Not_Sig	0.561151	0.214648	3.38915	3.38915	1.76093	1.76093	0.25092
K562_RS00475	hypothetical protein	0.294682	0.353351	-0.058669	D	peptidase	0	Not_Sig	0.673983	-0.123053	0.833964	0.833964	-0.261943	-0.261943	0.171351
K562_RS00480	GpE family phage tail protein	-0.587453	0.185335	-0.772787	S	Phage P2 GpE	0	Not_Sig	0.425726	-1.34415	-3.16968	3.16968	1.66434	-1.66434	0.37087
K562_RS00485	phage tail assembly protein	0.559793	0.0716127	0.48818	S	Phage tail assembly chaperone proteins, E, or 41 or 14	0	Not_Sig	0.380282	0.81202	7.81695	7.81695	2.96661	2.96661	0.419894
K562_RS00490	phage major tail tube protein	0.4747	0.231309	0.243391	S	major tail tube protein	0	Not_Sig	0.473558	0.393447	2.05223	2.05223	1.03719	1.03719	0.324627
K562_RS00495	phage tail sheath protein	0.276939	-0.0296768	0.306615	S	tail sheath protein	0	Not_Sig	0.35823	0.501557	-9.33183	9.33183	3.22216	-3.22216	0.445838
K562_RS00500	tail fiber assembly protein	0.67673	0.419686	0.257044	S	tail fiber assembly-like protein	0	Sig	0.0474919	0.416794	1.61247	1.61247	0.68927	0.68927	1.32338
K562_RS00505	tail fiber protein	-0.0078297	-0.0563357	0.048506	S	tail collar domain protein	0	Not_Sig	0.780959	0.0602084	0.138983	0.138983	-2.84702	-2.84702	0.107372
K562_RS00510	phage tail protein I	0.208462	-0.126924	0.335386	S	Phage tail protein (Tail_P2_I)	0	Not_Sig	0.191448	0.550753	-1.64242	1.64242	0.715826	-0.715826	0.717948
K562_RS00515	baseplate J/gp47 family protein	0.122715	0.435907	-0.313192	S	Baseplate assembly protein	0	Not_Sig	0.314626	-0.55827	0.281516	0.281516	-1.82871	-1.82871	0.502206
K562_RS00520	GPW/gp25 family protein	-0.525228	-0.442165	-0.0830631	S	Gene 25-like lysozyme	0	Not_Sig	0.499369	-0.164766	1.18786	1.18786	0.248359	0.248359	0.301578
K562_RS00525	phage baseplate assembly protein V	0.311749	0.434607	-0.122858	S	Baseplate assembly	0	Not_Sig	0.687379	-0.232813	0.717312	0.717312	-0.479328	-0.479328	0.162804
K562_RS00530	phage tail protein	-0.913506	-0.547653	-0.365852	S	Bacteriophage P2 Tail completion protein	0	Not_Sig	0.653018	-0.648315	1.66804	1.66804	0.738151	0.738151	0.185075
K562_RS00540	DUF3380 domain-containing protein	0.814909	0.775156	0.039753	M	Pfam:DUF3380	0	Not_Sig	0.775703	0.0452414	1.05128	1.05128	0.0721524	0.0721524	0.110304
K562_RS00545	phage holin family protein	0.920846	-0.199743	1.12059	S	Putative 3TM holin, Phage_holin_3	0	Not_Sig	0.0848018	1.89339	-4.61016	4.61016	2.20482	-2.20482	1.07159
K562_RS00560	TIGR04222 domain-containing membrane protein	-0.225878	-0.301554	0.0756754	H	phenylacetate-CoA ligase activity	0	Not_Sig	0.770768	0.106666	0.749048	0.749048	-0.416869	-0.416869	0.113076
K562_RS00565	glycosyltransferase family protein	-0.028378	0.01196	-0.0403379	M	repeat-containing protein	0	Not_Sig	0.891223	-0.0917086	-2.37275	2.37275	1.24656	-1.24656	0.0500138
K562_RS00570	DegT/DnrJ/EryC1/StrS family aminotransferase	0.346709	0.127101	0.219608	E	Belongs to the DegT DnrJ EryC1 family	0	Not_Sig	0.657252	0.35278	2.72782	2.72782	1.44775	1.44775	0.182268
K562_RS00575	tetratricopeptide repeat protein	0.240329	0.256283	-0.0159544	O	Tetratricopeptide TPR_2 repeat protein	0	Not_Sig	0.964122	-0.0500145	0.937747	0.937747	-0.0927295	-0.0927295	0.015868
K562_RS00580	hypothetical protein	0.321781	0.273408	0.0483727	S	Flagellar protein FliT	0	Not_Sig	0.795719	0.0599804	1.17692	1.17692	0.235022	0.235022	0.0992402
K562_RS00585	flagellar filament capping protein FliD	0.327746	-0.128224	0.455971	N	Required for morphogenesis and for the elongation of the flagellar filament by facilitating polymerization of the flagellin monomers at the tip of growing filament. Forms a capping structure, which prevents flagellin subunits (transported through the central channel of the flagellum) from leaking out without polymerization at the distal end	fliD	Not_Sig	0.155673	0.756944	-2.55604	2.55604	1.35391	-1.35391	0.807786
K562_RS00590	flagellin	0.823973	0.758707	0.0652656	N	Flagellin is the subunit protein which polymerizes to form the filaments of bacterial flagella	fliC	Not_Sig	0.795699	0.0888661	1.08602	1.08602	0.119054	0.119054	0.099251
K562_RS00600	TonB-dependent receptor	0.9968	0.844088	0.152712	P	siderophore receptor	0	Not_Sig	0.197611	0.238393	1.18092	1.18092	0.23991	0.23991	0.704188
K562_RS00605	PepSY domain-containing protein	0.917437	1.4574	-0.539966	S	PFAM PepSY-associated TM helix domain protein	0	Sig	0.047044	-0.946038	0.629501	0.629501	-0.667719	-0.667719	1.3275
K562_RS00610	DNA-3-methyladenine glycosylase I	0.747364	1.46512	-0.717753	L	Pfam Methyladenine glycosylase	tag	Sig	0.00650836	-1.25004	0.510105	0.510105	-0.971133	-0.971133	2.18653
K562_RS00615	ATPase	1.55518	1.67884	-0.123659	G	PFAM ATPase, BadF BadG BcrA BcrD type	0	Not_Sig	0.784078	-0.234181	0.926343	0.926343	-0.110382	-0.110382	0.105641
K562_RS00620	Cof-type HAD-IIB family hydrolase	1.50582	1.73978	-0.233964	S	Haloacid dehalogenase domain protein hydrolase, type 3	0	Not_Sig	0.355763	-0.422796	0.865521	0.865521	-0.208359	-0.208359	0.448839
K562_RS00625	aquaporin Z	0.585107	0.738597	-0.15349	G	Channel that permits osmotically driven movement of water in both directions. It is involved in the osmoregulation and in the maintenance of cell turgor during volume expansion in rapidly growing cells. It mediates rapid entry or exit of water in response to abrupt changes in osmolarity	aqpZ	Not_Sig	0.469482	-0.285191	0.792187	0.792187	-0.336087	-0.336087	0.328381
K562_RS00630	H-NS histone family protein	0.24013	0.999458	-0.759328	S	PFAM histone family protein nucleoid-structuring protein H-NS	0	Not_Sig	0.135656	-1.32113	0.24026	0.24026	-2.05733	-2.05733	0.86756
K562_RS00635	glycosyltransferase family 4 protein	1.35453	1.39229	-0.037762	M	PFAM glycosyl transferase group 1	0	Not_Sig	0.875307	-0.0873039	0.972878	0.972878	-0.0396694	-0.0396694	0.0578397
K562_RS00640	hypothetical protein	1.26983	1.09412	0.175705	N/A	#N/A	#N/A	Not_Sig	0.679015	0.277709	1.16059	1.16059	0.214858	0.214858	0.168121
K562_RS00645	flagellar transcriptional regulator FlhD	0.877126	1.06124	-0.184109	N	Functions in complex with FlhC as a master transcriptional regulator that regulates transcription of several flagellar and non-flagellar operons by binding to their promoter region. Activates expression of class 2 flagellar genes, including fliA, which is a flagellum-specific sigma factor that turns on the class 3 genes. Also regulates genes whose products function in a variety of physiological p…	flhD	Not_Sig	0.523794	-0.337548	0.826514	0.826514	-0.274889	-0.274889	0.28084
K562_RS00650	flagellar transcriptional regulator FlhC	0.968076	1.00503	-0.0369584	K	Functions in complex with FlhD as a master transcriptional regulator that regulates transcription of several flagellar and non-flagellar operons by binding to their promoter region. Activates expression of class 2 flagellar genes, including fliA, which is a flagellum-specific sigma factor that turns on the class 3 genes. Also regulates genes whose products function in a variety of physiological p…	flhC	Not_Sig	0.89142	-0.0859299	0.963227	0.963227	-0.0540527	-0.0540527	0.0499174
K562_RS00655	flagellar motor stator protein MotA	1.76699	1.57412	0.192867	N	With MotB forms the ion channels that couple flagellar rotation to proton sodium motive force across the membrane and forms the stator elements of the rotary flagellar machine	motA	Not_Sig	0.669438	0.307056	1.12252	1.12252	0.166746	0.166746	0.17429
K562_RS00660	flagellar motor protein MotB	0.355771	-0.0113773	0.367148	N	PFAM OmpA MotB domain protein	motB	Not_Sig	0.489595	0.605064	-31.2701	31.2701	4.96671	-4.96671	0.310163
K562_RS00665	response regulator	0.951279	0.900899	0.0503798	T	Pfam Response regulator receiver	cheY1	Not_Sig	0.780286	0.0634124	1.05592	1.05592	0.0785028	0.0785028	0.107746
K562_RS00670	chemotaxis protein CheA	-1.07516	0.408644	-1.48381	T	Signal transducing histidine kinase homodimeric	cheA	Not_Sig	0.060474	-2.55994	-2.63105	2.63105	1.39564	-1.39564	1.21843
K562_RS00675	chemotaxis protein CheW	0.547357	0.543347	0.00400997	N	chemotaxis protein	cheW	Not_Sig	0.99113	-0.0158768	1.00738	1.00738	0.0106082	0.0106082	0.00386939
K562_RS00680	Tar ligand binding domain-containing protein	1.03861	1.51664	-0.478029	N	histidine kinase HAMP region domain protein	0	Not_Sig	0.563015	-0.84013	0.684811	0.684811	-0.546222	-0.546222	0.24948
K562_RS00685	chemotaxis protein CheR	-0.00555934	0.969789	-0.975349	H	Methylation of the membrane-bound methyl-accepting chemotaxis proteins (MCP) to form gamma-glutamyl methyl ester residues in MCP	cheR	Not_Sig	0.201353	-1.69051	-0.00573253	0.00573253	-7.44661	7.44661	0.696042
K562_RS00690	chemoreceptor glutamine deamidase CheD	0.949594	1.36628	-0.416691	N	Probably deamidates glutamine residues to glutamate on methyl-accepting chemotaxis receptors (MCPs), playing an important role in chemotaxis	cheD	Not_Sig	0.241142	-0.735246	0.695019	0.695019	-0.524876	-0.524876	0.617727
K562_RS00695	chemotaxis response regulator protein-glutamate methylesterase	1.38413	1.92135	-0.537224	N	catalyzes the demethylation of specific methylglutamate residues introduced into the chemoreceptors (methyl-accepting chemotaxis proteins) by CheR	cheB	Not_Sig	0.340591	-0.941348	0.720393	0.720393	-0.473145	-0.473145	0.467767
K562_RS00700	chemotaxis response regulator CheY	0.422672	1.28152	-0.858845	T	Chemotaxis regulator that, when phosphorylated, interacts with the flagellar motor causing the flagella to spin clockwise which causes the cell to tumble	cheY	Not_Sig	0.399806	-1.4913	0.329822	0.329822	-1.60024	-1.60024	0.398151
K562_RS00705	protein phosphatase CheZ	0.27685	0.0335774	0.243272	N	Plays an important role in bacterial chemotaxis signal transduction pathway by accelerating the dephosphorylation of phosphorylated CheY (CheY-P)	cheZ	Not_Sig	0.439024	0.393245	8.24513	8.24513	3.04354	3.04354	0.357511
K562_RS00710	DUF2844 domain-containing protein	1.94854	1.52734	0.421197	S	Protein of unknown function (DUF2844)	0	Not_Sig	0.0505152	0.697484	1.27577	1.27577	0.35137	0.35137	1.29658
K562_RS00715	DUF3443 family protein	0.277735	0.565793	-0.288058	N/A	#N/A	#N/A	Not_Sig	0.548495	-0.515292	0.490878	0.490878	-1.02656	-1.02656	0.260827
K562_RS00725	flagellar type III secretion system protein FlhB	1.81264	1.89948	-0.0868392	N	Required for formation of the rod structure in the basal body of the flagellar apparatus. Together with FliI and FliH, may constitute the export apparatus of flagellin	flhB	Not_Sig	0.676011	-0.171222	0.954283	0.954283	-0.0675115	-0.0675115	0.170046
K562_RS00730	flagellar biosynthesis protein FlhA	1.32806	1.60035	-0.27229	N	Required for formation of the rod structure of the flagellar apparatus. Together with FliI and FliH, may constitute the export apparatus of flagellin	flhA	Not_Sig	0.589969	-0.48833	0.829857	0.829857	-0.269066	-0.269066	0.229171
K562_RS00735	flagellar biosynthesis protein FlhF	1.43613	1.22018	0.215947	N	PFAM GTP-binding signal recognition particle SRP54 G- domain	flhF	Not_Sig	0.309173	0.346522	1.17698	1.17698	0.235089	0.235089	0.509799
K562_RS00740	flagellar biosynthesis protein FlhG	1.68939	1.23469	0.454704	N	Belongs to the ParA family	flhG	Not_Sig	0.226061	0.754779	1.36827	1.36827	0.452357	0.452357	0.645774
K562_RS00745	RNA polymerase sigma factor FliA	1.25564	1.1921	0.063533	K	Sigma factors are initiation factors that promote the attachment of RNA polymerase to specific initiation sites and are then released. This sigma factor controls the expression of flagella-related genes	fliA	Not_Sig	0.860413	0.0859035	1.05329	1.05329	0.0749095	0.0749095	0.0652932
K562_RS00755	phage holin family protein	0.786013	0.614407	0.171606	S	PFAM membrane protein of	0	Not_Sig	0.453552	0.2707	1.2793	1.2793	0.355358	0.355358	0.343373
K562_RS00760	methylenetetrahydrofolate reductase [NAD(P)H]	1.32062	1.44682	-0.126192	E	Methylenetetrahydrofolate reductase	metF	Not_Sig	0.703213	-0.238512	0.91278	0.91278	-0.131661	-0.131661	0.152913
K562_RS00765	6-aminohexanoate-cyclic-dimer hydrolase	1.00023	1.3678	-0.36757	J	Belongs to the amidase family	0	Not_Sig	0.304207	-0.651252	0.73127	0.73127	-0.451525	-0.451525	0.516831
K562_RS00770	dienelactone hydrolase family protein	1.0487	0.651843	0.396857	Q	Carboxymethylenebutenolidase	0	Not_Sig	0.229943	0.655864	1.60882	1.60882	0.686005	0.686005	0.63838
K562_RS00780	branched-chain amino acid ABC transporter substrate-binding protein	1.04501	1.15838	-0.113367	E	amino acid	0	Not_Sig	0.684152	-0.216584	0.902133	0.902133	-0.148588	-0.148588	0.164847
K562_RS00785	MFS transporter	1.67295	1.5173	0.155652	G	PFAM major facilitator superfamily MFS_1	0	Not_Sig	0.287388	0.24342	1.10258	1.10258	0.140889	0.140889	0.541531
K562_RS00790	pyridoxamine 5'-phosphate oxidase family protein	1.13349	1.02788	0.105609	P	Pfam Pyridoxamine 5'-phosphate	0	Not_Sig	0.135957	0.157851	1.10274	1.10274	0.141099	0.141099	0.866598
K562_RS00800	cation transporter	0.970847	1.28355	-0.3127	P	Belongs to the cation diffusion facilitator (CDF) transporter (TC 2.A.4) family	0	Not_Sig	0.100662	-0.557429	0.756378	0.756378	-0.40282	-0.40282	0.997133
K562_RS00805	Lrp/AsnC ligand binding domain-containing protein	-0.198992	-0.427454	0.228462	K	PFAM regulatory protein AsnC Lrp family	0	Not_Sig	0.745911	0.367921	0.465529	0.465529	-1.10306	-1.10306	0.127313
K562_RS00810	exonuclease	0.281228	0.593033	-0.311805	L	DNA polymerase III is a complex, multichain enzyme responsible for most of the replicative synthesis in bacteria. The epsilon subunit contain the editing function and is a proofreading 3'-5' exonuclease	0	Not_Sig	0.15091	-0.555898	0.47422	0.47422	-1.07637	-1.07637	0.821283
K562_RS00815	MBL fold metallo-hydrolase	1.00378	0.602014	0.401767	S	PFAM beta-lactamase domain protein	0	Not_Sig	0.157438	0.664259	1.66737	1.66737	0.737575	0.737575	0.80289
K562_RS00820	septal ring lytic transglycosylase RlpA family protein	0.630031	0.763784	-0.133753	M	Lytic transglycosylase with a strong preference for naked glycan strands that lack stem peptides	rlpA	Not_Sig	0.761791	-0.251441	0.824881	0.824881	-0.277741	-0.277741	0.118164
K562_RS00825	16S rRNA (cytidine(1402)-2'-O)-methyltransferase	0.399742	-0.0663338	0.466076	H	Catalyzes the 2'-O-methylation of the ribose of cytidine 1402 (C1402) in 16S rRNA	rsmI	Not_Sig	0.345153	0.774223	-6.02621	6.02621	2.59125	-2.59125	0.461989
K562_RS00830	YraN family protein	1.29228	0.744113	0.548163	L	Belongs to the UPF0102 family	0	Not_Sig	0.0575062	0.914587	1.73667	1.73667	0.79632	0.79632	1.24029
K562_RS00835	SIS domain-containing protein	0.0181636	0.423251	-0.405088	G	Catalyzes the isomerization of sedoheptulose 7-phosphate in D-glycero-D-manno-heptose 7-phosphate	gmhA	Not_Sig	0.234197	-0.715405	0.0429145	0.0429145	-4.54239	-4.54239	0.63042
K562_RS00840	BON domain-containing protein	0.248977	0.516999	-0.268021	S	PFAM transport-associated	0	Not_Sig	0.389824	-0.481031	0.481582	0.481582	-1.05415	-1.05415	0.409132
K562_RS00845	c-type cytochrome	-0.120222	-0.230647	0.110425	C	cytochrome C	0	Not_Sig	0.876864	0.166086	0.521237	0.521237	-0.939989	-0.939989	0.0570679
K562_RS00850	tRNA-Ala	1.50328	1.94007	-0.436789	N/A	#N/A	#N/A	Not_Sig	0.125269	-0.769612	0.774859	0.774859	-0.367995	-0.367995	0.902155
K562_RS00855	replication initiator protein A	0.113636	0.191946	-0.0783099	L	Replication initiator protein A	0	Not_Sig	0.466229	-0.156638	0.592021	0.592021	-0.75628	-0.75628	0.331401
K562_RS00860	hypothetical protein	-0.130884	-0.180587	0.0497031	N/A	#N/A	#N/A	Not_Sig	0.865223	0.0622552	0.72477	0.72477	-0.464406	-0.464406	0.0628718
K562_RS00865	hypothetical protein	0.372518	0.00339962	0.369118	N/A	0	0	Not_Sig	0.093944	0.608433	109.576	109.576	6.77579	6.77579	1.02713
K562_RS00870	hypothetical protein	-0.0713419	-0.765664	0.694322	N/A	0	0	Sig	0.036167	1.16451	0.0931765	0.0931765	-3.42389	-3.42389	1.44169
K562_RS00875	TraK family protein	0.301561	0.108411	0.193151	S	Family of unknown function (DUF5338)	0	Not_Sig	0.408636	0.30754	2.78165	2.78165	1.47594	1.47594	0.388663
K562_RS00880	conjugal transfer transcriptional regulator TraJ	-0.110027	-0.295194	0.185167	N/A	0	0	Not_Sig	0.217476	0.293889	0.372728	0.372728	-1.42381	-1.42381	0.662588
K562_RS00885	P-type conjugative transfer protein TrbJ	0.0686443	-0.0152746	0.0839189	U	TRANSFER protein	0	Not_Sig	0.279341	0.120762	-4.49401	4.49401	2.168	-2.168	0.553865
K562_RS00890	hypothetical protein	-0.120914	-0.270032	0.149119	N/A	#N/A	#N/A	Not_Sig	0.563842	0.232249	0.447774	0.447774	-1.15916	-1.15916	0.248843
K562_RS00895	P-type conjugative transfer protein TrbL	-0.0578324	-0.29178	0.233948	U	TrbL/VirB6 plasmid conjugal transfer protein	0	Sig	0.0298	0.377301	0.198205	0.198205	-2.33493	-2.33493	1.52578
K562_RS00900	type I toxin-antitoxin system ptaRNA1 family toxin	0.116615	-0.0312076	0.147822	S	Toxin of toxin-antitoxin type 1 system	0	Not_Sig	0.458832	0.230033	-3.73675	3.73675	1.90178	-1.90178	0.338346
K562_RS00905	HigA family addiction module antidote protein	0.0955219	-0.0943241	0.189846	K	TIGRFAM Addiction module antidote protein, HigA	0	Not_Sig	0.644796	0.30189	-1.0127	1.0127	0.0182045	-0.0182045	0.190578
K562_RS00910	pirin	0.405332	0.00983803	0.395494	N/A	0	0	Not_Sig	0.400165	0.653533	41.2005	41.2005	5.36459	5.36459	0.397761
K562_RS00915	DNA adenine methylase	-1.39171	-1.74846	0.356753	H	D12 class N6 adenine-specific DNA methyltransferase	0	Not_Sig	0.0597101	0.587289	0.795962	0.795962	-0.329229	-0.329229	1.22395
K562_RS00920	nucleoside triphosphate pyrophosphohydrolase	-0.053529	-0.240275	0.186746	I	bis(5'-adenosyl)-triphosphatase activity	0	Not_Sig	0.0937625	0.296589	0.222782	0.222782	-2.16629	-2.16629	1.02797
K562_RS00925	hypothetical protein	-0.0404404	-0.188444	0.148004	N/A	0	0	Not_Sig	0.0544089	0.230343	0.214601	0.214601	-2.22027	-2.22027	1.26433
K562_RS00930	hypothetical protein	-0.378828	-0.593799	0.214971	F	bis(5'-adenosyl)-triphosphatase activity	0	Not_Sig	0.0965231	0.344852	0.637973	0.637973	-0.648433	-0.648433	1.01537
K562_RS00935	site-specific integrase	-0.15076	-0.288208	0.137448	L	Belongs to the 'phage' integrase family	0	Not_Sig	0.0993104	0.212293	0.523094	0.523094	-0.934858	-0.934858	1.00301
K562_RS00940	glucarate dehydratase	0.526779	0.672256	-0.145477	M	mandelate racemase muconate lactonizing	0	Not_Sig	0.469158	-0.271489	0.783599	0.783599	-0.351812	-0.351812	0.328681
K562_RS00945	MFS transporter	0.346461	0.454991	-0.10853	G	Major facilitator superfamily MFS_1	0	Not_Sig	0.673977	-0.208312	0.761468	0.761468	-0.393145	-0.393145	0.171355
K562_RS00950	LysR family transcriptional regulator	0.919856	0.527331	0.392525	K	LysR substrate binding domain	0	Not_Sig	0.109316	0.648456	1.74436	1.74436	0.802699	0.802699	0.961317
K562_RS00955	glutathione S-transferase	0.230945	0.601393	-0.370447	O	Glutathione S-transferase, C-terminal domain	0	Not_Sig	0.364979	-0.656172	0.384018	0.384018	-1.38076	-1.38076	0.437732
K562_RS00960	DUF2239 family protein	0.479918	0.629227	-0.149308	S	Uncharacterized protein conserved in bacteria (DUF2239)	0	Not_Sig	0.586345	-0.27804	0.762711	0.762711	-0.390791	-0.390791	0.231847
K562_RS00965	carotenoid oxygenase family protein	-0.488592	0.0227878	-0.511379	Q	dioxygenase	0	Not_Sig	0.328992	-0.897156	-21.441	21.441	4.4223	-4.4223	0.482815
K562_RS00970	ABC transporter permease	-0.554384	0.133025	-0.687409	V	MacB-like periplasmic core domain	0	Sig	0.0360977	-1.19816	-4.16752	4.16752	2.05919	-2.05919	1.44252
K562_RS00975	ABC transporter permease	1.24274	0.530751	0.711984	V	MacB-like periplasmic core domain	0	Not_Sig	0.22054	1.19471	2.34146	2.34146	1.22741	1.22741	0.656513
K562_RS00980	ABC transporter ATP-binding protein	0.441949	0.618355	-0.176406	V	abc transporter	0	Not_Sig	0.482326	-0.324375	0.714717	0.714717	-0.484555	-0.484555	0.316659
K562_RS00985	efflux RND transporter periplasmic adaptor subunit	0.234137	0.378443	-0.144306	M	Belongs to the membrane fusion protein (MFP) (TC 8.A.1) family	0	Not_Sig	0.670398	-0.269487	0.618685	0.618685	-0.692723	-0.692723	0.173667
K562_RS00990	hypothetical protein	1.00179	1.13471	-0.132923	N/A	#N/A	#N/A	Not_Sig	0.772536	-0.250023	0.882858	0.882858	-0.179747	-0.179747	0.112081
K562_RS00995	Mut7-C ubiquitin/RNAse domain-containing protein	0.789144	0.593989	0.195155	S	Mut7-C RNAse domain	0	Not_Sig	0.125816	0.310968	1.32855	1.32855	0.409852	0.409852	0.900264
K562_RS01000	NAD(P)-dependent oxidoreductase	0.369648	0.520365	-0.150717	I	6-phosphogluconate dehydrogenase, NAD-binding	0	Not_Sig	0.530133	-0.280448	0.710363	0.710363	-0.493371	-0.493371	0.275615
K562_RS01005	LysE family translocator	0.260673	0.446148	-0.185475	E	PFAM Lysine exporter protein (LYSE YGGA)	0	Not_Sig	0.738023	-0.339884	0.584274	0.584274	-0.775283	-0.775283	0.13193
K562_RS01010	MFS transporter	0.543212	0.634531	-0.0913186	P	Major facilitator Superfamily	0	Not_Sig	0.554338	-0.178882	0.856085	0.856085	-0.224174	-0.224174	0.256225
K562_RS01015	LysR family transcriptional regulator	-0.0368613	0.215238	-0.2521	K	regulatory protein LysR	0	Not_Sig	0.405077	-0.453806	-0.171258	0.171258	-2.54576	2.54576	0.392463
K562_RS01020	OmpW family protein	-0.330422	0.147876	-0.478298	M	PFAM OmpW family protein	0	Not_Sig	0.0688939	-0.84059	-2.23445	2.23445	1.15992	-1.15992	1.16182
K562_RS01025	DUF2957 domain-containing protein	-0.325248	-0.924838	0.599591	S	Protein of unknown function (DUF2957)	0	Not_Sig	0.252123	1.00252	0.351681	0.351681	-1.50766	-1.50766	0.598388
K562_RS01030	DUF2957 domain-containing protein	0.114358	0.254335	-0.139977	S	Protein of unknown function (DUF2957)	0	Not_Sig	0.558029	-0.262084	0.449637	0.449637	-1.15317	-1.15317	0.253343
K562_RS01035	N-acetyl-gamma-glutamyl-phosphate reductase	-0.00563671	-0.136238	0.130601	E	Catalyzes the NADPH-dependent reduction of N-acetyl-5- glutamyl phosphate to yield N-acetyl-L-glutamate 5-semialdehyde	argC	Not_Sig	0.72531	0.200585	0.0413741	0.0413741	-4.59513	-4.59513	0.139476
K562_RS01040	flavodoxin family protein	0.481899	0.898162	-0.416264	S	flavodoxin nitric oxide synthase	0	Not_Sig	0.128067	-0.734516	0.536538	0.536538	-0.898247	-0.898247	0.892562
K562_RS01045	YbhB/YbcL family Raf kinase inhibitor-like protein	0.528614	0.0893284	0.439285	S	Phosphatidylethanolamine-binding protein	0	Not_Sig	0.117731	0.728414	5.91765	5.91765	2.56502	2.56502	0.929108
K562_RS01050	orotate phosphoribosyltransferase	-1.06111	-1.20413	0.143024	F	Catalyzes the transfer of a ribosyl phosphate group from 5-phosphoribose 1-diphosphate to orotate, leading to the formation of orotidine monophosphate (OMP)	pyrE	Not_Sig	0.390162	0.221827	0.881223	0.881223	-0.182421	-0.182421	0.408755
K562_RS01055	NADP-dependent malic enzyme	-0.25327	-0.489379	0.236108	C	Belongs to the malic enzymes family	maeB	Not_Sig	0.116727	0.380995	0.517535	0.517535	-0.950273	-0.950273	0.932829
K562_RS01060	indolepyruvate ferredoxin oxidoreductase family protein	-0.0808556	-0.401454	0.320598	C	oxidoreductase	porG	Not_Sig	0.169394	0.525467	0.201407	0.201407	-2.31181	-2.31181	0.771103
K562_RS01065	hypothetical protein	-0.00569598	-1.15749	1.15179	N/A	0	0	Sig	1.31906e-09	1.94675	0.00492099	0.00492099	-7.66684	-7.66684	8.87973
K562_RS01070	4-hydroxyphenylpyruvate dioxygenase	-0.565229	-0.996096	0.430867	C	4-Hydroxyphenylpyruvate dioxygenase	hppD	Not_Sig	0.188792	0.714018	0.567445	0.567445	-0.817448	-0.817448	0.724015
K562_RS01075	Lrp/AsnC family transcriptional regulator	-0.147171	-0.135288	-0.011883	K	PFAM regulatory protein AsnC Lrp family	0	Not_Sig	0.927156	-0.0430526	1.08783	1.08783	0.12146	0.12146	0.0328472
K562_RS01080	GNAT family N-acetyltransferase	-0.391886	-0.818169	0.426283	K	PFAM GCN5-related N-acetyltransferase	0	Not_Sig	0.121124	0.70618	0.478979	0.478979	-1.06196	-1.06196	0.916769
K562_RS01085	TetR family transcriptional regulator	-0.764546	-0.755017	-0.00952892	K	PFAM regulatory protein TetR	0	Not_Sig	0.968776	-0.0390273	1.01262	1.01262	0.018094	0.018094	0.0137768
K562_RS01090	DUF1835 domain-containing protein	-0.333309	-0.394883	0.0615738	S	Protein of unknown function	0	Not_Sig	0.88431	0.0825534	0.84407	0.84407	-0.244565	-0.244565	0.0533956
K562_RS01095	phenylacetate-CoA oxygenase/reductase subunit PaaK	-0.367335	-0.462866	0.0955315	C	TIGRFAM phenylacetate-CoA oxygenase reductase, PaaK subunit	paaE	Not_Sig	0.604549	0.140619	0.793609	0.793609	-0.3335	-0.3335	0.218568
K562_RS01100	phenylacetate-CoA oxygenase subunit PaaJ	-0.0150441	-0.806494	0.79145	S	PA_CoA_Oxy4 phenylacetate-CoA oxygenase, PaaJ subunit	paaJ	Not_Sig	0.0761549	1.33059	0.0186537	0.0186537	-5.74439	-5.74439	1.1183
K562_RS01105	phenylacetate-CoA oxygenase subunit PaaC	-0.387928	-0.435735	0.0478067	S	phenylacetic acid	paaC	Not_Sig	0.913091	0.0590127	0.890285	0.890285	-0.167661	-0.167661	0.039486
K562_RS01110	1	-0.34298	-0.216799	-0.126182	Q	Phenylacetic acid degradation	paaB	Not_Sig	0.775827	-0.238495	1.58202	1.58202	0.661769	0.661769	0.110235
K562_RS01115	1	-1.43828	-1.0541	-0.384178	S	PFAM phenylacetic acid catabolic family protein	paaA	Not_Sig	0.157256	-0.679652	1.36446	1.36446	0.448332	0.448332	0.803394
K562_RS01120	SGNH/GDSL hydrolase family protein	-0.762617	-0.778089	0.0154723	E	G-D-S-L family	0	Not_Sig	0.96263	0.00372299	0.980115	0.980115	-0.028977	-0.028977	0.0165406
K562_RS01150	hypothetical protein	-0.222323	-0.656616	0.434292	N/A	#N/A	#N/A	Sig	0.027632	0.719876	0.33859	0.33859	-1.56239	-1.56239	1.55859
K562_RS01220	DNA helicase RecQ	-0.836282	-0.977166	0.140884	L	ATP-dependent DNA helicase RecQ	recQ	Not_Sig	0.714512	0.218169	0.855824	0.855824	-0.224615	-0.224615	0.14599
K562_RS01240	elongation factor Tu	-0.719691	-0.3131	-0.406591	N/A	#N/A	#N/A	Not_Sig	0.173551	-0.717976	2.2986	2.2986	1.20075	1.20075	0.760574
K562_RS01390	divalent-cation tolerance protein CutA	-0.193721	-0.593711	0.39999	P	PFAM CutA1 divalent ion tolerance protein	cutA	Not_Sig	0.482903	0.661221	0.326289	0.326289	-1.61578	-1.61578	0.31614
K562_RS01395	protein-disulfide reductase DsbD	-1.68432	-1.93465	0.250328	O	Required to facilitate the formation of correct disulfide bonds in some periplasmic proteins and for the assembly of the periplasmic c-type cytochromes. Acts by transferring electrons from cytoplasmic thioredoxin to the periplasm. This transfer involves a cascade of disulfide bond formation and reduction steps	dsbD	Not_Sig	0.413399	0.40531	0.870608	0.870608	-0.199905	-0.199905	0.383631
K562_RS01410	cytochrome c4	-0.752574	-1.09762	0.345046	C	PFAM cytochrome c, class I	cycA	Not_Sig	0.254945	0.567271	0.685642	0.685642	-0.544473	-0.544473	0.593553
K562_RS01415	cytochrome c biogenesis protein ResB	-2.17941	-2.63625	0.456844	O	cytochrome c biogenesis protein	resB	Not_Sig	0.61466	0.758438	0.826707	0.826707	-0.274552	-0.274552	0.211365
K562_RS01420	c-type cytochrome biogenesis protein CcsB	-1.50519	-2.25126	0.746069	O	Pfam Cytochrome C assembly protein	ccsB	Not_Sig	0.176953	1.25299	0.668599	0.668599	-0.580786	-0.580786	0.752141
K562_RS01425	protein-methionine-sulfoxide reductase catalyticsubunit MsrP	-0.485018	-0.446016	-0.039002	C	Part of the MsrPQ system that repairs oxidized periplasmic proteins containing methionine sulfoxide residues (Met-O), using respiratory chain electrons. Thus protects these proteins from oxidative-stress damage caused by reactive species of oxygen and chlorine generated by the host defense mechanisms. MsrPQ is essential for the maintenance of envelope integrity under bleach stress, rescuing a wid…	msrP	Not_Sig	0.879204	-0.0894242	1.08745	1.08745	0.120943	0.120943	0.0559103
K562_RS01430	protein-methionine-sulfoxide reductase heme-binding subunit MsrQ	-0.164283	-0.0657722	-0.0985103	C	Part of the MsrPQ system that repairs oxidized periplasmic proteins containing methionine sulfoxide residues (Met-O), using respiratory chain electrons. Thus protects these proteins from oxidative-stress damage caused by reactive species of oxygen and chlorine generated by the host defense mechanisms. MsrPQ is essential for the maintenance of envelope integrity under bleach stress, rescuing a wid…	msrQ	Not_Sig	0.572581	-0.191179	2.49775	2.49775	1.32063	1.32063	0.242163
K562_RS01435	lipoprotein	-0.446891	-0.42802	-0.0188712	N/A	0	0	Not_Sig	0.980977	-0.0550019	1.04409	1.04409	0.0622453	0.0622453	0.00834096
K562_RS01440	iron donor protein CyaY	-2.29131	-2.0818	-0.209509	P	Belongs to the frataxin family	cyaY	Not_Sig	0.629983	-0.380979	1.10064	1.10064	0.13834	0.13834	0.200671
K562_RS01445	penicillin-binding protein 1A	-0.371172	-0.508412	0.13724	M	penicillin-binding protein 1A	mrcA	Not_Sig	0.598631	0.211937	0.730061	0.730061	-0.453911	-0.453911	0.222841
K562_RS01450	competence protein ComA	-0.0137935	-0.14445	0.130657	U	Pilus assembly protein	0	Not_Sig	0.287687	0.20068	0.0954898	0.0954898	-3.38851	-3.38851	0.54108
K562_RS01455	hypothetical protein	-0.641202	-0.160165	-0.481037	U	PFAM Fimbrial assembly family protein	0	Not_Sig	0.491578	-0.845272	4.00337	4.00337	2.00122	2.00122	0.308407
K562_RS01460	hypothetical protein	0.249493	-0.113536	0.363028	U	carbon utilization	0	Not_Sig	0.313105	0.59802	-2.19748	2.19748	1.13585	-1.13585	0.50431
K562_RS01465	type IV pilus secretin PilQ	-0.211633	-0.278625	0.0669917	U	type IV pilus secretin PilQ	pilQ	Not_Sig	0.74325	0.0918175	0.759563	0.759563	-0.396758	-0.396758	0.128865
K562_RS01470	shikimate kinase	-1.75679	-2.15327	0.396484	F	Catalyzes the specific phosphorylation of the 3-hydroxyl group of shikimic acid using ATP as a cosubstrate	aroK	Not_Sig	0.722109	0.655226	0.815869	0.815869	-0.29359	-0.29359	0.141398
K562_RS01480	deoxyguanosinetriphosphate triphosphohydrolase	-0.136586	-0.353297	0.216711	F	Belongs to the dGTPase family. Type 2 subfamily	dgt	Not_Sig	0.117188	0.347827	0.386605	0.386605	-1.37107	-1.37107	0.931116
K562_RS01485	sn-glycerol-3-phosphate ABC transporter substrate-binding protein UgpB	-0.20305	-0.112509	-0.0905414	G	PFAM extracellular solute-binding protein family 1	ugpB	Not_Sig	0.609652	-0.177553	1.80475	1.80475	0.8518	0.8518	0.214918
K562_RS01490	sn-glycerol-3-phosphate ABC transporter permeaseUgpA	-0.403641	0.132825	-0.536466	P	PFAM binding-protein-dependent transport systems inner membrane component	ugpA	Not_Sig	0.245505	-0.940052	-3.03889	3.03889	1.60355	-1.60355	0.609939
K562_RS01495	sn-glycerol-3-phosphate ABC transporter permeaseUgpE	-0.333027	-0.41323	0.0802028	P	probably responsible for the translocation of the substrate across the membrane	ugpE	Not_Sig	0.753832	0.114408	0.805912	0.805912	-0.311306	-0.311306	0.122725
K562_RS01500	sn-glycerol-3-phosphate import ATP-binding protein UgpC	-0.64305	-0.604643	-0.0384074	P	Part of the ABC transporter complex UgpABCE involved in sn-glycerol-3-phosphate import. Responsible for energy coupling to the transport system	ugpC	Not_Sig	0.831255	-0.0884075	1.06352	1.06352	0.0888482	0.0888482	0.0802655
K562_RS01505	glycerophosphodiester phosphodiesterase	0.497791	0.249404	0.248387	C	glycerophosphoryl diester phosphodiesterase	ugpQ	Not_Sig	0.405035	0.40199	1.99592	1.99592	0.997053	0.997053	0.392508
K562_RS01510	OmpW family protein	-0.127974	-0.0662281	-0.0617463	M	OmpW family	ompW1	Not_Sig	0.853086	-0.128315	1.93233	1.93233	0.95034	0.95034	0.0690073
K562_RS01515	transposase	0.301512	0.315224	-0.0137118	L	transposase	0	Not_Sig	0.919532	-0.0461797	0.956501	0.956501	-0.0641609	-0.0641609	0.0364334
K562_RS01520	glutamate synthase subunit alpha	-0.0334664	-0.0721395	0.0386732	E	glutamate synthase	gltB	Not_Sig	0.806691	0.0433949	0.463912	0.463912	-1.10808	-1.10808	0.0932928
K562_RS01525	glutamate synthase subunit beta	0.719059	0.0181773	0.700882	C	glutamate synthase	gltD	Not_Sig	0.167017	1.17573	39.5581	39.5581	5.3059	5.3059	0.777239
K562_RS01530	alanine:cation symporter family protein	0.409728	0.478996	-0.0692685	U	Amino acid carrier	agcS	Not_Sig	0.784738	-0.141178	0.855388	0.855388	-0.225349	-0.225349	0.105275
K562_RS01540	D-amino acid dehydrogenase	0.583209	0.38322	0.199989	E	Dehydrogenase	0	Not_Sig	0.619606	0.319233	1.52186	1.52186	0.605839	0.605839	0.207885
K562_RS01545	MFS transporter	0.386641	0.934387	-0.547746	P	Major facilitator Superfamily	0	Not_Sig	0.0623317	-0.959342	0.413791	0.413791	-1.27303	-1.27303	1.20529
K562_RS01555	ABC transporter ATP-binding protein/permease	1.77319	1.65904	0.114149	S	abc transporter	0	Not_Sig	0.817915	0.172453	1.0688	1.0688	0.0959973	0.0959973	0.087292
K562_RS01560	FAD-dependent oxidoreductase	0.934769	1.017	-0.0822357	E	PFAM FAD dependent oxidoreductase	thiO	Not_Sig	0.853119	-0.163351	0.919139	0.919139	-0.121645	-0.121645	0.0689901
K562_RS01565	sulfur carrier protein ThiS	0.702799	1.76668	-1.06388	H	thiamine biosynthesis protein ThiS	thiS	Not_Sig	0.201437	-1.84189	0.397808	0.397808	-1.32986	-1.32986	0.695862
K562_RS01570	thiazole synthase	1.19362	1.15543	0.0381956	H	Catalyzes the rearrangement of 1-deoxy-D-xylulose 5- phosphate (DXP) to produce the thiazole phosphate moiety of thiamine. Sulfur is provided by the thiocarboxylate moiety of the carrier protein ThiS. In vitro, sulfur can be provided by H(2)S	thiG	Not_Sig	0.945226	0.0425782	1.03306	1.03306	0.0469207	0.0469207	0.0244642
K562_RS01575	thiamine phosphate synthase	1.42875	1.98015	-0.551401	H	Condenses 4-methyl-5-(beta-hydroxyethyl)thiazole monophosphate (THZ-P) and 2-methyl-4-amino-5-hydroxymethyl pyrimidine pyrophosphate (HMP-PP) to form thiamine monophosphate (TMP)	thiE	Not_Sig	0.284219	-0.965591	0.721536	0.721536	-0.470858	-0.470858	0.546348
K562_RS01580	ABC transporter ATP-binding protein	0.678823	1.14925	-0.470432	Q	abc transporter	yrbF	Not_Sig	0.236377	-0.82714	0.590663	0.590663	-0.759592	-0.759592	0.626394
K562_RS01585	lipid asymmetry maintenance ABC transporter permease subunit MlaE	0.241823	1.05666	-0.81484	Q	ABC transporter permease	ttg2B	Sig	0.0281503	-1.41605	0.228856	0.228856	-2.12749	-2.12749	1.55052
K562_RS01590	outer membrane lipid asymmetry maintenance protein MlaD	0.369864	1.07145	-0.701587	Q	PFAM Mammalian cell entry related domain protein	yrbD	Not_tested	NA	-1.2224	0.345199	0.345199	-1.5345	-1.5345	#VALUE!
K562_RS01595	VacJ family lipoprotein	0.807904	0.982398	-0.174493	M	PFAM VacJ family lipoprotein	vacJ	Not_Sig	0.621344	-0.321105	0.82238	0.82238	-0.282123	-0.282123	0.206668
K562_RS01600	ABC transporter substrate-binding protein	0.706162	1.23503	-0.528868	Q	PFAM toluene tolerance family protein	0	Sig	0.049845	-0.927061	0.571777	0.571777	-0.806474	-0.806474	1.30238
K562_RS01605	STAS domain-containing protein	0.850876	0.917493	-0.0666172	S	STAS domain	0	Not_Sig	0.822791	-0.136644	0.927392	0.927392	-0.108749	-0.108749	0.0847105
K562_RS01610	ABC transporter ATP-binding protein	0.42733	1.06805	-0.640721	V	ABC transporter	0	Sig	0.0123687	-1.11832	0.400103	0.400103	-1.32156	-1.32156	1.90768
K562_RS01615	ABC transporter permease	-0.441184	0.182001	-0.623185	V	Transport permease protein	0	Not_Sig	0.0635342	-1.08834	-2.42408	2.42408	1.27744	-1.27744	1.19699
K562_RS01625	UDP-N-acetylglucosamine 1-carboxyvinyltransferase	-0.0245675	0.336293	-0.360861	M	Cell wall formation. Adds enolpyruvyl to UDP-N- acetylglucosamine	murA	Not_Sig	0.317887	-0.63978	-0.0730537	0.0730537	-3.7749	3.7749	0.497727
K562_RS01630	ATP phosphoribosyltransferase	-0.280555	-0.00710987	-0.273445	F	Catalyzes the condensation of ATP and 5-phosphoribose 1- diphosphate to form N'-(5'-phosphoribosyl)-ATP (PR-ATP). Has a crucial role in the pathway because the rate of histidine biosynthesis seems to be controlled primarily by regulation of HisG enzymatic activity	hisG	Not_Sig	0.525479	-0.490305	39.4599	39.4599	5.30232	5.30232	0.279444
K562_RS01635	histidinol dehydrogenase	0.379432	0.233599	0.145833	E	Catalyzes the sequential NAD-dependent oxidations of L- histidinol to L-histidinaldehyde and then to L-histidine	hisD	Not_Sig	0.59273	0.22663	1.62429	1.62429	0.699806	0.699806	0.227143
K562_RS01640	histidinol-phosphate transaminase	0.58823	0.775849	-0.187619	E	Belongs to the class-II pyridoxal-phosphate-dependent aminotransferase family. Histidinol-phosphate aminotransferase subfamily	hisC	Not_Sig	0.18334	-0.343549	0.758175	0.758175	-0.399396	-0.399396	0.736743
K562_RS01645	imidazoleglycerol-phosphate dehydratase HisB	0.824607	-0.172058	0.996665	E	imidazoleglycerol-phosphate dehydratase	hisB	Not_Sig	0.0722746	1.68149	-4.79262	4.79262	2.26081	-2.26081	1.14101
K562_RS01650	YchE family NAAT transporter	0.133334	0.368335	-0.235001	U	UPF0056 inner membrane protein	0	Not_Sig	0.079079	-0.424569	0.36199	0.36199	-1.46598	-1.46598	1.10194
K562_RS01655	imidazole glycerol phosphate synthase subunit HisH	0.773056	0.540894	0.232162	E	IGPS catalyzes the conversion of PRFAR and glutamine to IGP, AICAR and glutamate. The HisH subunit provides the glutamine amidotransferase activity that produces the ammonia necessary to HisF for the synthesis of IGP and AICAR	hisH	Not_Sig	0.167519	0.374247	1.42922	1.42922	0.515226	0.515226	0.775935
K562_RS01660	1-(5-phosphoribosyl)-5-[(5- phosphoribosylamino)methylideneamino]imidazole-4- carboxamide isomerase	0.843517	0.661637	0.18188	E	1-(5-phosphoribosyl)-5- (5-phosphoribosylamino)methylideneamino imidazole-4-carboxamide isomerase	hisA	Sig	0.029559	0.288269	1.27489	1.27489	0.350378	0.350378	1.52931
K562_RS01665	imidazole glycerol phosphate synthase subunit HisF	0.0465954	-0.796862	0.843458	E	IGPS catalyzes the conversion of PRFAR and glutamine to IGP, AICAR and glutamate. The HisF subunit catalyzes the cyclization activity that produces IGP and AICAR from PRFAR using the ammonia provided by the HisH subunit	hisF	Not_Sig	0.212556	1.41952	-0.0584736	0.0584736	-4.09607	4.09607	0.672526
K562_RS01670	phosphoribosyl-AMP cyclohydrolase	-0.20231	0.471475	-0.673786	E	Catalyzes the hydrolysis of the adenine ring of phosphoribosyl-AMP	hisI	Not_Sig	0.135408	-1.17486	-0.4291	0.4291	-1.22061	1.22061	0.868354
K562_RS01675	phosphoribosyl-ATP diphosphatase	1.24642	0.828477	0.417939	E	Phosphoribosyl-ATP	hisE	Not_Sig	0.215982	0.691912	1.50447	1.50447	0.589252	0.589252	0.665583
K562_RS01680	membrane protein	-1.09364	0.0347226	-1.12836	S	membrane	0	Sig	0.0405003	-1.95216	-31.4966	31.4966	4.97712	-4.97712	1.39254
K562_RS01685	histidine triad nucleotide-binding protein	0.817152	0.83453	-0.0173775	F	PFAM histidine triad (HIT) protein	0	Not_Sig	0.942057	-0.0524478	0.979177	0.979177	-0.0303586	-0.0303586	0.0259227
K562_RS01705	Do family serine endopeptidase	-0.456505	-0.361049	-0.0954558	O	Belongs to the peptidase S1C family	0	Not_Sig	0.908935	-0.185956	1.26438	1.26438	0.338435	0.338435	0.0414671
K562_RS01710	Nif3-like dinuclear metal center hexameric protein	-0.28946	0.00811412	-0.297574	S	NIF3 (NGG1p interacting factor 3)	0	Not_Sig	0.430531	-0.531565	-35.6736	35.6736	5.15679	-5.15679	0.365996
K562_RS01715	ubiquinol-cytochrome c reductase iron-sulfur subunit	-0.3997	-0.660824	0.261124	C	Component of the ubiquinol-cytochrome c reductase complex (complex III or cytochrome b-c1 complex), which is a respiratory chain that generates an electrochemical potential coupled to ATP synthesis	petA	Not_Sig	0.268573	0.423771	0.60485	0.60485	-0.72535	-0.72535	0.570938
K562_RS01720	cytochrome bc complex cytochrome b subunit	-0.357952	-0.581077	0.223125	C	Component of the ubiquinol-cytochrome c reductase complex (complex III or cytochrome b-c1 complex), which is a respiratory chain that generates an electrochemical potential coupled to ATP synthesis	petB	Not_Sig	0.407649	0.358795	0.616015	0.616015	-0.698964	-0.698964	0.389713
K562_RS01725	cytochrome c1	0.514003	-0.192939	0.706942	P	Cytochrome C1	petC	Not_Sig	0.0783041	1.18609	-2.66407	2.66407	1.41363	-1.41363	1.10622
K562_RS01735	ClpXP protease specificity-enhancing factor	0.248351	0.458715	-0.210365	S	stringent starvation protein b	sspB	Not_Sig	0.450535	-0.382442	0.541405	0.541405	-0.885221	-0.885221	0.346271
K562_RS01745	hypothetical protein	1.46576	0.910789	0.554971	N/A	#N/A	#N/A	Sig	0.00152419	0.926229	1.60933	1.60933	0.68646	0.68646	2.81696
K562_RS01750	transporter substrate-binding domain-containing protein	0.174535	0.0338888	0.140647	E	belongs to the bacterial solute-binding protein 3 family	0	Not_Sig	0.651001	0.217762	5.15024	5.15024	2.36464	2.36464	0.186419
K562_RS01760	hypothetical protein	-0.0738134	0.309773	-0.383586	N/A	0	0	Not_Sig	0.599497	-0.678639	-0.238282	0.238282	-2.06926	2.06926	0.222213
K562_RS01765	type IVB secretion system protein IcmH/DotU	-0.102548	0.0383075	-0.140855	S	Type IV VI secretion system	0	Not_Sig	0.592235	-0.263586	-2.67697	2.67697	1.4206	-1.4206	0.227506
K562_RS01770	type VI secretion system baseplate subunit TssK	0.0734121	0.117336	-0.0439236	S	type VI secretion protein	0	Not_Sig	0.779909	-0.0978399	0.625658	0.625658	-0.676553	-0.676553	0.107956
K562_RS01775	type VI secretion system lipoprotein TssJ	-0.113808	-0.139994	0.0261862	S	Type VI secretion lipoprotein, VasD, EvfM, TssJ, VC_A0113	0	Not_Sig	0.870834	0.0220431	0.812948	0.812948	-0.298765	-0.298765	0.0600646
K562_RS01780	hypothetical protein	-0.105871	0.469846	-0.575717	S	PFAM Tetratricopeptide TPR_2 repeat protein	0	Not_Sig	0.12416	-1.00717	-0.22533	0.22533	-2.14989	2.14989	0.906018
K562_RS01785	type VI secretion system contractile sheath small subunit	0.306109	0.368891	-0.0627818	S	type VI secretion protein	0	Not_Sig	0.799068	-0.130086	0.829809	0.829809	-0.269149	-0.269149	0.0974163
K562_RS01790	type VI secretion system contractile sheath large subunit	-0.157876	-0.0786068	-0.0792692	S	type VI secretion protein	0	Not_Sig	0.781442	-0.158278	2.00843	2.00843	1.00607	1.00607	0.107103
K562_RS01795	type VI secretion system tube protein Hcp	0.308446	0.587347	-0.2789	S	type VI secretion system effector, Hcp1 family	0	Not_Sig	0.127202	-0.499634	0.525152	0.525152	-0.929193	-0.929193	0.895507
K562_RS01800	type VI secretion system baseplate subunit TssE	-0.27825	-0.748265	0.470015	S	TIGRFAM type VI secretion system lysozyme-related protein	0	Not_Sig	0.461682	0.780959	0.37186	0.37186	-1.42717	-1.42717	0.335657
K562_RS01805	type VI secretion system baseplate subunit TssF	-0.584761	-0.818302	0.233541	S	type VI secretion protein	0	Not_Sig	0.0980879	0.376604	0.714603	0.714603	-0.484785	-0.484785	1.00838
K562_RS01810	type VI secretion system baseplate subunit TssG	0.0610156	0.311332	-0.250316	S	Type VI secretion protein	0	Not_Sig	0.0619351	-0.450757	0.195982	0.195982	-2.3512	-2.3512	1.20806
K562_RS01815	type VI secretion system ATPase TssH	0.0584405	0.16742	-0.10898	O	type VI secretion ATPase, ClpV1 family	clpB2	Not_Sig	0.570763	-0.209081	0.349065	0.349065	-1.51843	-1.51843	0.243544
K562_RS01820	type VI secretion system protein TssA	0.407297	0.3147	0.092597	S	TIGRFAM type VI secretion-associated protein, ImpA family	0	Not_Sig	0.661085	0.135601	1.29424	1.29424	0.372104	0.372104	0.179743
K562_RS01825	OmpA family protein	0.0498136	0.355358	-0.305544	M	Belongs to the ompA family	0	Not_Sig	0.361245	-0.545193	0.140179	0.140179	-2.83466	-2.83466	0.442198
K562_RS01830	type VI secretion system-associated protein TagF	0.246768	0.678046	-0.431278	S	type VI secretion-associated protein	0	Not_Sig	0.229203	-0.760189	0.36394	0.36394	-1.45823	-1.45823	0.639779
K562_RS01835	type VI secretion system membrane subunit TssM	0.112048	0.370718	-0.25867	S	type VI secretion protein	0	Not_Sig	0.467422	-0.465041	0.302245	0.302245	-1.72621	-1.72621	0.330291
K562_RS01840	M15 family metallopeptidase	-0.00655032	0.0143641	-0.0209145	M	peptidase M15B and M15C DD-carboxypeptidase VanY	0	Not_Sig	0.883815	-0.0584958	-0.456018	0.456018	-1.13284	1.13284	0.0536386
K562_RS01845	hypothetical protein	0.882945	1.05189	-0.168945	N/A	0	0	Not_Sig	0.455641	-0.311617	0.839389	0.839389	-0.252588	-0.252588	0.341377
K562_RS01850	transporter	0.483424	0.418151	0.0652725	P	PFAM Mg2 transporter protein CorA family protein	0	Not_Sig	0.750537	0.0888779	1.1561	1.1561	0.209264	0.209264	0.124628
K562_RS01860	zinc-binding alcohol dehydrogenase family protein	0.229983	-0.00620611	0.236189	C	Zinc-binding dehydrogenase	0	Not_Sig	0.660343	0.381134	-37.0575	37.0575	5.21169	-5.21169	0.18023
K562_RS01870	peptidase M1	-0.0507231	-0.0900107	0.0392876	E	PFAM peptidase M1, membrane alanine aminopeptidase	0	Not_Sig	0.773071	0.0444455	0.563523	0.563523	-0.827453	-0.827453	0.11178
K562_RS01875	LEA type 2 family protein	0.440644	0.125112	0.315532	S	Water Stress and Hypersensitive response	0	Not_Sig	0.137561	0.516804	3.52199	3.52199	1.81639	1.81639	0.861504
K562_RS01880	YegP family protein	-0.35577	-0.816248	0.460478	S	Domain of unknown function (DUF1508)	0	Not_Sig	0.295564	0.764652	0.43586	0.43586	-1.19806	-1.19806	0.529348
K562_RS01885	class I SAM-dependent methyltransferase	0.289566	0.21913	0.0704367	J	Pfam Methyltransferase small	hemK1	Not_Sig	0.860928	0.0977083	1.32144	1.32144	0.402109	0.402109	0.0650332
K562_RS01890	SAM-dependent methyltransferase	-0.185359	-0.274062	0.0887032	O	Methyltransferase domain	0	Not_Sig	0.807803	0.128943	0.676339	0.676339	-0.564182	-0.564182	0.0926944
K562_RS01895	DUF1415 domain-containing protein	0.0276629	0.0846318	-0.0569689	S	Protein of unknown function (DUF1415)	0	Not_Sig	0.843875	-0.120146	0.326862	0.326862	-1.61325	-1.61325	0.0737219
K562_RS01900	TetR/AcrR family transcriptional regulator	-0.599449	-0.475461	-0.123988	K	PFAM regulatory protein TetR	0	Not_Sig	0.680267	-0.234745	1.26078	1.26078	0.334311	0.334311	0.16732
K562_RS01905	MFS transporter	-0.281917	-0.0353775	-0.24654	G	PFAM major facilitator superfamily MFS_1	0	Not_Sig	0.142505	-0.444299	7.96882	7.96882	2.99437	2.99437	0.846169
K562_RS01910	nitroreductase family protein	0.4261	0.381703	0.0443975	C	Pfam Nitroreductase	0	Not_Sig	0.895938	0.0531832	1.11631	1.11631	0.158743	0.158743	0.0477219
K562_RS01915	Hsp70 family protein	-0.0512107	0.087835	-0.139046	O	heat shock protein 70	0	Not_Sig	0.547038	-0.260492	-0.583034	0.583034	-0.778349	0.778349	0.261982
K562_RS01920	cold-shock protein	-0.80123	-1.45531	0.65408	K	Cold shock protein	cspD	Not_Sig	0.277982	1.0957	0.550556	0.550556	-0.861038	-0.861038	0.555983
K562_RS01925	APC family permease	-0.50934	-0.71602	0.20668	E	amino acid	0	Not_Sig	0.476897	0.330674	0.711349	0.711349	-0.49137	-0.49137	0.321575
K562_RS01930	dioxygenase	-0.319614	-0.168487	-0.151128	S	Extradiol ring-cleavage dioxygenase class III protein subunit B	0	Not_Sig	0.440854	-0.281151	1.89697	1.89697	0.923698	0.923698	0.355705
K562_RS01935	UbiX family flavin prenyltransferase	-0.607389	-1.05096	0.443575	H	Flavin prenyltransferase that catalyzes the synthesis of the prenylated FMN cofactor (prenyl-FMN) for 4-hydroxy-3- polyprenylbenzoic acid decarboxylase UbiD. The prenyltransferase is metal-independent and links a dimethylallyl moiety from dimethylallyl monophosphate (DMAP) to the flavin N5 and C6 atoms of FMN	ubiX	Not_Sig	0.182407	0.735748	0.577935	0.577935	-0.79102	-0.79102	0.738957
K562_RS01940	Grx4 family monothiol glutaredoxin	-1.22334	-1.04766	-0.17568	C	Belongs to the glutaredoxin family. Monothiol subfamily	grxD	Not_Sig	0.676804	-0.323135	1.16769	1.16769	0.223655	0.223655	0.169537
K562_RS01945	peptide chain release factor N(5)-glutamine methyltransferase	-1.91497	-1.33158	-0.58339	J	Methylates the class 1 translation termination release factors RF1 PrfA and RF2 PrfB on the glutamine residue of the universally conserved GGQ motif	prmC	Not_Sig	0.0998858	-1.02029	1.43812	1.43812	0.524182	0.524182	1.0005
K562_RS01960	response regulator transcription factor	-0.236387	-0.558342	0.321955	K	Two component transcriptional regulator, winged helix family	0	Not_Sig	0.285834	0.527787	0.423373	0.423373	-1.24	-1.24	0.543885
K562_RS01965	hypothetical protein	0.410228	0.477039	-0.0668107	N/A	0	0	Not_Sig	0.864436	-0.136975	0.859947	0.859947	-0.21768	-0.21768	0.0632673
K562_RS01970	aminopeptidase P family protein	-0.779693	-0.353369	-0.426324	E	peptidase M24	pepQ	Sig	0.01316	-0.751718	2.20646	2.20646	1.14173	1.14173	1.88074
K562_RS01975	cysteine hydrolase	-0.690959	-0.839924	0.148964	Q	PFAM isochorismatase hydrolase	0	Not_Sig	0.537542	0.231985	0.822645	0.822645	-0.281658	-0.281658	0.269587
K562_RS01980	HAD-IA family hydrolase	-0.255294	-0.811649	0.556355	S	IA, variant 3	0	Not_Sig	0.0890635	0.928594	0.314538	0.314538	-1.6687	-1.6687	1.0503
K562_RS01985	energy-dependent translational throttle protein EttA	-0.107544	-0.0819476	-0.0255963	S	abc transporter	0	Not_Sig	0.69394	-0.0665014	1.31235	1.31235	0.392152	0.392152	0.158678
K562_RS01995	transcriptional regulator GcvA	0.488276	0.319983	0.168292	K	regulatory protein LysR	0	Not_Sig	0.464298	0.265035	1.52594	1.52594	0.609699	0.609699	0.333204
K562_RS02000	MFS transporter	-0.927292	-0.399017	-0.528275	P	Uncharacterised MFS-type transporter YbfB	0	Not_Sig	0.425615	-0.926047	2.32394	2.32394	1.21657	1.21657	0.370983
K562_RS02005	MmcQ/YjbR family DNA-binding protein	0.838352	0.04032	0.798032	S	YjbR	0	Sig	0.0051615	1.34185	20.7925	20.7925	4.37799	4.37799	2.28722
K562_RS02010	GABA permease	-0.538762	-0.566031	0.0272688	E	GabA permease	gabP	Not_Sig	0.916375	0.0238942	0.951825	0.951825	-0.0712324	-0.0712324	0.037927
K562_RS02015	MBL fold metallo-hydrolase	-0.562362	-0.324737	-0.237625	S	Metallo-beta-lactamase superfamily	0	Not_Sig	0.324781	-0.429056	1.73175	1.73175	0.792228	0.792228	0.488409
K562_RS02020	redox-regulated ATPase YchF	-0.946397	-0.827777	-0.11862	J	ATPase that binds to both the 70S ribosome and the 50S ribosomal subunit in a nucleotide-independent manner	ychF	Not_Sig	0.270519	-0.225565	1.1433	1.1433	0.193203	0.193203	0.567802
K562_RS02030	DsbC family protein	-0.322134	0.0194474	-0.341582	O	Required for disulfide bond formation in some periplasmic proteins. Acts by transferring its disulfide bond to other proteins and is reduced in the process	dsbC	Not_Sig	0.295809	-0.606814	-16.5644	16.5644	4.05001	-4.05001	0.528989
K562_RS02035	M61 family metallopeptidase	-0.776862	-0.742172	-0.03469	S	Peptidase M61	0	Not_Sig	0.917882	-0.082051	1.04674	1.04674	0.0659047	0.0659047	0.037213
K562_RS02040	NAD(P)H-dependent oxidoreductase	0.292759	0.167669	0.12509	C	Catalyzes the reductive cleavage of azo bond in aromatic azo compounds to the corresponding amines. Requires NADH, but not NADPH, as an electron donor for its activity	azoR	Not_Sig	0.732877	0.191161	1.74605	1.74605	0.804096	0.804096	0.134969
K562_RS02050	CYTH domain-containing protein	-0.135904	-0.403449	0.267545	S	Adenylate cyclase	0	Not_Sig	0.655157	0.43475	0.336855	0.336855	-1.5698	-1.5698	0.183654
K562_RS02055	indole-3-glycerol phosphate synthase TrpC	0.121635	-0.305252	0.426887	E	Belongs to the TrpC family	trpC	Not_Sig	0.124006	0.707213	-0.398475	0.398475	-1.32744	1.32744	0.906557
K562_RS02060	anthranilate phosphoribosyltransferase	-0.507391	-0.567408	0.0600176	F	Catalyzes the transfer of the phosphoribosyl group of 5- phosphorylribose-1-pyrophosphate (PRPP) to anthranilate to yield N-(5'-phosphoribosyl)-anthranilate (PRA)	trpD	Not_Sig	0.659001	0.0798924	0.894225	0.894225	-0.16129	-0.16129	0.181114
K562_RS02065	aminodeoxychorismate/anthranilate synthase component II	-0.153341	-0.762986	0.609645	E	Anthranilate synthase	trpG	Not_Sig	0.114102	1.01972	0.200974	0.200974	-2.31492	-2.31492	0.942707
K562_RS02070	anthranilate synthase component I	-0.3519	-0.110279	-0.241621	E	Part of a heterotetrameric complex that catalyzes the two-step biosynthesis of anthranilate, an intermediate in the biosynthesis of L-tryptophan. In the first step, the glutamine- binding beta subunit (TrpG) of anthranilate synthase (AS) provides the glutamine amidotransferase activity which generates ammonia as a substrate that, along with chorismate, is used in the second step, catalyzed by the…	trpE	Not_Sig	0.386734	-0.435888	3.19099	3.19099	1.674	1.674	0.412588
K562_RS02075	phosphoglycolate phosphatase	-0.197736	-0.39173	0.193994	G	Phosphoglycolate phosphatase	gph	Not_Sig	0.210528	0.308982	0.504777	0.504777	-0.986282	-0.986282	0.676689
K562_RS02080	ribulose-phosphate 3-epimerase	-1.36955	-1.73398	0.364436	G	Belongs to the ribulose-phosphate 3-epimerase family	rpe	Not_Sig	0.650494	0.600427	0.789827	0.789827	-0.340391	-0.340391	0.186757
K562_RS02085	Co2+/Mg2+ efflux protein ApaG	0.341785	0.491037	-0.149251	P	PFAM ApaG domain protein	apaG	Not_Sig	0.631268	-0.277942	0.696049	0.696049	-0.522739	-0.522739	0.199786
K562_RS02095	phenylacetate--CoA ligase	-0.665082	-0.525241	-0.139841	H	Catalyzes the activation of phenylacetic acid (PA) to phenylacetyl-CoA (PA-CoA)	paaK	Not_Sig	0.130144	-0.261852	1.26624	1.26624	0.340553	0.340553	0.885577
K562_RS02100	hydroxyphenylacetyl-CoA thioesterase PaaI	-0.0236668	-0.013333	-0.0103338	Q	phenylacetic acid degradation protein	paaI	Not_Sig	0.958296	-0.0404036	1.77505	1.77505	0.827861	0.827861	0.0185001
K562_RS02105	2-(1	0.300011	-0.0747653	0.374776	I	Belongs to the enoyl-CoA hydratase isomerase family	paaB	Not_Sig	0.285823	0.618108	-4.0127	4.0127	2.00457	-2.00457	0.543903
K562_RS02110	3-oxoadipyl-CoA thiolase	-0.458035	-0.344826	-0.113209	I	Belongs to the thiolase family	0	Not_Sig	0.369139	-0.216313	1.32831	1.32831	0.40959	0.40959	0.43281
K562_RS02115	phenylacetic acid degradation protein PaaN	-0.742946	-0.729118	-0.0138275	C	phenylacetic acid degradation protein paaN	paaN	Not_Sig	0.947963	-0.0463776	1.01896	1.01896	0.027104	0.027104	0.0232088
K562_RS02120	enoyl-CoA hydratase	0.0367502	-0.142388	0.179138	I	Belongs to the enoyl-CoA hydratase isomerase family	paaF	Not_Sig	0.619097	0.28358	-0.258099	0.258099	-1.954	1.954	0.208241
K562_RS02150	hypothetical protein	-0.12309	-0.457597	0.334507	N/A	0	0	Not_Sig	0.298299	0.549251	0.268992	0.268992	-1.89437	-1.89437	0.525348
K562_RS02155	GIY-YIG nuclease family protein	-0.336428	-0.544587	0.208159	N/A	0	0	Not_Sig	0.138823	0.333204	0.617767	0.617767	-0.694866	-0.694866	0.857539
K562_RS02160	hypothetical protein	-0.63858	-0.837988	0.199408	N/A	0	0	Not_Sig	0.196896	0.318241	0.762039	0.762039	-0.392063	-0.392063	0.705762
K562_RS02165	type I restriction-modification system subunit MN-terminal domain-containing protein	0.0077354	-0.312849	0.320584	N/A	#N/A	#N/A	Not_Sig	0.438025	0.525443	-0.0247257	0.0247257	-5.33784	5.33784	0.358501
K562_RS02175	type I restriction endonuclease subunit R	-0.305203	-0.525249	0.220047	N/A	#N/A	#N/A	Not_Sig	0.052592	0.353531	0.581062	0.581062	-0.783235	-0.783235	1.27908
K562_RS02215	transcriptional regulator	-0.40778	-0.476606	0.0688261	N/A	0	0	Not_Sig	0.766046	0.0949544	0.855591	0.855591	-0.225007	-0.225007	0.115745
K562_RS02220	tRNA uridine-5-carboxymethylaminomethyl(34) synthesis GTPase MnmE	-0.554062	-0.607838	0.0537761	J	Exhibits a very high intrinsic GTPase hydrolysis rate. Involved in the addition of a carboxymethylaminomethyl (cmnm) group at the wobble position (U34) of certain tRNAs, forming tRNA- cmnm(5)s(2)U34	mnmE	Not_Sig	0.885903	0.0692199	0.911529	0.911529	-0.13364	-0.13364	0.0526136
K562_RS02225	GGDEF domain-containing protein	0.312813	0.1243	0.188513	T	Diguanylate cyclase	0	Not_Sig	0.337899	0.29961	2.51659	2.51659	1.33147	1.33147	0.471213
K562_RS02230	DUF2795 domain-containing protein	0.319015	0.453288	-0.134273	S	Protein of unknown function (DUF2795)	0	Not_Sig	0.338626	-0.252331	0.70378	0.70378	-0.506804	-0.506804	0.47028
K562_RS02235	hypothetical protein	0.419102	0.275049	0.144054	N/A	0	0	Not_Sig	0.804414	0.223588	1.52374	1.52374	0.607615	0.607615	0.0945203
K562_RS02240	spermidine N1-acetyltransferase	-0.182925	-0.216203	0.0332782	J	PFAM GCN5-related N-acetyltransferase	speG	Not_Sig	0.872762	0.0341699	0.846079	0.846079	-0.241136	-0.241136	0.0591044
K562_RS02245	hypothetical protein	0.745842	0.510452	0.23539	N/A	0	0	Not_Sig	0.159039	0.379766	1.46114	1.46114	0.547094	0.547094	0.798497
K562_RS02250	YaeQ family protein	0.143614	0.113533	0.0300815	S	PFAM YaeQ family protein	yaeQ	Not_Sig	0.934906	0.0287037	1.26496	1.26496	0.33909	0.33909	0.0292322
K562_RS02255	VOC family protein	0.513456	0.189319	0.324137	E	PFAM Glyoxalase bleomycin resistance protein dioxygenase	0	Not_Sig	0.0812241	0.531518	2.71212	2.71212	1.43942	1.43942	1.09032
K562_RS02260	bifunctional DNA-binding transcriptional regulator/O6-methylguanine-DNA methyltransferase Ada	0.232106	0.389777	-0.15767	L	Involved in the cellular defense against the biological effects of O6-methylguanine (O6-MeG) and O4-methylthymine (O4-MeT) in DNA. Repairs the methylated nucleobase in DNA by stoichiometrically transferring the methyl group to a cysteine residue in the enzyme. This is a suicide reaction the enzyme is irreversibly inactivated	ada	Not_Sig	0.60571	-0.292339	0.595485	0.595485	-0.747862	-0.747862	0.217735
K562_RS02265	3-methyladenine DNA glycosylase 2	-2.73619	-2.1167	-0.619494	L	AlkA domain protein	0	Not_Sig	0.428279	-1.08203	1.29267	1.29267	0.370354	0.370354	0.368273
K562_RS02270	glutamate--cysteine ligase	-2.11309	-0.553666	-1.55942	H	Belongs to the glutamate--cysteine ligase type 1 family. Type 1 subfamily	gshA	Sig	0.0174482	-2.68924	3.81654	3.81654	1.93227	1.93227	1.75825
K562_RS02275	DUF4148 domain-containing protein	0.637456	0.263499	0.373957	S	Domain of unknown function (DUF4148)	0	Sig	0.00824143	0.616706	2.4192	2.4192	1.27453	1.27453	2.084
K562_RS02280	L-lactate permease	-0.0706515	-0.245887	0.175235	C	permease	0	Not_Sig	0.357804	0.276906	0.287333	0.287333	-1.7992	-1.7992	0.446355
K562_RS02285	LysR family transcriptional regulator	-0.259414	0.0963424	-0.355756	K	Transcriptional regulator	0	Not_Sig	0.184726	-0.631052	-2.69263	2.69263	1.42901	-1.42901	0.733473
K562_RS02290	phospholipase C	-0.127546	-0.288248	0.160702	M	phospholipase C	0	Not_Sig	0.398217	0.252056	0.442486	0.442486	-1.17629	-1.17629	0.39988
K562_RS02295	phosphonate utilization associated transcriptional regulator	-0.292133	-0.0457252	-0.246408	K	Phosphonate utilization associated transcriptional regulator	0	Not_Sig	0.254448	-0.444074	6.38889	6.38889	2.67557	2.67557	0.594401
K562_RS02300	FAD-dependent oxidoreductase	0.519716	0.318242	0.201475	E	FAD dependent oxidoreductase	0	Not_Sig	0.595272	0.321774	1.63309	1.63309	0.707602	0.707602	0.225284
K562_RS02305	2-aminoethylphosphonate--pyruvate transaminase	-0.0483564	0.124421	-0.172777	E	Belongs to the class-V pyridoxal-phosphate-dependent aminotransferase family. PhnW subfamily	0	Not_Sig	0.540379	-0.31817	-0.388653	0.388653	-1.36345	1.36345	0.267301
K562_RS02310	putative 2-aminoethylphosphonate ABC transporterpermease subunit	-0.12814	-0.103957	-0.0241824	P	permease	0	Not_Sig	0.91613	-0.0640838	1.23262	1.23262	0.301727	0.301727	0.038043
K562_RS02315	putative 2-aminoethylphosphonate ABC transporterATP-binding protein	-0.411812	-0.448353	0.0365411	P	Belongs to the ABC transporter superfamily	0	Not_Sig	0.81694	0.0397492	0.918499	0.918499	-0.122649	-0.122649	0.0878099
K562_RS02320	putative 2-aminoethylphosphonate ABC transportersubstrate-binding protein	0.479085	-0.407716	0.886801	P	transporter	0	Sig	0.00535959	1.49363	-1.17505	1.17505	0.232716	-0.232716	2.27087
K562_RS02325	phosphonoacetate hydrolase	0.221046	-0.134057	0.355103	S	phosphonoacetate hydrolase	0	Not_Sig	0.219818	0.584467	-1.6489	1.6489	0.721501	-0.721501	0.657936
K562_RS02335	amino acid ABC transporter substrate-binding protein	0.213304	-0.162974	0.376279	E	Bacterial periplasmic substrate-binding proteins	0	Not_Sig	0.161818	0.620676	-1.30882	1.30882	0.38827	-0.38827	0.790972
K562_RS02340	amino acid ABC transporter permease	-3.89378	-2.5863	-1.30748	P	TIGRFAM polar amino acid ABC transporter, inner membrane subunit	0	Not_Sig	0.190514	-2.25844	1.50554	1.50554	0.590284	0.590284	0.720074
K562_RS02345	amino acid ABC transporter ATP-binding protein	0.598636	0.000120132	0.598516	E	ABC transporter	0	Sig	0.0153447	1.00069	4983.13	4983.13	12.2828	12.2828	1.81404
K562_RS02350	alpha/beta fold hydrolase	0.549474	0.332657	0.216817	S	Serine aminopeptidase, S33	0	Not_Sig	0.652068	0.348009	1.65177	1.65177	0.724016	0.724016	0.185707
K562_RS02355	CGNR zinc finger domain-containing protein	0.607391	-0.797036	1.40443	S	CGNR zinc finger	0	Sig	0.0250218	2.37874	-0.762062	0.762062	-0.392021	0.392021	1.60168
K562_RS02360	DUF3592 domain-containing protein	-0.179404	0.0386632	-0.218067	S	Protein of unknown function (DUF3592)	0	Not_Sig	0.619455	-0.395613	-4.64018	4.64018	2.21418	-2.21418	0.207991
K562_RS02375	patatin-like phospholipase family protein	0.575524	-0.0135692	0.589093	S	PFAM Patatin	0	Not_Sig	0.249282	0.984575	-42.414	42.414	5.40647	-5.40647	0.603309
K562_RS02380	D-2-hydroxyacid dehydrogenase family protein	-0.198614	0.365115	-0.563729	C	D-isomer specific 2-hydroxyacid dehydrogenase	serA	Not_Sig	0.199075	-0.98667	-0.543977	0.543977	-0.878383	0.878383	0.700982
K562_RS02385	LysR family transcriptional regulator	0.146062	-0.473444	0.619506	K	Transcriptional regulator, LysR family	0	Not_Sig	0.28038	1.03658	-0.30851	0.30851	-1.69661	1.69661	0.552254
K562_RS02400	DNA-protecting protein DprA	0.588645	0.727844	-0.139199	U	DNA protecting protein DprA	dprA	Not_Sig	0.682387	-0.260754	0.808751	0.808751	-0.306232	-0.306232	0.165969
K562_RS02415	LysE family translocator	0.782676	0.813605	-0.030929	E	PFAM Lysine exporter protein (LYSE YGGA)	0	Not_Sig	0.930295	-0.0756199	0.961985	0.961985	-0.0559133	-0.0559133	0.0313792
K562_RS02430	DUF4390 domain-containing protein	0.68475	0.715254	-0.0305041	S	signal peptide protein	0	Not_Sig	0.922235	-0.0748934	0.957352	0.957352	-0.0628784	-0.0628784	0.0351584
K562_RS02435	PAS domain-containing sensor histidine kinase	0.680506	0.550201	0.130305	T	Histidine kinase	0	Not_Sig	0.729173	0.200078	1.23683	1.23683	0.306648	0.306648	0.137169
K562_RS02450	7-cyano-7-deazaguanine synthase QueC	0.891576	-0.0253858	0.916962	F	Catalyzes the ATP-dependent conversion of 7-carboxy-7- deazaguanine (CDG) to 7-cyano-7-deazaguanine (preQ(0))	queC	Not_Sig	0.0626034	1.54521	-35.1211	35.1211	5.13426	-5.13426	1.2034
K562_RS02455	7-carboxy-7-deazaguanine synthase	0.75545	0.290792	0.464659	H	Catalyzes the complex heterocyclic radical-mediated conversion of 6-carboxy-5,6,7,8-tetrahydropterin (CPH4) to 7- carboxy-7-deazaguanine (CDG), a step common to the biosynthetic pathways of all 7-deazapurine-containing compounds	queE	Not_Sig	0.501102	0.7718	2.59791	2.59791	1.37735	1.37735	0.300074
K562_RS02460	6-carboxytetrahydropterin synthase QueD	0.59339	1.02143	-0.428042	H	synthase	queD	Not_Sig	0.0705474	-0.754656	0.580939	0.580939	-0.783541	-0.783541	1.15152
K562_RS02465	HpcH/HpaI aldolase/citrate lyase family protein	2.00513	2.00248	0.00265451	G	Belongs to the HpcH HpaI aldolase family	garL	Not_Sig	0.995528	-0.0181945	1.00133	1.00133	0.00191119	0.00191119	0.00194654
K562_RS02470	sel1 repeat family protein	1.85818	1.17128	0.686903	S	PFAM Sel1 domain protein repeat-containing protein	0	Not_Sig	0.140285	1.15182	1.58646	1.58646	0.665807	0.665807	0.852989
K562_RS02515	polyphosphate kinase 2 family protein	1.00674	1.08134	-0.0745982	S	Polyphosphate kinase 2 (PPK2)	0	Not_Sig	0.709054	-0.150291	0.931013	0.931013	-0.103126	-0.103126	0.149321
K562_RS02520	exodeoxyribonuclease III	1.64622	1.40134	0.244875	L	Exodeoxyribonuclease III	0	Not_Sig	0.282165	0.395986	1.17474	1.17474	0.232345	0.232345	0.549496
K562_RS02525	NAD(P)-dependent alcohol dehydrogenase	1.40059	1.40256	-0.00197266	C	PFAM Alcohol dehydrogenase zinc-binding domain protein	0	Not_Sig	0.98774	-0.0261066	0.998594	0.998594	-0.00203054	-0.00203054	0.00535736
K562_RS02530	AraC family transcriptional regulator	1.58049	1.40502	0.175463	K	AraC-type transcriptional regulator domain protein	0	Not_Sig	0.591884	0.277297	1.12488	1.12488	0.169775	0.169775	0.227764
K562_RS02535	M48 family metallopeptidase	0.414547	0.249291	0.165256	O	Peptidase M48	0	Not_Sig	0.826678	0.259843	1.66291	1.66291	0.733707	0.733707	0.0826635
K562_RS02545	methionine biosynthesis protein MetW	0.849888	0.644566	0.205322	Q	Methionine biosynthesis protein MetW	metW	Not_Sig	0.440625	0.328353	1.31854	1.31854	0.398945	0.398945	0.355931
K562_RS02550	homoserine O-acetyltransferase	1.5421	1.22069	0.321404	E	Transfers a succinyl group from succinyl-CoA to L- homoserine, forming succinyl-L-homoserine	metXS	Not_Sig	0.225273	0.526845	1.2633	1.2633	0.337194	0.337194	0.647292
K562_RS02555	nucleoid occlusion factor SlmA	1.49384	1.76196	-0.268127	K	PFAM regulatory protein TetR	ttk	Not_Sig	0.401945	-0.481212	0.847825	0.847825	-0.238162	-0.238162	0.395834
K562_RS02560	pyrimidine 5'-nucleotidase	1.31558	1.52536	-0.209776	S	had-superfamily hydrolase subfamily ia, variant 3	0	Not_Sig	0.536703	-0.381435	0.862475	0.862475	-0.213446	-0.213446	0.270266
K562_RS02565	acetylglutamate kinase	1.61743	1.29217	0.32526	F	Belongs to the acetylglutamate kinase family. ArgB subfamily	argB	Not_Sig	0.590923	0.533438	1.25172	1.25172	0.323908	0.323908	0.228469
K562_RS02570	cysteine-rich CWC family protein	-3.1643	-1.46874	-1.69556	S	Cysteine-rich CWC	0	Not_Sig	0.254336	-2.92203	2.15443	2.15443	1.10731	1.10731	0.594592
K562_RS02575	HAMP domain-containing histidine kinase	1.29486	1.3106	-0.0157402	T	histidine kinase A domain protein	0	Not_Sig	0.95846	-0.0496481	0.98799	0.98799	-0.0174315	-0.0174315	0.018426
K562_RS02580	response regulator transcription factor	0.514215	0.199884	0.314331	T	response regulator	0	Not_Sig	0.772809	0.51475	2.57257	2.57257	1.36321	1.36321	0.111928
K562_RS02585	ATP-dependent protease ATPase subunit HslU	1.10452	0.695562	0.408963	O	this subunit has chaperone activity. The binding of ATP and its subsequent hydrolysis by HslU are essential for unfolding of protein substrates subsequently hydrolyzed by HslV. HslU recognizes the N-terminal part of its protein substrates and unfolds these before they are guided to HslV for hydrolysis	hslU	Not_Sig	0.0589437	0.676564	1.58796	1.58796	0.667175	0.667175	1.22956
K562_RS02600	GTP-binding protein	0.26781	0.43492	-0.16711	S	cobalamin synthesis protein	0	Not_Sig	0.565254	-0.30848	0.615769	0.615769	-0.69954	-0.69954	0.247757
K562_RS02605	class I SAM-dependent rRNA methyltransferase	0.689388	0.437956	0.251432	J	catalyzes the methylation of cytosine at position 1962 of the 23S rRNA	0	Not_Sig	0.381405	0.407197	1.5741	1.5741	0.65453	0.65453	0.418613
K562_RS02630	methionine adenosyltransferase	-0.257315	-0.545806	0.28849	H	Catalyzes the formation of S-adenosylmethionine (AdoMet) from methionine and ATP. The overall synthetic reaction is composed of two sequential steps, AdoMet formation and the subsequent tripolyphosphate hydrolysis which occurs prior to release of AdoMet from the enzyme	metK	Not_Sig	0.405202	0.470565	0.471441	0.471441	-1.08485	-1.08485	0.392328
K562_RS02635	hypothetical protein	1.11951	1.64952	-0.530015	N/A	0	0	Not_Sig	0.127435	-0.929021	0.678686	0.678686	-0.559183	-0.559183	0.894712
K562_RS02640	phytanoyl-CoA dioxygenase family protein	0.510673	0.0678047	0.442869	Q	Phytanoyl-CoA dioxygenase	0	Not_Sig	0.112788	0.734541	7.53154	7.53154	2.91294	2.91294	0.947738
K562_RS02645	DUF3185 family protein	-0.784164	-1.53581	0.751645	S	Protein of unknown function (DUF3185)	0	Not_Sig	0.302659	1.26253	0.510587	0.510587	-0.969772	-0.969772	0.519047
K562_RS02650	L-glyceraldehyde 3-phosphate reductase	-0.00751167	-0.174365	0.166853	C	aldo keto reductase	0	Not_Sig	0.678005	0.262573	0.0430802	0.0430802	-4.53683	-4.53683	0.168767
K562_RS02655	hypothetical protein	1.17106	0.877297	0.293765	N/A	0	0	Not_Sig	0.584493	0.479584	1.33485	1.33485	0.41668	0.41668	0.233221
K562_RS02660	DMT family transporter	0.688576	-0.223558	0.912134	E	EamA-like transporter family	0	Not_Sig	0.279887	1.53695	-3.08007	3.08007	1.62297	-1.62297	0.553017
K562_RS02665	hypothetical protein	1.59635	1.00559	0.590757	N/A	0	0	Not_tested	NA	0.98742	1.58747	1.58747	0.666731	0.666731	#VALUE!
K562_RS02670	serine/threonine protein kinase	1.13015	0.772658	0.357493	F	A protein kinase that phosphorylates Ser and Thr residues. Probably acts to suppress the effects of stress linked to accumulation of reactive oxygen species. Probably involved in the extracytoplasmic stress response	srkA	Not_Sig	0.30908	0.588554	1.46268	1.46268	0.548613	0.548613	0.50993
K562_RS02675	coniferyl aldehyde dehydrogenase	-0.0655124	0.229067	-0.29458	C	belongs to the aldehyde dehydrogenase family	calB	Not_Sig	0.543497	-0.526444	-0.285997	0.285997	-1.80593	1.80593	0.264803
K562_RS02680	hypothetical protein	1.0865	1.15022	-0.0637228	N/A	#N/A	#N/A	Not_Sig	0.869762	-0.131695	0.9446	0.9446	-0.0822251	-0.0822251	0.0605996
K562_RS02685	GMC family oxidoreductase N-terminal domain-containing protein	1.9642	1.87238	0.0918224	E	Belongs to the GMC oxidoreductase family	0	Not_Sig	0.794916	0.134276	1.04904	1.04904	0.0690704	0.0690704	0.0996787
K562_RS02690	flagellar hook-length control protein FliK	1.29371	1.31288	-0.0191643	N	Flagellar hook-length control protein	fliK	Not_Sig	0.935558	-0.0555032	0.985403	0.985403	-0.0212145	-0.0212145	0.0289295
K562_RS02695	flagellar export protein FliJ	-1.46525	-0.626375	-0.838876	N	Flagellar export protein FliJ	fliJ	Not_Sig	0.665184	-1.45715	2.33925	2.33925	1.22605	1.22605	0.177058
K562_RS02700	flagellar protein export ATPase FliI	0.413418	0.0797222	0.333695	U	PFAM H transporting two-sector ATPase alpha beta subunit central region	fliI	Not_Sig	0.338857	0.547862	5.18573	5.18573	2.37455	2.37455	0.469983
K562_RS02705	flagellar assembly protein FliH	2.01874	2.28916	-0.270417	N	Flagellar assembly protein flih	fliH	Not_Sig	0.254268	-0.485127	0.881871	0.881871	-0.181361	-0.181361	0.594708
K562_RS02710	flagellar motor switch protein FliG	1.2358	1.09631	0.13949	N	flagellar motor switch protein flig	fliG	Not_Sig	0.600659	0.215784	1.12724	1.12724	0.172789	0.172789	0.221372
K562_RS02715	flagellar M-ring protein FliF	1.60834	1.86734	-0.258999	N	The M ring may be actively involved in energy transduction	fliF	Not_Sig	0.268367	-0.465604	0.861301	0.861301	-0.215411	-0.215411	0.571272
K562_RS02720	flagellar hook-basal body complex protein FliE	2.34061	2.28943	0.051186	N	Flagellar hook-basal body complex protein FliE	fliE	Not_Sig	0.927948	0.0647909	1.02236	1.02236	0.0318998	0.0318998	0.0324762
K562_RS02740	EscU/YscU/HrcU family type III secretion system export apparatus switch protein	2.42977	2.31576	0.114017	N	FlhB HrpN YscU SpaS Family	0	Sig	0.0113608	0.172228	1.04924	1.04924	0.0693383	0.0693383	1.94459
K562_RS02745	PepSY-associated TM helix domain-containing protein	0.846698	1.16999	-0.323296	S	PFAM PepSY-associated TM helix domain protein	0	Not_Sig	0.186464	-0.575547	0.723677	0.723677	-0.466582	-0.466582	0.729405
K562_RS02750	XdhC family protein	1.68848	1.42273	0.265747	O	XdhC and CoxI family	coxI	Not_Sig	0.201135	0.431676	1.18679	1.18679	0.24706	0.24706	0.696513
K562_RS02755	amino acid permease	1.58635	1.36027	0.226072	E	amino acid	0	Not_Sig	0.557652	0.363833	1.1662	1.1662	0.22181	0.22181	0.253637
K562_RS02760	response regulator transcription factor	1.54479	1.52318	0.0216152	K	regulator	0	Not_Sig	0.934074	0.014227	1.01419	1.01419	0.0203292	0.0203292	0.0296189
K562_RS02765	ATP-binding protein	0.742675	0.891492	-0.148817	T	PFAM ATP-binding region, ATPase domain protein	0	Not_Sig	0.124914	-0.277199	0.83307	0.83307	-0.26349	-0.26349	0.90339
K562_RS02775	endonuclease/exonuclease/phosphatase family protein	1.73629	1.52763	0.208656	L	Endonuclease Exonuclease phosphatase	0	Not_Sig	0.116007	0.334054	1.13659	1.13659	0.18471	0.18471	0.935515
K562_RS02780	hypothetical protein	0.918877	0.71655	0.202327	N/A	0	0	Not_Sig	0.772859	0.323231	1.28236	1.28236	0.358804	0.358804	0.1119
K562_RS02785	nitroreductase	0.977809	0.790546	0.187263	C	nitroreductase	nfnB	Not_Sig	0.656472	0.297473	1.23688	1.23688	0.306703	0.306703	0.182784
K562_RS02790	AAA family ATPase	1.53661	1.19564	0.340963	O	PFAM AAA ATPase central domain protein	0	Not_Sig	0.16089	0.560289	1.28517	1.28517	0.36196	0.36196	0.793472
K562_RS02795	NAD(P)/FAD-dependent oxidoreductase	1.86498	1.71788	0.147106	S	Fad dependent oxidoreductase	0	Not_Sig	0.687178	0.228807	1.08563	1.08563	0.118536	0.118536	0.162931
K562_RS02800	high-potential iron-sulfur protein	0.883397	0.946969	-0.0635726	C	Specific class of high-redox-potential 4Fe-4S ferredoxins. Functions in anaerobic electron transport in most purple and in some other photosynthetic bacteria and in at least one genus (Paracoccus) of halophilic, denitrifying bacteria	hip	Not_Sig	0.88632	-0.131438	0.932867	0.932867	-0.100256	-0.100256	0.0524096
K562_RS02805	MFS transporter	1.08049	0.550889	0.5296	P	Major Facilitator	0	Not_Sig	0.0890455	0.882845	1.96136	1.96136	0.971851	0.971851	1.05039
K562_RS02810	ABC transporter substrate-binding protein	0.623725	0.631466	-0.00774149	E	PFAM extracellular solute-binding protein, family 5	dppA	Not_Sig	0.96402	-0.0359709	0.98774	0.98774	-0.0177961	-0.0177961	0.0159141
K562_RS02815	ABC transporter permease subunit	0.22695	0.796054	-0.569104	P	PFAM binding-protein-dependent transport systems inner membrane component	dppB	Not_Sig	0.229536	-0.995862	0.285094	0.285094	-1.81049	-1.81049	0.639149
K562_RS02820	ABC transporter permease subunit	0.499116	0.892652	-0.393536	E	PFAM binding-protein-dependent transport systems inner membrane component	dppC	Not_Sig	0.191061	-0.695653	0.559138	0.559138	-0.838723	-0.838723	0.718829
K562_RS02825	ABC transporter ATP-binding protein	-0.489052	-0.178503	-0.310549	P	Belongs to the ABC transporter superfamily	dppD	Not_Sig	0.508832	-0.55375	2.73974	2.73974	1.45404	1.45404	0.293425
K562_RS02830	ABC transporter ATP-binding protein	0.391142	0.424925	-0.033783	P	Belongs to the ABC transporter superfamily	dppF	Not_Sig	0.919796	-0.0805001	0.920497	0.920497	-0.119516	-0.119516	0.0363085
K562_RS02835	TraB/GumN family protein	0.708909	0.698614	0.010295	S	PFAM GumN family protein	0	Not_Sig	0.963754	-0.00512973	1.01474	1.01474	0.021105	0.021105	0.016034
K562_RS02840	5-oxoprolinase subunit PxpA	0.486065	0.517692	-0.0316273	S	Belongs to the UPF0271 (lamB) family	0	Not_Sig	0.899889	-0.076814	0.938907	0.938907	-0.0909455	-0.0909455	0.045811
K562_RS02845	biotin-dependent carboxyltransferase family protein	0.693576	0.63801	0.0555656	E	Allophanate hydrolase	0	Not_Sig	0.795513	0.0722798	1.08709	1.08709	0.120474	0.120474	0.0993525
K562_RS02850	5-oxoprolinase subunit PxpB	0.391379	0.239105	0.152274	E	PFAM Allophanate hydrolase subunit 1	0	Not_Sig	0.655104	0.237644	1.63685	1.63685	0.710922	0.710922	0.18369
K562_RS02855	winged helix DNA-binding protein	0.456236	0.341129	0.115106	K	PFAM regulatory protein, MarR	0	Not_Sig	0.679933	0.17409	1.33743	1.33743	0.41946	0.41946	0.167534
K562_RS02860	5-formyltetrahydrofolate cyclo-ligase	0.837205	0.662511	0.174694	H	Belongs to the 5-formyltetrahydrofolate cyclo-ligase family	0	Not_Sig	0.738428	0.275981	1.26368	1.26368	0.337637	0.337637	0.131692
K562_RS02865	lytic transglycosylase domain-containing protein	0.427325	0.780632	-0.353307	M	lytic transglycosylase	slt	Not_Sig	0.551087	-0.626865	0.547409	0.547409	-0.86931	-0.86931	0.25878
K562_RS02870	complex I NDUFA9 subunit family protein	0.17389	0.0725743	0.101316	G	Nad-dependent epimerase dehydratase	0	Not_Sig	0.575734	0.15051	2.39603	2.39603	1.26065	1.26065	0.239778
K562_RS02885	helix-turn-helix transcriptional regulator	0.232163	0.983514	-0.751351	K	Cupin 2, conserved barrel domain protein	0	Sig	0.0499924	-1.30749	0.236055	0.236055	-2.08281	-2.08281	1.3011
K562_RS02890	M24 family metallopeptidase	0.0910094	0.517312	-0.426303	E	Belongs to the peptidase M24B family	0	Not_Sig	0.256117	-0.751681	0.175927	0.175927	-2.50695	-2.50695	0.591562
K562_RS02895	flagellar protein FlgN	0.0719425	0.18752	-0.115578	N	PFAM FlgN family protein	flgN	Not_Sig	0.732726	-0.220363	0.383652	0.383652	-1.38213	-1.38213	0.135058
K562_RS02900	flagellar biosynthesis anti-sigma factor FlgM	1.87602	1.34549	0.53053	N	factor FlgM	flgM	Not_Sig	0.562036	0.884436	1.3943	1.3943	0.479544	0.479544	0.250236
K562_RS02905	flagellar basal body P-ring formation protein FlgA	1.27353	1.00311	0.270414	N	Flagella basal body p-ring formation protein	flgA	Not_Sig	0.172078	0.439656	1.26957	1.26957	0.344346	0.344346	0.764274
K562_RS02910	flagellar basal body rod protein FlgB	1.03955	0.954354	0.0851914	N	Structural component of flagellum, the bacterial motility apparatus. Part of the rod structure of flagellar basal body	flgB	Not_Sig	0.889778	0.122938	1.08927	1.08927	0.123356	0.123356	0.0507185
K562_RS02920	flagellar hook assembly protein FlgD	0.638022	0.491701	0.146322	N	Required for flagellar hook formation. May act as a scaffolding protein	flgD	Not_Sig	0.171741	0.227467	1.29758	1.29758	0.375827	0.375827	0.765127
K562_RS02925	flagellar hook protein FlgE	0.685065	-0.0498043	0.734869	N	flagellar	flgE	Sig	0.0396941	1.23384	-13.7551	13.7551	3.7819	-3.7819	1.40127
K562_RS02930	flagellar basal-body rod protein FlgF	-0.0101284	0.249611	-0.25974	N	Flagellar basal-body rod protein FlgF	flgF	Not_Sig	0.0791795	-0.46687	-0.0405768	0.0405768	-4.6232	4.6232	1.10139
K562_RS02935	flagellar basal-body rod protein FlgG	1.10269	0.80579	0.296897	N	flagellar basal-body rod protein	flgG	Not_Sig	0.172026	0.484939	1.36845	1.36845	0.452547	0.452547	0.764406
K562_RS02945	flagellar basal body P-ring protein FlgI	0.152173	0.0384712	0.113702	N	Assembles around the rod to form the L-ring and probably protects the motor basal body from shearing forces during rotation	flgI	Not_Sig	0.6543	0.171688	3.9555	3.9555	1.98386	1.98386	0.184223
K562_RS02950	flagellar assembly peptidoglycan hydrolase FlgJ	-0.936919	-0.0643637	-0.872555	N	Flagellar rod assembly protein muramidase FlgJ	flgJ	Not_Sig	0.0579835	-1.51474	14.5566	14.5566	3.86361	3.86361	1.2367
K562_RS02960	flagellar hook-associated protein FlgK	-0.455103	0.031767	-0.48687	N	flagellar hook-associated protein	flgK	Not_Sig	0.41517	-0.855247	-14.3263	14.3263	3.84059	-3.84059	0.381774
K562_RS02965	flagellar hook-associated protein FlgL	0.366116	0.359072	0.00704438	N	Flagellar hook-associated protein 3	flgL	Not_Sig	0.971278	-0.0106881	1.01962	1.01962	0.0280292	0.0280292	0.0126564
K562_RS02970	pyrimidine permease	-0.114958	-0.0940411	-0.0209173	F	PFAM Xanthine uracil vitamin C permease	rutG	Not_Sig	0.875438	-0.0585007	1.22243	1.22243	0.289749	0.289749	0.0577747
K562_RS02975	transcriptional regulator GcvA	-0.23803	-0.0969809	-0.141049	K	transcriptional Regulator, LysR family	0	Not_Sig	0.736445	-0.263917	2.4544	2.4544	1.29537	1.29537	0.13286
K562_RS02980	chromate transporter	0.260312	0.0914939	0.168818	P	Pfam Chromate transporter	0	Not_Sig	0.616605	0.265933	2.84513	2.84513	1.50849	1.50849	0.209993
K562_RS02995	DUF1275 domain-containing protein	0.568948	0.117864	0.451083	S	Protein of unknown function (DUF1275)	0	Not_Sig	0.238246	0.748587	4.82713	4.82713	2.27117	2.27117	0.622974
K562_RS03000	porin	0.610837	0.516245	0.0945922	M	PFAM porin Gram-negative type	0	Not_Sig	0.875304	0.139013	1.18323	1.18323	0.242732	0.242732	0.057841
K562_RS03010	glutathione-disulfide reductase	0.164524	-0.444701	0.609225	C	Belongs to the class-I pyridine nucleotide-disulfide oxidoreductase family	gor	Sig	0.00669998	1.019	-0.369966	0.369966	-1.43454	1.43454	2.17393
K562_RS03015	hypothetical protein	-0.29205	-0.0483654	-0.243685	N/A	#N/A	#N/A	Not_Sig	0.288036	-0.439418	6.03842	6.03842	2.59417	2.59417	0.540553
K562_RS03020	CsgG/HfaB family protein	-0.773804	-0.549847	-0.223958	M	Curli production assembly transport component CsgG	csgG	Not_Sig	0.477217	-0.405686	1.40731	1.40731	0.492939	0.492939	0.321284
K562_RS03025	DUF4810 domain-containing protein	0.235876	0.437124	-0.201247	S	Domain of unknown function (DUF4810)	0	Not_Sig	0.488871	-0.366852	0.53961	0.53961	-0.890011	-0.890011	0.310806
K562_RS03030	DUF799 domain-containing protein	-0.0208608	-0.169638	0.148777	S	lipoprotein	0	Not_Sig	0.729174	0.231665	0.122973	0.122973	-3.02359	-3.02359	0.137169
K562_RS03040	FAD-binding oxidoreductase	-0.0391683	-0.264008	0.224839	E	PFAM FAD dependent oxidoreductase	0	Not_tested	NA	0.361726	0.148361	0.148361	-2.75282	-2.75282	#VALUE!
K562_RS03045	FAD-binding oxidoreductase	0.15806	0.490874	-0.332814	E	PFAM FAD dependent oxidoreductase	0	Not_Sig	0.499023	-0.591822	0.321997	0.321997	-1.63488	-1.63488	0.30188
K562_RS03050	DUF3138 family protein	-0.603768	-1.6346	1.03083	N/A	#N/A	#N/A	Not_Sig	0.0877721	1.73992	0.369367	0.369367	-1.43687	-1.43687	1.05664
K562_RS03055	ABC transporter permease subunit	-0.363314	-0.551681	0.188366	P	PFAM binding-protein-dependent transport systems inner membrane component	0	Not_Sig	0.484058	0.29936	0.658559	0.658559	-0.602616	-0.602616	0.315103
K562_RS03060	ABC transporter permease subunit	0.315979	0.346275	-0.0302963	P	PFAM binding-protein-dependent transport systems inner membrane component	0	Not_Sig	0.939155	-0.0745382	0.912508	0.912508	-0.132091	-0.132091	0.0272627
K562_RS03070	polyamine ABC transporter substrate-binding protein	1.0923	-0.00649696	1.0988	P	Required for the activity of the bacterial periplasmic transport system of putrescine	0	Not_Sig	0.1437	1.85613	-168.125	168.125	7.39339	-7.39339	0.842543
K562_RS03095	aldehyde dehydrogenase	0.314192	0.278661	0.0355314	C	belongs to the aldehyde dehydrogenase family	puuC	Not_Sig	0.915234	0.0380228	1.12751	1.12751	0.173137	0.173137	0.0384679
K562_RS03105	cupredoxin domain-containing protein	1.35868	1.17306	0.185628	C	Cupredoxin-like domain	0	Not_Sig	0.759133	0.294678	1.15824	1.15824	0.211939	0.211939	0.119682
K562_RS03110	FTR1 family protein	0.721583	0.916514	-0.194931	P	Iron permease	0	Not_Sig	0.524915	-0.356052	0.787312	0.787312	-0.344992	-0.344992	0.279911
K562_RS03120	hypothetical protein	0.80925	0.664989	0.14426	N/A	0	0	Not_Sig	0.503203	0.223941	1.21694	1.21694	0.283253	0.283253	0.298256
K562_RS03135	glutamine--fructose-6-phosphate transaminase (isomerizing)	0.648156	0.445668	0.202488	M	Catalyzes the first step in hexosamine metabolism, converting fructose-6P into glucosamine-6P using glutamine as a nitrogen source	glmS	Not_Sig	0.435573	0.323507	1.45435	1.45435	0.540372	0.540372	0.360939
K562_RS03145	tRNA 2-thiocytidine(32) synthetase TtcA	0.488348	0.753234	-0.264886	J	Catalyzes the ATP-dependent 2-thiolation of cytidine in position 32 of tRNA, to form 2-thiocytidine (s(2)C32). The sulfur atoms are provided by the cysteine cysteine desulfurase (IscS) system	ttcA	Not_Sig	0.579664	-0.475671	0.648335	0.648335	-0.62519	-0.62519	0.236824
K562_RS03155	SDR family oxidoreductase	1.6636	1.76528	-0.101672	I	Short-chain dehydrogenase reductase sdr	0	Not_Sig	0.932976	-0.196585	0.942405	0.942405	-0.0855814	-0.0855814	0.0301293
K562_RS03175	carbohydrate kinase	0.455032	0.409598	0.0454339	G	PFAM PfkB domain protein	0	Not_Sig	0.924519	0.0549552	1.11092	1.11092	0.151759	0.151759	0.0340843
K562_RS03180	AGE family epimerase/isomerase	1.14829	1.03372	0.114569	G	N-acylglucosamine 2-epimerase	0	Not_Sig	0.856458	0.173172	1.11083	1.11083	0.151641	0.151641	0.0672942
K562_RS03185	LacI family DNA-binding transcriptional regulator	0.338331	0.270411	0.0679199	K	periplasmic binding protein LacI transcriptional regulator	0	Not_Sig	0.78385	0.0934047	1.25117	1.25117	0.323281	0.323281	0.105767
K562_RS03190	phosphodiesterase	0.0938423	0.215667	-0.121825	T	GGDEF domain containing protein	0	Not_Sig	0.728393	-0.231046	0.435125	0.435125	-1.2005	-1.2005	0.137634
K562_RS03195	bile acid:sodium symporter	-0.211623	-0.171368	-0.040255	S	Bile acid sodium symporter	0	Not_Sig	0.976017	-0.0915667	1.2349	1.2349	0.304398	0.304398	0.0105427
K562_RS03200	hypothetical protein	0.302873	0.14764	0.155233	N/A	0	0	Not_Sig	0.854434	0.242705	2.05143	2.05143	1.03663	1.03663	0.0683215
K562_RS03205	porin	0.159968	-0.11946	0.279428	M	PFAM porin Gram-negative type	0	Not_Sig	0.215053	0.455069	-1.3391	1.3391	0.42126	-0.42126	0.667455
K562_RS03210	LysR family transcriptional regulator	0.23571	0.125425	0.110286	K	Transcriptional regulator, LysR family	0	Not_Sig	0.34638	0.165847	1.8793	1.8793	0.910194	0.910194	0.460447
K562_RS03215	nitronate monooxygenase	0.258096	-0.0172841	0.27538	S	2-Nitropropane dioxygenase	nppD	Not_Sig	0.194803	0.448147	-14.9325	14.9325	3.90039	-3.90039	0.710405
K562_RS03220	alpha/beta hydrolase	-0.673818	0.582595	-1.25641	S	Alpha beta hydrolase	dehH	Sig	0.0386879	-2.17111	-1.15658	1.15658	0.209864	-0.209864	1.41243
K562_RS03225	Lrp/AsnC family transcriptional regulator	-0.65834	0.332275	-0.990615	K	PFAM regulatory protein AsnC Lrp family	0	Not_Sig	0.148992	-1.71662	-1.98131	1.98131	0.986458	-0.986458	0.826836
K562_RS03230	DMT family transporter	0.0696406	-0.22123	0.290871	E	EamA-like transporter family	0	Not_Sig	0.477115	0.474635	-0.314788	0.314788	-1.66755	1.66755	0.321377
K562_RS03235	DUF1289 domain-containing protein	-0.287328	-0.983641	0.696313	S	Protein of unknown function (DUF1289)	0	Not_Sig	0.112089	1.16791	0.292106	0.292106	-1.77543	-1.77543	0.950439
K562_RS03240	YbaK/EbsC family protein	-4.38899	-1.36417	-3.02482	S	Aminoacyl-tRNA editing domain	0	Sig	0.00297288	-5.19497	3.21734	3.21734	1.68587	1.68587	2.52682
K562_RS03245	hydroxymethylglutaryl-CoA lyase	-0.475897	-1.33017	0.854275	E	Hydroxymethylglutaryl-CoA lyase	0	Not_Sig	0.291793	1.43802	0.357771	0.357771	-1.48289	-1.48289	0.534926
K562_RS03250	glyoxylate/hydroxypyruvate reductase A	0.104887	0.0621671	0.0427196	E	d-isomer specific 2-hydroxyacid dehydrogenase, nad-binding	0	Not_Sig	0.902691	0.050314	1.68717	1.68717	0.754608	0.754608	0.044461
K562_RS03270	2Fe-2S iron-sulfur cluster binding domain-containing protein	-1.04008	-0.590694	-0.449388	C	2Fe-2S -binding domain protein	0	Not_Sig	0.382839	-0.791156	1.76078	1.76078	0.816214	0.816214	0.416983
K562_RS03275	xanthine dehydrogenase family protein subunit M	0.219532	0.451858	-0.232326	C	PFAM molybdopterin dehydrogenase, FAD-binding	0	Not_Sig	0.371998	-0.419994	0.485844	0.485844	-1.04144	-1.04144	0.429459
K562_RS03280	xanthine dehydrogenase family protein molybdopterin-binding subunit	-0.115741	-0.395198	0.279456	C	Aldehyde oxidase and xanthine dehydrogenase, molybdopterin binding	0	Not_Sig	0.264907	0.455117	0.29287	0.29287	-1.77167	-1.77167	0.576907
K562_RS03285	LysR family transcriptional regulator	-0.129329	-0.520943	0.391614	K	LysR substrate binding domain	0	Not_Sig	0.514068	0.646898	0.24826	0.24826	-2.01008	-2.01008	0.288979
K562_RS03290	glutathione S-transferase	-0.116844	0.0965109	-0.213355	O	Glutathione S-transferase, N-terminal domain	0	Not_Sig	0.494499	-0.387556	-1.21068	1.21068	0.27582	-0.27582	0.305835
K562_RS03295	MFS transporter	-0.137208	-0.069738	-0.0674697	G	PFAM major facilitator superfamily MFS_1	0	Not_Sig	0.726581	-0.138102	1.96747	1.96747	0.976345	0.976345	0.138716
K562_RS03300	LysR family transcriptional regulator	-0.126931	-0.758654	0.631723	N/A	#N/A	#N/A	Not_Sig	0.467673	1.05747	0.167311	0.167311	-2.57939	-2.57939	0.330058
K562_RS03305	hypothetical protein	-1.5088	-0.939867	-0.568933	N/A	#N/A	#N/A	Not_Sig	0.213853	-0.99557	1.60533	1.60533	0.682873	0.682873	0.669884
K562_RS03310	type II toxin-antitoxin system VapC family toxin	-0.379335	-1.18759	0.808257	S	PIN domain	0	Not_Sig	0.16121	1.35933	0.319415	0.319415	-1.6465	-1.6465	0.792609
K562_RS03315	4-hydroxy-tetrahydrodipicolinate synthase	0.361201	-0.166057	0.527258	E	Catalyzes the condensation of (S)-aspartate-beta- semialdehyde (S)-ASA and pyruvate to 4-hydroxy- tetrahydrodipicolinate (HTPA)	0	Not_Sig	0.186785	0.878841	-2.17516	2.17516	1.12112	-1.12112	0.728658
K562_RS03320	hypothetical protein	-5.78425	-0.65753	-5.12672	N/A	#N/A	#N/A	Sig	0.0141614	-8.78907	8.79694	8.79694	3.137	3.137	1.84889
K562_RS03325	sulfate ABC transporter substrate-binding protein	-1.18439	-1.73588	0.551493	P	TIGRFAM sulfate ABC transporter, periplasmic sulfate-binding protein	sbp	Not_Sig	0.225335	0.920281	0.682298	0.682298	-0.551526	-0.551526	0.647172
K562_RS03330	potassium channel protein	0.054304	-0.337549	0.391853	G	K channel, inward rectifier, conserved region 2 domain protein	0	Not_Sig	0.249052	0.647308	-0.160877	0.160877	-2.63597	2.63597	0.603711
K562_RS03335	glutathione S-transferase	-0.351731	-0.644635	0.292905	O	Glutathione S-transferase	0	Not_Sig	0.067502	0.478113	0.545628	0.545628	-0.874012	-0.874012	1.17068
K562_RS03345	indolepyruvate ferredoxin oxidoreductase family protein	-0.715181	-0.73883	0.0236486	C	oxidoreductase	0	Not_Sig	0.919829	0.017704	0.967992	0.967992	-0.0469333	-0.0469333	0.0362931
K562_RS03350	Na+/H+ antiporter	0.0673057	-0.759188	0.826494	P	Na H antiporter	0	Not_Sig	0.149266	1.39051	-0.0886549	0.0886549	-3.49566	3.49566	0.82604
K562_RS03355	EAL domain-containing protein	0.34554	-0.21954	0.56508	T	PFAM EAL domain protein	0	Not_Sig	0.208652	0.943514	-1.57393	1.57393	0.654368	-0.654368	0.680578
K562_RS03360	hypothetical protein	0.628593	-0.220992	0.849585	N/A	0	0	Not_Sig	0.113557	1.43	-2.84441	2.84441	1.50813	-1.50813	0.944784
K562_RS03365	hypothetical protein	-0.0659185	0.474717	-0.540635	N/A	#N/A	#N/A	Not_Sig	0.442266	-0.947182	-0.138858	0.138858	-2.84831	2.84831	0.354316
K562_RS03370	copper homeostasis protein CutC	-3.37767	-1.69155	-1.68611	P	Participates in the control of copper homeostasis	cutC	Not_Sig	0.282297	-2.90587	1.99679	1.99679	0.997679	0.997679	0.549294
K562_RS03375	suppressor of fused domain protein	-0.611164	0.0543888	-0.665552	S	Suppressor of fused protein (SUFU)	0	Not_Sig	0.493347	-1.16078	-11.2369	11.2369	3.49018	-3.49018	0.306848
K562_RS03380	allantoin permease	0.406028	-0.235717	0.641746	F	Allantoin permease	0	Not_Sig	0.19844	1.07461	-1.72252	1.72252	0.784522	-0.784522	0.70237
K562_RS03385	biotin-dependent carboxyltransferase	-0.00554842	-0.157886	0.152337	E	Carboxyltransferase domain, subdomain A and B	0	Not_Sig	0.644975	0.237752	0.035142	0.035142	-4.83066	-4.83066	0.190457
K562_RS03390	allophanate hydrolase subunit 1	-0.533335	-0.333549	-0.199785	E	Carboxyltransferase domain, subdomain C and D	0	Not_Sig	0.497281	-0.364353	1.59897	1.59897	0.677141	0.677141	0.303398
K562_RS03395	acetyl-CoA carboxylase biotin carboxylase subunit	-0.0303317	-0.0217322	-0.0085995	I	acetyl-CoA carboxylase, biotin carboxylase	0	Not_Sig	0.969707	-0.0374381	1.3957	1.3957	0.480992	0.480992	0.0133594
K562_RS03410	LysR family transcriptional regulator	-0.193836	-0.344099	0.150263	K	Transcriptional regulator	0	Not_Sig	0.51149	0.234206	0.563315	0.563315	-0.827986	-0.827986	0.291163
K562_RS03415	biotin synthase BioB	-0.786092	-0.588615	-0.197476	H	Catalyzes the conversion of dethiobiotin (DTB) to biotin by the insertion of a sulfur atom into dethiobiotin via a radical- based mechanism	bioB	Not_Sig	0.489789	-0.360404	1.33549	1.33549	0.417373	0.417373	0.309991
K562_RS03420	dethiobiotin synthase	0.123742	-0.550447	0.674189	H	Catalyzes a mechanistically unusual reaction, the ATP- dependent insertion of CO2 between the N7 and N8 nitrogen atoms of 7,8-diaminopelargonic acid (DAPA) to form an ureido ring	bioD	Not_Sig	0.164729	1.13008	-0.224803	0.224803	-2.15327	2.15327	0.783231
K562_RS03425	8-amino-7-oxononanoate synthase	-1.00161	0.258753	-1.26037	H	Catalyzes the decarboxylative condensation of pimeloyl- acyl-carrier protein and L-alanine to produce 8-amino-7- oxononanoate (AON), acyl-carrier protein , and carbon dioxide	bioF	Sig	0.0431248	-2.17787	-3.87093	3.87093	1.95268	-1.95268	1.36527
K562_RS03430	adenosylmethionine--8-amino-7-oxononanoate transaminase	-0.0441966	-0.60677	0.562573	H	Belongs to the class-III pyridoxal-phosphate-dependent aminotransferase family	bioA	Not_Sig	0.434115	0.939227	0.0728391	0.0728391	-3.77914	-3.77914	0.362395
K562_RS03435	prolyl oligopeptidase family serine peptidase	-0.198458	-0.849238	0.65078	Q	X-Pro dipeptidyl-peptidase (S15 family)	0	Sig	0.0483838	1.09005	0.233689	0.233689	-2.09734	-2.09734	1.3153
K562_RS03440	YchJ family protein	0.48003	0.219585	0.260444	S	Belongs to the UPF0225 family	0	Not_Sig	0.717872	0.422608	2.18607	2.18607	1.12834	1.12834	0.143953
K562_RS03450	carbonate dehydratase	-2.28776	-2.6904	0.402634	P	Reversible hydration of carbon dioxide	can	Not_Sig	0.763404	0.665742	0.850344	0.850344	-0.233882	-0.233882	0.117246
K562_RS03455	bifunctional isocitrate dehydrogenase kinase/phosphatase	-0.76709	-1.07981	0.312719	F	Bifunctional enzyme which can phosphorylate or dephosphorylate isocitrate dehydrogenase (IDH) on a specific serine residue. This is a regulatory mechanism which enables bacteria to bypass the Krebs cycle via the glyoxylate shunt in response to the source of carbon. When bacteria are grown on glucose, IDH is fully active and unphosphorylated, but when grown on acetate or ethanol, the activity of I…	aceK	Not_Sig	0.532073	0.511995	0.710394	0.710394	-0.493309	-0.493309	0.274029
K562_RS03460	MBL fold metallo-hydrolase	0.456955	0.0203933	0.436562	S	PFAM beta-lactamase domain protein	0	Not_Sig	0.42535	0.723757	22.4071	22.4071	4.48589	4.48589	0.371253
K562_RS03465	ABC-F family ATP-binding cassette domain-containing protein	0.453749	-0.143569	0.597318	S	abc transporter	0	Not_Sig	0.0747847	0.998639	-3.1605	3.1605	1.66015	-1.66015	1.12619
K562_RS03470	ABC transporter substrate-binding protein	-0.443868	-0.68821	0.244341	E	PFAM extracellular solute-binding protein, family 5	0	Not_Sig	0.343514	0.395073	0.644961	0.644961	-0.632716	-0.632716	0.464056
K562_RS03475	SDR family oxidoreductase	0.687184	0.543918	0.143266	S	Belongs to the short-chain dehydrogenases reductases (SDR) family	0	Not_Sig	0.112108	0.222241	1.2634	1.2634	0.337306	0.337306	0.950362
K562_RS03485	SPOR domain-containing protein	-0.053647	-0.271233	0.217586	D	PFAM Sporulation domain protein	ftsN	Not_Sig	0.525637	0.349324	0.197789	0.197789	-2.33796	-2.33796	0.279314
K562_RS03495	DUF1840 domain-containing protein	-0.206223	-0.0223486	-0.183875	S	Domain of unknown function (DUF1840)	0	Not_Sig	0.602365	-0.337147	9.22759	9.22759	3.20595	3.20595	0.22014
K562_RS03500	methionine synthase	0.392243	0.253874	0.13837	H	Vitamin B12 dependent methionine synthase activation region	metH	Not_Sig	0.698911	0.213869	1.54503	1.54503	0.627637	0.627637	0.155578
K562_RS03505	homocysteine S-methyltransferase family protein	0.18668	0.479784	-0.293104	H	Pfam Homocysteine S-methyltransferase	metHa	Not_Sig	0.10546	-0.523922	0.389091	0.389091	-1.36182	-1.36182	0.976913
K562_RS03510	DUF3567 domain-containing protein	-0.450203	0.0835314	-0.533734	S	Protein of unknown function (DUF3567)	0	Not_Sig	0.311541	-0.935382	-5.38962	5.38962	2.43018	-2.43018	0.506485
K562_RS03515	DUF3108 domain-containing protein	0.348037	0.727201	-0.379164	U	Protein of unknown function (DUF3108)	0	Not_Sig	0.609114	-0.671077	0.478599	0.478599	-1.06311	-1.06311	0.215301
K562_RS03520	IclR family transcriptional regulator	0.716729	1.09825	-0.38152	K	Bacterial transcriptional regulator	0	Not_Sig	0.3061	-0.675106	0.65261	0.65261	-0.615706	-0.615706	0.514137
K562_RS03525	fumarylacetoacetate hydrolase family protein	1.10357	0.987279	0.116292	Q	fumarylacetoacetate (FAA) hydrolase	0	Not_Sig	0.845574	0.176117	1.11779	1.11779	0.160649	0.160649	0.0728483
K562_RS03530	enoyl-CoA hydratase/isomerase family protein	1.49113	0.99637	0.49476	I	Belongs to the enoyl-CoA hydratase isomerase family	echA15	Not_Sig	0.363595	0.823272	1.49656	1.49656	0.581653	0.581653	0.439382
K562_RS03540	patatin-like phospholipase family protein	0.476834	1.45687	-0.980034	S	Patatin-like phospholipase	0	Sig	0.0354138	-1.69852	0.327301	0.327301	-1.61131	-1.61131	1.45083
K562_RS03570	sel1 repeat family protein	1.45646	1.7386	-0.28214	S	PFAM Sel1 domain protein repeat-containing protein	0	Not_Sig	0.323053	-0.505173	0.83772	0.83772	-0.25546	-0.25546	0.490726
K562_RS03575	bifunctional 2'	1.50246	1.17366	0.3288	F	Belongs to the 5'-nucleotidase family	cpdB	Not_Sig	0.452832	0.539492	1.28015	1.28015	0.356313	0.356313	0.344063
K562_RS03580	ABC transporter permease	0.951678	1.035	-0.0833187	Q	ABC transporter permease	0	Not_Sig	0.807395	-0.165203	0.919499	0.919499	-0.121081	-0.121081	0.092914
K562_RS03585	ABC transporter ATP-binding protein	-0.901504	-1.29531	0.393804	Q	abc transporter	0	Not_Sig	0.540688	0.650644	0.695977	0.695977	-0.522889	-0.522889	0.267053
K562_RS03590	MCE family protein	0.853264	0.381834	0.471429	Q	PFAM Mammalian cell entry related domain protein	0	Not_Sig	0.126145	0.783377	2.23464	2.23464	1.16004	1.16004	0.899128
K562_RS03595	membrane integrity-associated transporter subunit PqiC	1.14283	1.54859	-0.405761	S	ABC-type transport auxiliary lipoprotein component	0	Not_Sig	0.275654	-0.716556	0.73798	0.73798	-0.438346	-0.438346	0.559636
K562_RS03600	VanZ family protein	1.60257	1.60167	0.000898955	S	PFAM VanZ family protein	0	Not_Sig	0.996439	-0.0211964	1.00056	1.00056	0.0008095	0.0008095	0.00154941
K562_RS03605	ferredoxin	1.10159	1.17076	-0.0691736	C	Ferredoxin	0	Not_Sig	0.730407	-0.141016	0.940916	0.940916	-0.0878627	-0.0878627	0.136435
K562_RS03610	alpha/beta hydrolase	0.691993	0.0336971	0.658296	S	Alpha beta	0	Sig	0.0435907	1.10291	20.5357	20.5357	4.36006	4.36006	1.36061
K562_RS03615	D-alanyl-D-alanine carboxypeptidase	0.790557	0.818426	-0.0278689	M	Belongs to the peptidase S11 family	dacC	Not_Sig	0.909745	-0.0703874	0.965948	0.965948	-0.0499823	-0.0499823	0.0410802
K562_RS03620	D-amino acid aminotransferase	-1.11387	-0.500252	-0.613619	E	PFAM aminotransferase, class IV	dat	Not_Sig	0.612367	-1.07198	2.22662	2.22662	1.15486	1.15486	0.212988
K562_RS03625	YbeD family protein	-1.16847	-1.55713	0.388662	S	Belongs to the UPF0250 family	0	Not_Sig	0.46768	0.641851	0.750398	0.750398	-0.414272	-0.414272	0.330051
K562_RS03630	transcriptional regulator GcvA	0.491768	-0.112085	0.603853	K	Transcriptional regulator	0	Not_Sig	0.347449	1.00981	-4.38745	4.38745	2.13338	-2.13338	0.459108
K562_RS03635	DUF2917 domain-containing protein	0.892518	1.08746	-0.194942	S	Protein of unknown function (DUF2917)	0	Not_Sig	0.333455	-0.356071	0.820736	0.820736	-0.285009	-0.285009	0.476963
K562_RS03650	taurine ABC transporter substrate-binding protein	1.12454	1.43421	-0.309676	P	taurine ABC transporter	tauA	Sig	0.0468929	-0.552258	0.78408	0.78408	-0.350928	-0.350928	1.32889
K562_RS03660	ABC transporter permease subunit	-0.141291	-0.463362	0.322071	P	binding-protein-dependent transport systems inner membrane component	tauC	Not_Sig	0.34893	0.527986	0.304926	0.304926	-1.71347	-1.71347	0.457262
K562_RS03665	gamma-glutamyltransferase	0.234458	0.446514	-0.212056	M	gamma-glutamyltransferase	0	Not_Sig	0.350282	-0.385335	0.525085	0.525085	-0.929377	-0.929377	0.455582
K562_RS03670	LysR family transcriptional regulator	-0.3756	-0.140903	-0.234697	K	Transcriptional regulator, LysR family	0	Not_Sig	0.516454	-0.424049	2.66566	2.66566	1.41449	1.41449	0.286968
K562_RS03675	enoyl-CoA hydratase/isomerase family protein	0.811525	0.909652	-0.0981271	I	3-hydroxyacyl-coa dehydrogenase	0	Not_Sig	0.660493	-0.190524	0.892127	0.892127	-0.164679	-0.164679	0.180132
K562_RS03680	acyl-CoA dehydrogenase family protein	0.927028	0.347163	0.579865	C	acyl-CoA dehydrogenase	0	Sig	0.0285053	0.968795	2.6703	2.6703	1.417	1.417	1.54507
K562_RS03685	acyl-CoA dehydrogenase family protein	0.871777	0.903533	-0.0317557	C	acyl-CoA dehydrogenase	0	Not_Sig	0.747145	-0.0770335	0.964854	0.964854	-0.0516176	-0.0516176	0.126595
K562_RS03690	CoA transferase	0.687669	0.379665	0.308003	C	PFAM L-carnitine dehydratase bile acid-inducible protein F	0	Not_Sig	0.57001	0.503931	1.81125	1.81125	0.856986	0.856986	0.244117
K562_RS03695	DUF485 domain-containing protein	1.20122	1.33558	-0.134361	S	Protein of unknown function, DUF485	0	Not_Sig	0.873707	-0.252482	0.899399	0.899399	-0.152967	-0.152967	0.0586343
K562_RS03700	cation acetate symporter	0.809983	0.499253	0.31073	S	Belongs to the sodium solute symporter (SSF) (TC 2.A.21) family	actP	Not_Sig	0.154066	0.508593	1.62239	1.62239	0.698121	0.698121	0.812292
K562_RS03705	dicarboxylate/amino acid:cation symporter	0.0507789	0.0616958	-0.0109169	C	Responsible for the transport of dicarboxylates such as succinate, fumarate, and malate	dctA	Not_Sig	0.969327	-0.0414006	0.823053	0.823053	-0.280942	-0.280942	0.0135295
K562_RS03710	sensor histidine kinase	0.393811	-0.453963	0.847774	T	PFAM ATP-binding region, ATPase domain protein	dctB	Not_Sig	0.100363	1.4269	-0.867495	0.867495	-0.205072	0.205072	0.998424
K562_RS03715	sigma-54-dependent Fis family transcriptional regulator	0.362693	1.06461	-0.70192	T	response regulator	dctD	Sig	0.0398568	-1.22297	0.34068	0.34068	-1.55351	-1.55351	1.3995
K562_RS03720	TlpA family protein disulfide reductase	0.420281	0.869953	-0.449672	O	Redoxin domain protein	0	Not_Sig	0.231342	-0.791641	0.483107	0.483107	-1.04958	-1.04958	0.635745
K562_RS03725	hypothetical protein	1.78953	2.0012	-0.211674	N/A	0	0	Not_Sig	0.616846	-0.384682	0.894226	0.894226	-0.161288	-0.161288	0.209823
K562_RS03730	YifB family Mg chelatase-like AAA ATPase	2.93041	2.64296	0.28745	O	magnesium chelatase	0	Not_Sig	0.294676	0.468786	1.10876	1.10876	0.148948	0.148948	0.530656
K562_RS03735	accessory factor UbiK family protein	2.33542	2.35724	-0.0218136	S	Membrane fusogenic activity	0	Not_Sig	0.973219	-0.0600332	0.990746	0.990746	-0.0134127	-0.0134127	0.0117895
K562_RS03740	P-II family nitrogen regulator	2.33436	2.42845	-0.0940915	K	Belongs to the P(II) protein family	glnK	Not_Sig	0.93427	-0.183623	0.961254	0.961254	-0.0570097	-0.0570097	0.0295275
K562_RS03745	ammonium transporter	1.11718	1.2508	-0.133625	P	Ammonium transporter	amt	Not_Sig	0.591369	-0.251222	0.893169	0.893169	-0.162995	-0.162995	0.228142
K562_RS03750	glutamate--cysteine ligase	0.684575	1.11314	-0.428562	U	glutamate--cysteine ligase	gshA	Not_Sig	0.400399	-0.755545	0.614996	0.614996	-0.70135	-0.70135	0.397507
K562_RS03755	glutathione synthase	-0.542997	0.668581	-1.21158	H	Belongs to the prokaryotic GSH synthase family	gshB	Sig	0.0430213	-2.09445	-0.812164	0.812164	-0.300157	0.300157	1.36632
K562_RS03765	HPr family phosphocarrier protein	1.31089	1.69023	-0.379343	G	phosphocarrier, HPr family	ptsH	Not_Sig	0.479402	-0.671383	0.775567	0.775567	-0.366676	-0.366676	0.3193
K562_RS03770	phosphoenolpyruvate--protein phosphotransferase	0.536344	1.24977	-0.713425	G	General (non sugar-specific) component of the phosphoenolpyruvate-dependent sugar phosphotransferase system (sugar PTS). This major carbohydrate active-transport system catalyzes the phosphorylation of incoming sugar substrates concomitantly with their translocation across the cell membrane. Enzyme I transfers the phosphoryl group from phosphoenolpyruvate (PEP) to the phosphoryl carrier protein (…	ptsI	Sig	0.010628	-1.24264	0.429155	0.429155	-1.22043	-1.22043	1.97355
K562_RS03775	molybdopterin-synthase adenylyltransferase MoeB	1.43068	0.937668	0.493009	H	PFAM UBA THIF-type NAD FAD binding protein	moeB	Not_Sig	0.248119	0.820277	1.52578	1.52578	0.609549	0.609549	0.60534
K562_RS03780	S41 family peptidase	0.665574	1.22029	-0.554719	M	Belongs to the peptidase S41A family	0	Sig	0.0304542	-0.971265	0.545421	0.545421	-0.874557	-0.874557	1.51635
K562_RS03785	2	0.0244773	0.648705	-0.624227	F	Belongs to the phosphoglycerate mutase family. BPG- dependent PGAM subfamily	gpmA	Sig	0.00176439	-1.09012	0.0377326	0.0377326	-4.72804	-4.72804	2.75341
K562_RS03790	rhodanese-like domain-containing protein	0.930306	0.846491	0.0838149	P	PFAM Rhodanese domain protein	0	Not_Sig	0.750412	0.120584	1.09901	1.09901	0.13621	0.13621	0.1247
K562_RS03795	glutaredoxin 3	0.653722	0.0475049	0.606217	O	Has a glutathione-disulfide oxidoreductase activity in the presence of NADPH and glutathione reductase. Reduces low molecular weight disulfides and proteins	grxC	Not_Sig	0.149812	1.01386	13.7612	13.7612	3.78253	3.78253	0.824455
K562_RS03800	protein-export chaperone SecB	0.337913	0.357828	-0.0199156	U	One of the proteins required for the normal export of preproteins out of the cell cytoplasm. It is a molecular chaperone that binds to a subset of precursor proteins, maintaining them in a translocation-competent state. It also specifically binds to its receptor SecA	secB	Not_Sig	0.943062	-0.0567879	0.944343	0.944343	-0.0826171	-0.0826171	0.0254599
K562_RS03810	O-acetyl-ADP-ribose deacetylase	-0.941048	0.0814706	-1.02252	S	PFAM Appr-1-p processing domain protein	0	Sig	0.0318129	-1.77117	-11.5508	11.5508	3.52992	-3.52992	1.4974
K562_RS03815	tRNA (uridine(34)/cytosine(34)/5- carboxymethylaminomethyluridine(34)-2'-O)- methyltransferase TrmL	0.343166	0.833778	-0.490611	J	Methylates the ribose at the nucleotide 34 wobble position in the two leucyl isoacceptors tRNA(Leu)(CmAA) and tRNA(Leu)(cmnm5UmAA). Catalyzes the methyl transfer from S- adenosyl-L-methionine to the 2'-OH of the wobble nucleotide	trmL	Sig	0.0232388	-0.861645	0.41158	0.41158	-1.28076	-1.28076	1.63379
K562_RS03820	ComF family protein	1.0257	0.301627	0.724074	S	Competence protein	0	Sig	0.0498575	1.21538	3.40056	3.40056	1.76577	1.76577	1.30227
K562_RS03825	methyltransferase domain-containing protein	-2.30214	-0.593396	-1.70874	H	Converts the free carboxyl group of a malonyl-thioester to its methyl ester by transfer of a methyl group from S-adenosyl- L-methionine (SAM). It allows to synthesize pimeloyl-ACP via the fatty acid synthetic pathway	bioC	Not_Sig	0.18413	-2.94456	3.87959	3.87959	1.95591	1.95591	0.734876
K562_RS03830	DUF2244 domain-containing protein	0.194543	0.474499	-0.279955	S	Integral membrane protein (DUF2244)	0	Not_Sig	0.3989	-0.501437	0.409998	0.409998	-1.28631	-1.28631	0.399136
K562_RS03835	cytochrome c oxidase subunit II	-0.809637	-0.532547	-0.27709	C	Subunits I and II form the functional core of the enzyme complex. Electrons originating in cytochrome c are transferred via heme a and Cu(A) to the binuclear center formed by heme a3 and Cu(B)	coxB	Not_Sig	0.456853	-0.496538	1.52031	1.52031	0.604366	0.604366	0.340224
K562_RS03840	cytochrome c oxidase subunit I	-1.21949	-1.239	0.0195085	C	Cytochrome c oxidase is the component of the respiratory chain that catalyzes the reduction of oxygen to water. Subunits 1- 3 form the functional core of the enzyme complex. CO I is the catalytic subunit of the enzyme. Electrons originating in cytochrome c are transferred via the copper A center of subunit 2 and heme A of subunit 1 to the bimetallic center formed by heme A3 and copper B	coxA	Not_Sig	0.945947	0.0106247	0.984255	0.984255	-0.0228965	-0.0228965	0.0241334
K562_RS03845	hypothetical protein	0.625643	0.560799	0.0648432	N/A	0	0	Not_Sig	0.391168	0.0881439	1.11563	1.11563	0.157854	0.157854	0.407637
K562_RS03850	cytochrome c oxidase assembly protein	-0.438798	-0.188576	-0.250223	O	Cytochrome C oxidase assembly protein ctag	ctaG	Not_Sig	0.734429	-0.450597	2.32691	2.32691	1.21841	1.21841	0.13405
K562_RS03855	DUF2970 domain-containing protein	0.00806058	-0.0301831	0.0382437	S	Protein of unknown function (DUF2970)	0	Not_Sig	0.903707	0.0426605	-0.267056	0.267056	-1.90479	1.90479	0.0439724
K562_RS03860	cytochrome c oxidase subunit 3	-0.0577424	-0.222552	0.164809	C	Cytochrome c oxidase subunit III	coxC	Not_Sig	0.612642	0.259079	0.259456	0.259456	-1.94644	-1.94644	0.212793
K562_RS03865	twin transmembrane helix small protein	-0.40992	-1.15537	0.745451	S	Protein of unknown function (DUF2909)	0	Not_Sig	0.175938	1.25194	0.354795	0.354795	-1.49494	-1.49494	0.754642
K562_RS03875	cytochrome c oxidase subunit I	-0.0640439	-0.364539	0.300495	S	signal sequence binding	sco1	Not_Sig	0.47903	0.491092	0.175684	0.175684	-2.50894	-2.50894	0.319637
K562_RS03880	COX15/CtaA family protein	-1.12731	-0.63733	-0.48998	O	cytochrome oxidase assembly	ctaA	Sig	0.000204607	-0.860565	1.7688	1.7688	0.822771	0.822771	3.68908
K562_RS03885	protoheme IX farnesyltransferase	-0.574299	0.116481	-0.690779	H	Converts heme B (protoheme IX) to heme O by substitution of the vinyl group on carbon 2 of heme B porphyrin ring with a hydroxyethyl farnesyl side group	ctaB	Not_Sig	0.114672	-1.20392	-4.93043	4.93043	2.30171	-2.30171	0.940541
K562_RS03890	SCO family protein	-0.825372	0.311307	-1.13668	S	Electron transport protein SCO1 SenC	sco2	Not_Sig	0.0548612	-1.96638	-2.65131	2.65131	1.40671	-1.40671	1.26073
K562_RS03895	hypothetical protein	0.582654	0.423149	0.159505	S	PFAM YCII-related	0	Not_Sig	0.763032	0.250009	1.37695	1.37695	0.461474	0.461474	0.117457
K562_RS03900	methyl-accepting chemotaxis protein	0.0186476	-0.150228	0.168875	N	Cache type 2 domain protein	0	Not_Sig	0.689394	0.266031	-0.124129	0.124129	-3.01009	3.01009	0.161533
K562_RS03905	MetQ/NlpA family ABC transporter substrate-binding protein	-0.0836377	0.310706	-0.394343	M	Belongs to the nlpA lipoprotein family	0	Sig	0.023268	-0.697033	-0.269186	0.269186	-1.89332	1.89332	1.63324
K562_RS03915	ABC transporter substrate-binding protein	0.605993	0.389639	0.216354	S	ABC transporter	0	Not_Sig	0.182611	0.347216	1.55527	1.55527	0.637162	0.637162	0.738473
K562_RS03920	ABC transporter permease	-0.271157	0.206994	-0.478151	S	Belongs to the binding-protein-dependent transport system permease family	0	Not_Sig	0.0777667	-0.840338	-1.30998	1.30998	0.38954	-0.38954	1.10921
K562_RS03925	ABC transporter ATP-binding protein	0.433569	0.570907	-0.137338	S	Abc transporter	0	Not_Sig	0.350206	-0.257572	0.759439	0.759439	-0.396994	-0.396994	0.455677
K562_RS03935	DNA polymerase Y family protein	0.822892	0.417277	0.405614	L	DNA polymerase	0	Not_Sig	0.310766	0.670839	1.97205	1.97205	0.979696	0.979696	0.507566
K562_RS03940	error-prone DNA polymerase	0.114693	0.258984	-0.144291	L	DNA polymerase involved in damage-induced mutagenesis and translesion synthesis (TLS). It is not the major replicative DNA polymerase	dnaE2	Not_Sig	0.710491	-0.269461	0.442858	0.442858	-1.17508	-1.17508	0.148442
K562_RS03945	alpha/beta hydrolase	-0.357182	-0.435852	0.0786698	I	PFAM alpha beta hydrolase fold	0	Not_Sig	0.6409	0.111786	0.819503	0.819503	-0.287178	-0.287178	0.19321
K562_RS03950	helix-turn-helix domain-containing protein	-0.208211	-0.320873	0.112662	K	DJ-1/PfpI family	0	Not_Sig	0.509102	0.169911	0.648888	0.648888	-0.623959	-0.623959	0.293195
K562_RS03955	short-chain fatty acid transporter	0.53674	-0.0527862	0.589526	I	Short chain fatty acid transporter	0	Not_Sig	0.272217	0.985315	-10.1682	10.1682	3.34599	-3.34599	0.565084
K562_RS03960	ornithine cyclodeaminase family protein	0.473121	0.247387	0.225734	E	Ornithine cyclodeaminase/mu-crystallin family	0	Not_Sig	0.395525	0.363256	1.91247	1.91247	0.93544	0.93544	0.402826
K562_RS03965	molybdopterin-dependent oxidoreductase	-0.0383708	-0.64727	0.6089	C	Molydopterin dinucleotide binding domain	0	Not_Sig	0.0795512	1.01844	0.0592809	0.0592809	-4.07629	-4.07629	1.09935
K562_RS03970	LysR family transcriptional regulator	0.119471	0.158069	-0.0385981	K	LysR substrate binding domain	0	Not_Sig	0.917205	-0.0887336	0.755815	0.755815	-0.403895	-0.403895	0.0375337
K562_RS03975	GntR family transcriptional regulator	0.0251528	0.260069	-0.234916	K	regulatory protein GntR HTH	0	Not_Sig	0.560117	-0.424424	0.0967157	0.0967157	-3.37011	-3.37011	0.251721
K562_RS03980	N-acetylglucosamine-6-phosphate deacetylase	-0.482644	0.319929	-0.802573	G	Belongs to the metallo-dependent hydrolases superfamily. NagA family	nagA	Sig	0.0109156	-1.39508	-1.5086	1.5086	0.593208	-0.593208	1.96195
K562_RS03985	SIS domain-containing protein	0.378294	-0.384682	0.762975	M	PFAM sugar isomerase (SIS)	0	Not_Sig	0.0952697	1.2819	-0.983395	0.983395	-0.0241578	0.0241578	1.02105
K562_RS03990	phosphoenolpyruvate--protein phosphotransferase	-1.01221	-0.211193	-0.801014	N/A	#N/A	#N/A	Sig	0.047876	-1.39241	4.79281	4.79281	2.26087	2.26087	1.31988
K562_RS03995	PTS transporter subunit EIIC	0.384953	0.514214	-0.12926	G	PTS system, N-acetylglucosamine-specific	nagE	Not_Sig	0.763181	-0.24376	0.748625	0.748625	-0.417684	-0.417684	0.117373
K562_RS04000	carbohydate-binding domain-containing protein	0.19447	0.376612	-0.182141	G	Putative carbohydrate binding domain	chb	Not_Sig	0.529391	-0.334182	0.516368	0.516368	-0.953528	-0.953528	0.276223
K562_RS04010	cytochrome d ubiquinol oxidase subunit II	0.423618	-0.0667161	0.490334	C	Cytochrome d ubiquinol oxidase, subunit II	cydB	Sig	0.0349029	0.815704	-6.34956	6.34956	2.66666	-2.66666	1.45714
K562_RS04015	cytochrome ubiquinol oxidase subunit I	-0.111251	-0.161804	0.0505523	C	Ubiquinol oxidase, subunit I	cydA	Not_Sig	0.729006	0.0637073	0.687571	0.687571	-0.54042	-0.54042	0.137269
K562_RS04020	hypothetical protein	-0.592873	-0.116216	-0.476658	N/A	0	0	Not_Sig	0.257194	-0.837785	5.10149	5.10149	2.35092	2.35092	0.58974
K562_RS04030	acyloxyacyl hydrolase	0.655407	0.75586	-0.100453	M	Has lipid A 3-O-deacylase activity. Hydrolyzes the ester bond at the 3 position of lipid A, a bioactive component of lipopolysaccharide (LPS), thereby releasing the primary fatty acyl moiety	0	Not_Sig	0.558477	-0.194502	0.867101	0.867101	-0.205729	-0.205729	0.252995
K562_RS04035	nuclear transport factor 2 family protein	0.212808	-1.60419	1.817	S	Domain of unknown function (DUF4440)	0	Not_Sig	0.0526545	3.08421	-0.132658	0.132658	-2.91422	2.91422	1.27856
K562_RS04040	2-isopropylmalate synthase	-0.647615	-0.0357999	-0.611815	E	Catalyzes the condensation of the acetyl group of acetyl-CoA with 3-methyl-2-oxobutanoate (2-oxoisovalerate) to form 3-carboxy-3-hydroxy-4-methylpentanoate (2-isopropylmalate)	0	Not_Sig	0.0550018	-1.06889	18.0898	18.0898	4.17711	4.17711	1.25962
K562_RS04045	DNA-binding protein YbiB	0.181203	0.320255	-0.139052	E	glycosyl transferase	trpD3	Not_Sig	0.526796	-0.260502	0.565809	0.565809	-0.821614	-0.821614	0.278357
K562_RS04050	maleylacetoacetate isomerase	-0.1287	-0.723741	0.595041	G	maleylacetoacetate isomerase	maiA	Not_Sig	0.154672	0.994745	0.177826	0.177826	-2.49146	-2.49146	0.810588
K562_RS04060	16S rRNA (guanine(966)-N(2))-methyltransferase RsmD	0.366604	0.629503	-0.262899	L	Methyltransferase	0	Not_Sig	0.615662	-0.472272	0.58237	0.58237	-0.779991	-0.779991	0.210658
K562_RS04075	histidinol-phosphate transaminase	-0.137748	-0.451335	0.313588	E	Belongs to the class-II pyridoxal-phosphate-dependent aminotransferase family. Histidinol-phosphate aminotransferase subfamily	hisC1	Not_Sig	0.511225	0.51348	0.3052	0.3052	-1.71217	-1.71217	0.291388
K562_RS04110	tetratricopeptide repeat protein	0.868168	0.961571	-0.0934028	O	TPR repeat-containing protein	0	Not_Sig	0.680854	-0.182446	0.902864	0.902864	-0.147419	-0.147419	0.166946
K562_RS04115	bifunctional DNA-formamidopyrimidine glycosylase/DNA-(apurinic or apyrimidinic site) lyase	0.474229	0.122955	0.351273	L	Involved in base excision repair of DNA damaged by oxidation or by mutagenic agents. Acts as DNA glycosylase that recognizes and removes damaged bases. Has a preference for oxidized purines, such as 7,8-dihydro-8-oxoguanine (8-oxoG). Has AP (apurinic apyrimidinic) lyase activity and introduces nicks in the DNA strand. Cleaves the DNA backbone by beta-delta elimination to generate a single-strand …	fpg	Not_Sig	0.152117	0.577919	3.85692	3.85692	1.94745	1.94745	0.817823
K562_RS04120	A/G-specific adenine glycosylase	0.318385	0.457204	-0.138819	L	a g-specific adenine glycosylase	mutY	Not_Sig	0.381821	-0.260104	0.696374	0.696374	-0.522065	-0.522065	0.418141
K562_RS04125	LON peptidase substrate-binding domain-containing protein	0.622324	0.0951516	0.527172	S	PFAM peptidase S16 lon domain protein	0	Not_Sig	0.0611746	0.878694	6.54034	6.54034	2.70937	2.70937	1.21343
K562_RS04130	RNase adapter RapZ	-1.09547	-2.38853	1.29306	S	Displays ATPase and GTPase activities	0	Not_Sig	0.178689	2.18831	0.458639	0.458639	-1.12457	-1.12457	0.747902
K562_RS04145	ribosome-associated translation inhibitor RaiA	0.198918	0.179347	0.0195705	J	sigma 54 modulation protein ribosomal protein S30EA	rpoX	Not_Sig	0.932699	0.0107306	1.10912	1.10912	0.149416	0.149416	0.0302585
K562_RS04150	RNA polymerase factor sigma-54	-0.676391	-1.10299	0.426598	K	Sigma factors are initiation factors that promote the attachment of RNA polymerase to specific initiation sites and are then released	rpoN	Not_Sig	0.248238	0.706719	0.613234	0.613234	-0.705489	-0.705489	0.605132
K562_RS04170	HAD family hydrolase	0.593669	0.698143	-0.104475	S	3-deoxy-D-manno-octulosonate 8-phosphate phosphatase	kdsC	Not_Sig	0.878164	-0.201378	0.850354	0.850354	-0.233865	-0.233865	0.0564242
K562_RS04180	monovalent cation:proton antiporter family protein	-0.248222	-0.163511	-0.0847112	P	Belongs to the monovalent cation proton antiporter 2 (CPA2) transporter (TC 2.A.37) family	0	Not_Sig	0.751405	-0.167584	1.51808	1.51808	0.602245	0.602245	0.124126
K562_RS04185	adenine phosphoribosyltransferase	0.127554	0.211294	-0.0837407	F	Catalyzes a salvage reaction resulting in the formation of AMP, that is energically less costly than de novo synthesis	apt	Not_Sig	0.706981	-0.165924	0.603677	0.603677	-0.728151	-0.728151	0.150592
K562_RS04190	LysE family translocator	0.737903	0.411276	0.326627	E	PFAM Lysine exporter protein (LYSE YGGA)	0	Not_Sig	0.307866	0.535775	1.79418	1.79418	0.843323	0.843323	0.511638
K562_RS04195	DUF4743 domain-containing protein	0.656951	-0.2286	0.885551	L	NUDIX hydrolase	0	Sig	0.0316673	1.4915	-2.87379	2.87379	1.52296	-1.52296	1.49939
K562_RS04200	formyltetrahydrofolate deformylase	-4.98698	-1.34611	-3.64087	F	Catalyzes the hydrolysis of 10-formyltetrahydrofolate (formyl-FH4) to formate and tetrahydrofolate (FH4)	purU	Sig	0.00923023	-6.24837	3.70473	3.70473	1.88937	1.88937	2.03479
K562_RS04205	hypothetical protein	-0.673931	0.300519	-0.97445	S	membrane	0	Not_Sig	0.0501605	-1.68898	-2.24255	2.24255	1.16514	-1.16514	1.29964
K562_RS04210	excinuclease ABC subunit UvrA	-0.944782	-0.733143	-0.211639	L	The UvrABC repair system catalyzes the recognition and processing of DNA lesions. UvrA is an ATPase and a DNA-binding protein. A damage recognition complex composed of 2 UvrA and 2 UvrB subunits scans DNA for abnormalities. When the presence of a lesion has been verified by UvrB, the UvrA molecules dissociate	uvrA	Not_Sig	0.537369	-0.384622	1.28867	1.28867	0.365888	0.365888	0.269727
K562_RS04215	MFS transporter	0.455002	-0.816564	1.27157	P	Major facilitator Superfamily	0	Sig	0.0136136	2.15156	-0.557215	0.557215	-0.843693	0.843693	1.86603
K562_RS04230	DNA-3-methyladenine glycosylase	0.811279	0.693149	0.118129	L	Methylpurine-DNA glycosylase (MPG)	0	Not_Sig	0.710503	0.17926	1.17042	1.17042	0.227032	0.227032	0.148434
K562_RS04235	ParA family protein	1.76494	1.22725	0.537697	D	PFAM Cobyrinic acid a,c-diamide synthase	0	Sig	0.00946125	0.89669	1.43813	1.43813	0.524197	0.524197	2.02405
K562_RS04240	TIGR01841 family phasin	0.113229	0.240318	-0.127089	S	TIGRFAM phasin family protein	0	Not_Sig	0.537933	-0.240047	0.471163	0.471163	-1.0857	-1.0857	0.269272
K562_RS04250	acetoacetyl-CoA reductase	1.01951	1.61682	-0.597305	I	Acetoacetyl-CoA reductase	0	Sig	0.0276975	-1.04408	0.630568	0.630568	-0.665277	-0.665277	1.55756
K562_RS04260	hypothetical protein	-0.579544	0.810928	-1.39047	N/A	0	0	Sig	0.0191415	-2.40034	-0.714668	0.714668	-0.484655	0.484655	1.71802
K562_RS04275	beta-ketoacyl-[acyl-carrier-protein] synthase family protein	1.34227	1.40328	-0.0610139	I	Belongs to the beta-ketoacyl-ACP synthases family	0	Not_Sig	0.921382	-0.127063	0.95652	0.95652	-0.0641322	-0.0641322	0.0355603
K562_RS04280	polysaccharide deacetylase family protein	-0.0819556	-0.540326	0.458371	G	polysaccharide deacetylase	0	Not_Sig	0.464178	0.761049	0.151678	0.151678	-2.72092	-2.72092	0.333315
K562_RS04285	MMPL family transporter	1.21805	1.58616	-0.368105	S	MMPL family	0	Not_Sig	0.240708	-0.652168	0.767926	0.767926	-0.38096	-0.38096	0.61851
K562_RS04290	outer membrane lipoprotein carrier protein LolA	0.950348	0.832773	0.117575	M	Outer membrane lipoprotein carrier protein LolA	0	Not_Sig	0.604261	0.178312	1.14119	1.14119	0.190533	0.190533	0.218775
K562_RS04295	acyl-CoA synthetase	1.19042	1.24076	-0.0503307	S	Bacterial lipid A biosynthesis acyltransferase	0	Not_Sig	0.82238	-0.108796	0.959435	0.959435	-0.0597424	-0.0597424	0.0849276
K562_RS04300	acyl-CoA synthetase family protein	0.721642	0.464515	0.257127	I	AMP-binding enzyme	0	Not_Sig	0.520924	0.416936	1.55354	1.55354	0.635559	0.635559	0.283226
K562_RS04315	3-oxoacyl-ACP reductase FabG	1.84253	0.997675	0.844854	I	reductase	0	Not_Sig	0.0505616	1.42191	1.84682	1.84682	0.885045	0.885045	1.29618
K562_RS04320	endoribonuclease L-PSP	0.678381	0.887132	-0.208751	J	pteridine-dependent deoxygenase	0	Not_Sig	0.505511	-0.379682	0.76469	0.76469	-0.387052	-0.387052	0.296269
K562_RS04325	glycosyltransferase family 2 protein	1.20852	0.539547	0.668968	M	glycosyl transferase family 2	0	Sig	3.34102e-05	1.12116	2.23987	2.23987	1.16342	1.16342	4.47612
K562_RS04330	M48 family metalloprotease	0.0268759	-0.781689	0.808565	M	peptidase M48, Ste24p	0	Not_Sig	0.140134	1.35986	-0.0343818	0.0343818	-4.86221	4.86221	0.853457
K562_RS04335	lactate permease LctP family transporter	0.35486	0.986103	-0.631244	C	permease	glcA	Not_Sig	0.117074	-1.10212	0.359861	0.359861	-1.47449	-1.47449	0.931541
K562_RS04340	iron-sulfur cluster-binding protein	0.455091	0.664878	-0.209787	C	TIGRFAM iron-sulfur cluster binding protein	0	Not_Sig	0.517152	-0.381455	0.684473	0.684473	-0.546935	-0.546935	0.286382
K562_RS04345	lactate utilization protein C	-0.744751	-0.247092	-0.497659	S	LUD domain	0	Not_Sig	0.452102	-0.873695	3.01406	3.01406	1.59171	1.59171	0.344764
K562_RS04355	FadR family transcriptional regulator	1.11435	1.0058	0.108549	K	Transcriptional regulator	0	Not_Sig	0.765417	0.162878	1.10792	1.10792	0.147859	0.147859	0.116102
K562_RS04360	phospholipase D family protein	0.24025	-0.49339	0.73364	I	Phospholipase D Transphosphatidylase	0	Not_Sig	0.373135	1.23174	-0.486936	0.486936	-1.0382	1.0382	0.428134
K562_RS04365	class II aldolase/adducin family protein	0.137265	-0.441317	0.578582	G	Class II aldolase adducin family protein	0	Not_Sig	0.185906	0.966602	-0.311035	0.311035	-1.68485	1.68485	0.730706
K562_RS04370	hypothetical protein	0.504527	0.592729	-0.0882023	N/A	0	0	Not_Sig	0.650269	-0.173553	0.851193	0.851193	-0.232442	-0.232442	0.186907
K562_RS04375	CHRD domain-containing protein	0.650687	0.634774	0.0159129	M	PFAM CHRD domain containing protein	0	Not_Sig	0.9148	0.00447648	1.02507	1.02507	0.0357206	0.0357206	0.0386739
K562_RS04380	alpha/beta hydrolase	0.180662	0.641514	-0.460852	I	Alpha beta hydrolase	0	Not_Sig	0.0516024	-0.810759	0.281618	0.281618	-1.82819	-1.82819	1.28733
K562_RS04385	EcsC family protein	0.359436	0.174013	0.185424	S	EcsC protein family	0	Not_Sig	0.450802	0.294328	2.06557	2.06557	1.04654	1.04654	0.346014
K562_RS04390	MFS transporter	-0.0598956	-0.513927	0.454031	P	Major facilitator Superfamily	0	Not_Sig	0.368597	0.753628	0.116545	0.116545	-3.10104	-3.10104	0.433448
K562_RS04400	DJ-1/PfpI family protein	0.479979	0.135255	0.344725	S	Intracellular protease, PfpI family	0	Not_Sig	0.10207	0.566721	3.54871	3.54871	1.82729	1.82729	0.991101
K562_RS04405	amino acid deaminase	-0.155782	-0.614525	0.458743	E	amino acid	0	Not_Sig	0.0525915	0.761685	0.2535	0.2535	-1.97994	-1.97994	1.27908
K562_RS04410	MurR/RpiR family transcriptional regulator	0.0878631	-0.0169839	0.104847	K	Transcriptional regulator	0	Not_Sig	0.754795	0.156548	-5.17331	5.17331	2.37109	-2.37109	0.122171
K562_RS04415	D-aminoacylase	-0.493568	0.339632	-0.8332	Q	D-aminoacylase	dan	Sig	0.00960138	-1.44745	-1.45325	1.45325	0.539279	-0.539279	2.01767
K562_RS04425	NADPH-dependent 7-cyano-7-deazaguanine reductaseQueF	-0.527961	-0.393128	-0.134833	F	Catalyzes the NADPH-dependent reduction of 7-cyano-7- deazaguanine (preQ0) to 7-aminomethyl-7-deazaguanine (preQ1)	queF	Not_Sig	0.395145	-0.253288	1.34297	1.34297	0.425432	0.425432	0.403244
K562_RS04430	threonine ammonia-lyase	-1.03104	-0.33305	-0.697993	E	Catalyzes the anaerobic formation of alpha-ketobutyrate and ammonia from threonine in a two-step reaction. The first step involved a dehydration of threonine and a production of enamine intermediates (aminocrotonate), which tautomerizes to its imine form (iminobutyrate). Both intermediates are unstable and short- lived. The second step is the nonenzymatic hydrolysis of the enamine imine intermedi…	ilvA	Not_Sig	0.162629	-1.21625	3.09576	3.09576	1.63029	1.63029	0.788803
K562_RS04435	DUF3683 domain-containing protein	-0.3613	0.0812863	-0.442587	C	FAD linked oxidase domain protein	glpCD	Sig	0.0261317	-0.779526	-4.44479	4.44479	2.15211	-2.15211	1.58283
K562_RS04440	HIT family protein	0.261366	0.496615	-0.23525	F	Histidine triad (HIT) protein	0	Not_Sig	0.156373	-0.424994	0.526294	0.526294	-0.926058	-0.926058	0.80584
K562_RS04445	DUF971 domain-containing protein	-0.172347	-1.09219	0.919842	S	Protein of unknown function (DUF971)	0	Not_Sig	0.091003	1.55013	0.1578	0.1578	-2.66383	-2.66383	1.04094
K562_RS04460	SCP2 sterol-binding domain-containing protein	-0.536407	-2.17383	1.63742	S	PFAM Sterol-binding domain protein	0	Not_Sig	0.0526074	2.77714	0.246757	0.246757	-2.01884	-2.01884	1.27895
K562_RS04470	SAM-dependent methyltransferase	0.642305	0.32717	0.315135	Q	Thiopurine S-methyltransferase	0	Not_Sig	0.591392	0.516126	1.96322	1.96322	0.97322	0.97322	0.228125
K562_RS04480	DUF502 domain-containing protein	-0.468392	0.156795	-0.625187	S	Protein of unknown function (DUF502)	0	Not_Sig	0.166548	-1.09176	-2.98728	2.98728	1.57883	-1.57883	0.778462
K562_RS04490	dihydroneopterin triphosphate diphosphatase	0.275235	-0.420886	0.696122	L	PFAM NUDIX hydrolase	ntpA	Not_Sig	0.0840543	1.16759	-0.653943	0.653943	-0.612764	0.612764	1.07544
K562_RS04495	cardiolipin synthase ClsB	0.152747	0.0311446	0.121602	I	Catalyzes the phosphatidyl group transfer from one phosphatidylglycerol molecule to another to form cardiolipin (CL) (diphosphatidylglycerol) and glycerol	clsB	Not_Sig	0.518083	0.185198	4.90444	4.90444	2.29409	2.29409	0.285601
K562_RS04500	TetR/AcrR family transcriptional regulator	-0.173743	-0.108878	-0.0648653	K	regulatory protein TetR	0	Not_Sig	0.702245	-0.133649	1.59576	1.59576	0.674245	0.674245	0.153512
K562_RS04505	acyl-CoA dehydrogenase C-terminal domain-containing protein	-0.236413	0.00432393	-0.240736	C	acyl-CoA dehydrogenase	0	Not_Sig	0.405903	-0.434376	-54.6754	54.6754	5.77282	-5.77282	0.391578
K562_RS04510	3-hydroxyacyl-CoA dehydrogenase/enoyl-CoA hydratase family protein	-0.400124	-0.452122	0.0519982	I	3-hydroxyacyl-coa dehydrogenase	0	Not_Sig	0.837989	0.0661797	0.884991	0.884991	-0.176266	-0.176266	0.0767616
K562_RS04515	acetyl-CoA C-acyltransferase	0.213784	0.148719	0.0650652	I	Belongs to the thiolase family	fadA	Not_Sig	0.500882	0.0885235	1.43751	1.43751	0.523568	0.523568	0.300265
K562_RS04525	formate dehydrogenase accessory sulfurtransferase FdhD	0.213396	-0.10209	0.315486	C	Required for formate dehydrogenase (FDH) activity. Acts as a sulfur carrier protein that transfers sulfur from IscS to the molybdenum cofactor prior to its insertion into FDH	fdhD	Not_Sig	0.302351	0.516726	-2.09027	2.09027	1.06369	-1.06369	0.519488
K562_RS04530	nitrate reductase maturation protein NarM	1.00563	-0.20913	1.21476	S	PFAM conserved	0	Sig	0.0444283	2.05441	-4.8086	4.8086	2.26562	-2.26562	1.35234
K562_RS04535	acyl-CoA thioesterase	-0.776786	0.216525	-0.993311	I	Thioesterase superfamily protein	0	Sig	0.02988	-1.72123	-3.58751	3.58751	1.84298	-1.84298	1.52462
K562_RS04540	ABC transporter ATP-binding protein/permease	0.00228586	-0.0776491	0.0799349	V	abc transporter	0	Not_Sig	0.774445	0.11395	-0.0294384	0.0294384	-5.08616	5.08616	0.111009
K562_RS04550	phosphotransferase	0.217492	0.0807897	0.136703	S	Aminoglycoside phosphotransferase	0	Not_Sig	0.592247	0.211018	2.69208	2.69208	1.42872	1.42872	0.227497
K562_RS04560	peptidylprolyl isomerase	0.0153807	0.0560096	-0.0406289	M	Chaperone involved in the correct folding and assembly of outer membrane proteins. Recognizes specific patterns of aromatic residues and the orientation of their side chains, which are found more frequently in integral outer membrane proteins. May act in both early periplasmic and late outer membrane-associated steps of protein maturation	surA	Not_Sig	0.938935	-0.0922061	0.274608	0.274608	-1.86455	-1.86455	0.0273646
K562_RS04575	DMT family transporter	-0.243111	0.243476	-0.486588	E	EamA-like transporter family	0	Not_Sig	0.254383	-0.854764	-0.998499	0.998499	-0.00216658	0.00216658	0.594511
K562_RS04580	lactoylglutathione lyase	-0.565873	-0.427532	-0.13834	E	Lactoylglutathione lyase	gloA	Not_Sig	0.753417	-0.259286	1.32358	1.32358	0.404444	0.404444	0.122964
K562_RS04585	M48 family metallopeptidase	0.78402	-0.567084	1.3511	S	Metal-dependent hydrolase	0	Sig	0.028662	2.28756	-1.38255	1.38255	0.467329	-0.467329	1.54269
K562_RS04590	1-acyl-sn-glycerol-3-phosphate acyltransferase	-1.4642	-1.1418	-0.322396	I	Acyl-transferase	plsC1	Sig	0.0433907	-0.574009	1.28236	1.28236	0.358799	0.358799	1.3626
K562_RS04610	hypothetical protein	-0.689917	-1.11523	0.425308	M	Tetratricopeptide TPR_2 repeat protein	0	Not_Sig	0.44769	0.704513	0.618635	0.618635	-0.69284	-0.69284	0.349022
K562_RS04620	CBS domain-containing protein	0.534094	0.883531	-0.349437	P	CBS domain containing protein	corC	Not_Sig	0.0592657	-0.620246	0.6045	0.6045	-0.726186	-0.726186	1.2272
K562_RS04630	gamma-glutamylcyclotransferase	0.441818	0.291739	0.150079	P	Catalyzes the cleavage of glutathione into 5-oxo-L- proline and a Cys-Gly dipeptide. Acts specifically on glutathione, but not on other gamma-glutamyl peptides	chaC	Not_Sig	0.653926	0.23389	1.51443	1.51443	0.598772	0.598772	0.184471
K562_RS04640	PhoH family protein	-0.0105903	-0.229054	0.218464	T	PFAM PhoH family protein	ybeZ	Not_Sig	0.406937	0.350825	0.0462349	0.0462349	-4.43487	-4.43487	0.390473
K562_RS04645	tRNA (N6-isopentenyl adenosine(37)-C2)-methylthiotransferase MiaB	-2.68208	-1.22824	-1.45384	J	Catalyzes the methylthiolation of N6- (dimethylallyl)adenosine (i(6)A), leading to the formation of 2- methylthio-N6-(dimethylallyl)adenosine (ms(2)i(6)A) at position 37 in tRNAs that read codons beginning with uridine	miaB	Not_Sig	0.329821	-2.5087	2.18367	2.18367	1.12676	1.12676	0.481722
K562_RS04650	LysR family transcriptional regulator	-2.60569	-0.782169	-1.82352	K	transcriptional Regulator, LysR family	0	Not_Sig	0.0776562	-3.14083	3.33136	3.33136	1.73611	1.73611	1.10982
K562_RS04655	MFS transporter	0.66555	-0.588895	1.25445	P	Major facilitator Superfamily	0	Sig	0.0373266	2.12228	-1.13017	1.13017	0.176537	-0.176537	1.42798
K562_RS04665	3	-0.0703055	0.011292	-0.0815975	H	Catalyzes the conversion of D-ribulose 5-phosphate to formate and 3,4-dihydroxy-2-butanone 4-phosphate	0	Not_Sig	0.790198	-0.16226	-6.22611	6.22611	2.63833	-2.63833	0.102264
K562_RS04670	HAD family hydrolase	0.196508	-0.0323452	0.228854	S	HAD-hyrolase-like	0	Not_Sig	0.229568	0.36859	-6.07535	6.07535	2.60297	-2.60297	0.639089
K562_RS04675	inositol 2-dehydrogenase	-0.40232	-0.732588	0.330268	S	PFAM oxidoreductase domain protein	iolG	Not_Sig	0.588923	0.542001	0.549177	0.549177	-0.864657	-0.864657	0.229941
K562_RS04680	TIM barrel protein	-0.572851	-0.510536	-0.0623152	G	Xylose isomerase-like TIM barrel	iolI	Not_Sig	0.964395	-0.129288	1.12206	1.12206	0.166148	0.166148	0.0157452
K562_RS04685	hypothetical protein	-0.388434	-0.691696	0.303262	N/A	0	0	Not_Sig	0.512014	0.495823	0.561567	0.561567	-0.832469	-0.832469	0.290718
K562_RS04695	fatty acid desaturase family protein	-0.065282	0.78819	-0.853472	I	fatty acid desaturase	0	Sig	0.00440603	-1.48211	-0.0828251	0.0828251	-3.59379	3.59379	2.35595
K562_RS04700	non-heme iron oxygenase ferredoxin subunit	0.914358	0.541273	0.373085	P	TIGRFAM Rieske 2Fe-2S domain protein, MocE subfamily	0	Not_Sig	0.205998	0.615216	1.68927	1.68927	0.756403	0.756403	0.686137
K562_RS04705	FAD-dependent oxidoreductase	0.528555	0.318215	0.21034	S	PFAM FAD-dependent pyridine nucleotide-disulphide oxidoreductase	0	Not_Sig	0.396443	0.336934	1.661	1.661	0.732053	0.732053	0.401819
K562_RS04710	aquaporin family protein	0.719607	-0.132282	0.851889	G	Belongs to the MIP aquaporin (TC 1.A.8) family	glpF	Not_Sig	0.156101	1.43394	-5.43995	5.43995	2.44359	-2.44359	0.806595
K562_RS04715	glycerol kinase GlpK	-0.319116	0.0514714	-0.370588	F	Key enzyme in the regulation of glycerol uptake and metabolism. Catalyzes the phosphorylation of glycerol to yield sn- glycerol 3-phosphate	glpK	Sig	0.0427558	-0.656413	-6.19988	6.19988	2.63224	-2.63224	1.369
K562_RS04720	glycerol-3-phosphate dehydrogenase	-0.188023	-0.200076	0.0120531	C	Belongs to the FAD-dependent glycerol-3-phosphate dehydrogenase family	glpD	Not_Sig	0.978594	-0.00212353	0.939757	0.939757	-0.08964	-0.08964	0.00939753
K562_RS04730	hypothetical protein	-0.210315	0.0991889	-0.309503	N/A	0	0	Not_Sig	0.351898	-0.551963	-2.12034	2.12034	1.0843	-1.0843	0.453583
K562_RS04735	DeoR/GlpR transcriptional regulator	-1.21247	-0.412028	-0.800445	K	PFAM regulatory protein DeoR	glpR	Not_Sig	0.26732	-1.39144	2.9427	2.9427	1.55714	1.55714	0.572968
K562_RS04740	gamma-glutamyltransferase family protein	-0.794174	-0.442352	-0.351822	E	gamma-glutamyltransferase	0	Not_Sig	0.104369	-0.624325	1.79534	1.79534	0.84426	0.84426	0.981428
K562_RS04745	ferritin-like domain-containing protein	0.667506	0.459067	0.208438	P	catalase activity	0	Not_Sig	0.105436	0.333681	1.45405	1.45405	0.540074	0.540074	0.977011
K562_RS04755	DEAD/DEAH box helicase	0.377512	0.728518	-0.351006	J	DEAD-box RNA helicase involved in ribosome assembly. Has RNA-dependent ATPase activity and unwinds double-stranded RNA	rhlE	Not_Sig	0.195032	-0.622929	0.518192	0.518192	-0.948442	-0.948442	0.709893
K562_RS04760	cytochrome c	-0.923711	-0.182616	-0.741096	C	PFAM cytochrome c, class I	0	Not_Sig	0.0654673	-1.28996	5.05822	5.05822	2.33863	2.33863	1.18398
K562_RS04765	c-type cytochrome	-1.1974	-0.675032	-0.522364	C	PFAM cytochrome c, class I	0	Not_Sig	0.143271	-0.91594	1.77384	1.77384	0.826873	0.826873	0.843841
K562_RS04770	CopD family protein	0.510839	0.472356	0.0384833	P	PFAM copper resistance D domain protein	0	Not_Sig	0.876181	0.0430703	1.08147	1.08147	0.112995	0.112995	0.0574064
K562_RS04775	galactonate dehydratase	0.117221	0.224399	-0.107178	M	mandelate racemase muconate lactonizing	dgoD	Not_Sig	0.687972	-0.206	0.522377	0.522377	-0.936838	-0.936838	0.162429
K562_RS04780	FadR family transcriptional regulator	0.239192	0.076226	0.162966	K	PFAM regulatory protein GntR HTH	0	Not_Sig	0.520923	0.255927	3.13793	3.13793	1.64981	1.64981	0.283226
K562_RS04790	GFA family protein	0.262757	0.0772928	0.185465	S	PFAM glutathione-dependent formaldehyde-activating GFA	0	Not_Sig	0.841123	0.294398	3.39951	3.39951	1.76533	1.76533	0.0751405
K562_RS04795	transglycosylase domain-containing protein	-0.0593575	0.828016	-0.887373	M	PFAM glycosyl transferase, family 51	0	Sig	0.0289085	-1.54008	-0.0716865	0.0716865	-3.80216	3.80216	1.53897
K562_RS04800	LysR family transcriptional regulator	0.290644	0.535967	-0.245323	K	Transcriptional regulator, LysR family	0	Not_Sig	0.586042	-0.442219	0.542279	0.542279	-0.882893	-0.882893	0.232071
K562_RS04805	PAAR domain-containing protein	0.752761	0.761453	-0.00869298	S	PAAR motif	0	Not_Sig	0.980626	-0.0375979	0.988584	0.988584	-0.016565	-0.016565	0.00849659
K562_RS04810	cupin domain protein	0.736107	0.628583	0.107524	G	PFAM Cupin 2, conserved barrel domain protein	0	Not_Sig	0.212809	0.161125	1.17106	1.17106	0.227812	0.227812	0.672011
K562_RS04815	DJ-1/PfpI family protein	1.26566	0.75348	0.51218	S	PFAM ThiJ PfpI domain protein	0	Not_Sig	0.414684	0.853059	1.67975	1.67975	0.748249	0.748249	0.382282
K562_RS04825	LysR family transcriptional regulator	0.48866	0.665457	-0.176797	K	LysR substrate binding domain	0	Not_Sig	0.783057	-0.325044	0.734323	0.734323	-0.445514	-0.445514	0.106206
K562_RS04830	hypothetical protein	0.866094	0.616188	0.249907	N/A	#N/A	#N/A	Not_Sig	0.488365	0.404589	1.40557	1.40557	0.491154	0.491154	0.311256
K562_RS04835	plasmid recombination protein	-0.39508	-0.443383	0.0483033	D	plasmid recombination	0	Not_Sig	0.882259	0.0598618	0.891057	0.891057	-0.16641	-0.16641	0.054404
K562_RS04840	tyrosine-type recombinase/integrase	-0.197692	-0.182942	-0.0147505	L	Belongs to the 'phage' integrase family	0	Not_Sig	0.957628	-0.0479559	1.08063	1.08063	0.111872	0.111872	0.018803
K562_RS04850	MHS family MFS transporter	-0.153466	0.162777	-0.316243	P	Major Facilitator	0	Not_Sig	0.40417	-0.563487	-0.942802	0.942802	-0.0849726	0.0849726	0.393436
K562_RS04855	sensor histidine kinase	0.336882	0.194368	0.142513	T	Histidine kinase	0	Not_Sig	0.562437	0.220954	1.73321	1.73321	0.793449	0.793449	0.249926
K562_RS04860	response regulator transcription factor	0.0277717	0.0934462	-0.0656744	K	response regulator	0	Not_Sig	0.793506	-0.135032	0.297195	0.297195	-1.75052	-1.75052	0.10045
K562_RS04865	hypothetical protein	0.686258	1.2406	-0.55434	N/A	#N/A	#N/A	Not_tested	NA	-0.970616	0.553167	0.553167	-0.854213	-0.854213	#VALUE!
K562_RS04875	recombination regulator RecX	0.890914	0.276807	0.614107	S	Modulates RecA activity	recX	Not_Sig	0.190983	1.02735	3.21854	3.21854	1.68641	1.68641	0.719005
K562_RS04880	DUF2889 domain-containing protein	0.682326	0.65816	0.0241658	S	Protein of unknown function (DUF2889)	0	Not_Sig	0.955202	0.0185883	1.03672	1.03672	0.0520224	0.0520224	0.0199049
K562_RS04885	ADP-forming succinate--CoA ligase subunit beta	0.112961	0.167909	-0.0549476	F	Succinyl-CoA synthetase functions in the citric acid cycle (TCA), coupling the hydrolysis of succinyl-CoA to the synthesis of either ATP or GTP and thus represents the only step of substrate-level phosphorylation in the TCA. The beta subunit provides nucleotide specificity of the enzyme and binds the substrate succinate, while the binding sites for coenzyme A and phosphate are found in the alpha …	sucC	Not_Sig	0.517024	-0.11669	0.672754	0.672754	-0.57185	-0.57185	0.286489
K562_RS04890	succinate--CoA ligase subunit alpha	-1.65374	-1.30564	-0.348101	C	Succinyl-CoA synthetase functions in the citric acid cycle (TCA), coupling the hydrolysis of succinyl-CoA to the synthesis of either ATP or GTP and thus represents the only step of substrate-level phosphorylation in the TCA. The alpha subunit of the enzyme binds the substrates coenzyme A and phosphate, while succinate binding and nucleotide specificity is provided by the beta subunit	sucD	Not_Sig	0.543077	-0.617961	1.26661	1.26661	0.340975	0.340975	0.265138
K562_RS04895	TerC family protein	0.489628	0.311148	0.17848	P	Integral membrane protein TerC	0	Not_Sig	0.670631	0.282455	1.57362	1.57362	0.654086	0.654086	0.173516
K562_RS04900	pilin	0.495566	0.550832	-0.0552661	U	general secretion pathway protein	pilA	Not_Sig	0.844896	-0.117235	0.899668	0.899668	-0.152535	-0.152535	0.0731966
K562_RS04905	O-antigen ligase C-terminal domain-containing protein	0.253193	0.202315	0.0508781	M	Pfam O-Antigen Polymerase	0	Not_Sig	0.817655	0.0642644	1.25148	1.25148	0.323634	0.323634	0.0874297
K562_RS04910	TonB family protein	1.102	-0.0904789	1.19248	S	Gram-negative bacterial TonB protein C-terminal	0	Sig	0.029993	2.01632	-12.1796	12.1796	3.6064	-3.6064	1.52298
K562_RS04915	cyclic pyranopterin monophosphate synthase MoaC	0.333899	0.768523	-0.434624	H	Catalyzes the conversion of (8S)-3',8-cyclo-7,8- dihydroguanosine 5'-triphosphate to cyclic pyranopterin monophosphate (cPMP)	moaC	Not_Sig	0.062837	-0.76591	0.434469	0.434469	-1.20268	-1.20268	1.20178
K562_RS04920	M48 family metallopeptidase	-0.872177	-1.09336	0.221179	S	Peptidase M48	0	Not_Sig	0.7401	0.355467	0.797706	0.797706	-0.32607	-0.32607	0.13071
K562_RS04930	hydrolase	-0.397656	-0.0738506	-0.323806	S	Alpha beta hydrolase	0	Not_Sig	0.281291	-0.576418	5.38461	5.38461	2.42884	2.42884	0.550843
K562_RS04935	nuclear transport factor 2 family protein	-0.0234859	-0.0788632	0.0553773	S	SnoaL-like domain	0	Not_Sig	0.768263	0.0719578	0.297806	0.297806	-1.74756	-1.74756	0.11449
K562_RS04940	lipopolysaccharide heptosyltransferase II	-1.48235	-3.08684	1.60449	M	heptosyltransferase II	rfaF	Not_Sig	0.283815	2.72083	0.480216	0.480216	-1.05825	-1.05825	0.546965
K562_RS04945	zinc-finger domain-containing protein	0.229155	0.713521	-0.484365	S	Zinc-finger domain	0	Sig	0.039768	-0.850964	0.321161	0.321161	-1.63863	-1.63863	1.40047
K562_RS04950	branched-chain amino acid transaminase	0.0944548	0.048692	0.0457628	E	Belongs to the class-IV pyridoxal-phosphate-dependent aminotransferase family	ilvE	Not_Sig	0.854594	0.0555177	1.93984	1.93984	0.95594	0.95594	0.0682403
K562_RS04955	AzlC family ABC transporter permease	-0.302002	-0.417616	0.115614	E	PFAM AzlC family protein	0	Not_Sig	0.438553	0.174958	0.723157	0.723157	-0.467619	-0.467619	0.357978
K562_RS04960	AzlD domain-containing protein	-0.389117	0.373376	-0.762493	S	Pfam Branched-chain amino acid transport	0	Not_Sig	0.338976	-1.32654	-1.04216	1.04216	0.0595751	-0.0595751	0.469831
K562_RS04965	phosphoglycerate kinase	-1.24844	0.937185	-2.18563	G	Belongs to the phosphoglycerate kinase family	pgk	Not_Sig	0.289735	-3.76	-1.33212	1.33212	0.413724	-0.413724	0.537999
K562_RS04970	pyruvate kinase	-0.668838	-0.81431	0.145472	G	Belongs to the pyruvate kinase family	pykA	Not_Sig	0.482031	0.226013	0.821355	0.821355	-0.283921	-0.283921	0.316925
K562_RS04975	fructose-bisphosphate aldolase class II	-3.84225	-0.435522	-3.40672	G	fructose-bisphosphate aldolase, class II, Calvin cycle subtype	fbaA	Sig	0.0448531	-5.84799	8.82216	8.82216	3.14113	3.14113	1.34821
K562_RS04980	phosphoribosylaminoimidazolesuccinocarboxamide synthase	-3.80758	-4.7006	0.893015	F	phosphoribosylaminoimidazolesuccinocarboxamide synthase	purC	Not_Sig	0.600956	1.50426	0.810021	0.810021	-0.303969	-0.303969	0.221157
K562_RS05000	SGNH/GDSL hydrolase family protein	-0.980804	-0.0677206	-0.913083	I	GDSL-like Lipase/Acylhydrolase	0	Not_Sig	0.0706377	-1.58404	14.4831	14.4831	3.8563	3.8563	1.15096
K562_RS05005	sterol desaturase family protein	0.0777452	0.446264	-0.368519	I	Fatty acid hydroxylase	0	Not_Sig	0.0721192	-0.652875	0.174213	0.174213	-2.52107	-2.52107	1.14195
K562_RS05010	D-alanyl-D-alanine carboxypeptidase/D-alanyl-D-alanine-endopeptidase	-2.59009	-2.7835	0.193407	M	D-alanyl-d-alanine carboxypeptidase	dacB	Not_Sig	0.657757	0.307979	0.930517	0.930517	-0.103896	-0.103896	0.181934
K562_RS05015	response regulator	0.500844	1.37813	-0.877285	K	response regulator	0	Not_Sig	0.243083	-1.52283	0.363423	0.363423	-1.46028	-1.46028	0.614246
K562_RS05020	two-component sensor histidine kinase	0.771418	0.766928	0.00448948	T	PhoQ Sensor	0	Not_Sig	0.971596	-0.0150568	1.00585	1.00585	0.0084207	0.0084207	0.0125142
K562_RS05025	DegQ family serine endoprotease	0.46146	0.451516	0.00994376	O	Belongs to the peptidase S1C family	degP	Not_Sig	0.952447	-0.0057304	1.02202	1.02202	0.0314277	0.0314277	0.0211593
K562_RS05030	carboxypeptidase regulatory-like domain-containing protein	0.224947	-0.0704444	0.295391	N/A	0	0	Not_Sig	0.329277	0.482365	-3.19325	3.19325	1.67503	-1.67503	0.482438
K562_RS05035	DUF427 domain-containing protein	0.438782	1.09653	-0.65775	S	Domain of unknown function (DUF427)	0	Sig	0.0131651	-1.14744	0.400154	0.400154	-1.32137	-1.32137	1.88058
K562_RS05040	carbon monoxide dehydrogenase subunit G	-0.12857	0.540636	-0.669207	S	PFAM carbon monoxide dehydrogenase subunit G	0	Not_Sig	0.0567916	-1.16703	-0.237813	0.237813	-2.0721	2.0721	1.24572
K562_RS05045	helix-turn-helix domain-containing protein	1.13244	0.989899	0.142541	K	helix-turn-helix- domain containing protein, AraC type	0	Sig	0.0485232	0.221001	1.144	1.144	0.194081	0.194081	1.31405
K562_RS05050	cysteine hydrolase	0.508658	0.796342	-0.287684	Q	PFAM isochorismatase hydrolase	0	Not_Sig	0.740061	-0.514652	0.638743	0.638743	-0.646692	-0.646692	0.130733
K562_RS05055	TetR family transcriptional regulator	0.143962	0.247967	-0.104005	K	Transcriptional regulator	bpeR	Not_Sig	0.797158	-0.200575	0.58057	0.58057	-0.784458	-0.784458	0.0984557
K562_RS05060	efflux RND transporter periplasmic adaptor subunit	0.344765	0.0014024	0.343363	M	Belongs to the membrane fusion protein (MFP) (TC 8.A.1) family	0	Sig	0.0116221	0.564393	245.84	245.84	7.94158	7.94158	1.93472
K562_RS05065	efflux RND transporter permease BpeB	0.638831	0.731853	-0.0930223	V	Efflux pump membrane transporter	bpeB	Not_Sig	0.763	-0.181795	0.872895	0.872895	-0.19612	-0.19612	0.117475
K562_RS05075	purine permease	1.55845	1.50987	0.0485783	F	permease	0	Not_Sig	0.836777	0.060332	1.03217	1.03217	0.0456861	0.0456861	0.07739
K562_RS05080	carbohydrate kinase	0.754276	0.876381	-0.122105	G	Carbohydrate kinase	0	Not_Sig	0.846542	-0.231524	0.860672	0.860672	-0.216465	-0.216465	0.0723517
K562_RS05085	S-(hydroxymethyl)glutathione dehydrogenase/classIII alcohol dehydrogenase	0.94526	1.16246	-0.217195	C	Belongs to the zinc-containing alcohol dehydrogenase family. Class-III subfamily	adhC	Not_Sig	0.333258	-0.394122	0.813159	0.813159	-0.298391	-0.298391	0.47722
K562_RS05090	S-formylglutathione hydrolase	0.370998	1.53402	-1.16303	S	Serine hydrolase involved in the detoxification of formaldehyde	fghA	Sig	0.00241088	-2.01143	0.241847	0.241847	-2.04784	-2.04784	2.61782
K562_RS05095	metal ABC transporter permease	0.57858	0.566257	0.0123228	P	PFAM ABC-3 protein	0	Not_Sig	0.98498	-0.00166232	1.02176	1.02176	0.0310591	0.0310591	0.00657241
K562_RS05100	ABC transporter ATP-binding protein	1.05846	0.391991	0.666471	P	abc transporter	0	Sig	0.014558	1.11689	2.70022	2.70022	1.43308	1.43308	1.8369
K562_RS05105	metal ABC transporter solute-binding protein	-0.04276	0.438973	-0.481733	P	Belongs to the bacterial solute-binding protein 9 family	0	Not_Sig	0.27855	-0.846464	-0.0974091	0.0974091	-3.3598	3.3598	0.555097
K562_RS05110	transcriptional repressor	0.343008	0.481964	-0.138957	K	Belongs to the Fur family	0	Not_Sig	0.704047	-0.26034	0.711686	0.711686	-0.490687	-0.490687	0.152398
K562_RS05120	sugar kinase	1.62772	1.53716	0.0905596	G	pfkB family carbohydrate kinase	scrK	Not_Sig	0.820031	0.132117	1.05891	1.05891	0.0825849	0.0825849	0.0861698
K562_RS05125	D-tagatose-bisphosphate aldolase	1.37432	1.16801	0.206306	G	D-tagatose-bisphosphate aldolase, class II	0	Not_Sig	0.361206	0.330036	1.17663	1.17663	0.234661	0.234661	0.442245
K562_RS05135	sugar ABC transporter permease	0.803558	1.42719	-0.623635	P	PFAM binding-protein-dependent transport systems inner membrane component	0	Not_Sig	0.27814	-1.08911	0.563034	0.563034	-0.828707	-0.828707	0.555737
K562_RS05140	carbohydrate ABC transporter permease	0.42669	0.193948	0.232742	P	PFAM binding-protein-dependent transport systems inner membrane component	0	Not_Sig	0.282106	0.375239	2.20003	2.20003	1.13752	1.13752	0.549588
K562_RS05145	HAD family phosphatase	0.175455	0.612109	-0.436654	S	TIGRFAM HAD-superfamily hydrolase, subfamily IA, variant 3	0	Not_Sig	0.766707	-0.769381	0.286641	0.286641	-1.80268	-1.80268	0.115371
K562_RS05150	sn-glycerol-3-phosphate ABC transporter ATP-binding protein UgpC	1.39586	1.04816	0.347692	P	Belongs to the ABC transporter superfamily	0	Not_Sig	0.179816	0.571795	1.33172	1.33172	0.413286	0.413286	0.745172
K562_RS05155	LysR family transcriptional regulator	0.613084	0.257183	0.355901	K	Transcriptional regulator	0	Not_Sig	0.246804	0.585832	2.38384	2.38384	1.25329	1.25329	0.607647
K562_RS05160	serine hydrolase	0.346099	0.784725	-0.438626	V	beta-lactamase	0	Not_Sig	0.203759	-0.772753	0.441045	0.441045	-1.181	-1.181	0.690884
K562_RS05165	MFS transporter	0.273007	0.678018	-0.405011	P	Major facilitator Superfamily	0	Not_Sig	0.560075	-0.715274	0.402655	0.402655	-1.31239	-1.31239	0.251754
K562_RS05170	sugar-binding transcriptional regulator	0.485818	1.02789	-0.542071	K	Transcriptional regulator	0	Not_Sig	0.072164	-0.949637	0.472637	0.472637	-1.0812	-1.0812	1.14168
K562_RS05175	xylulokinase	0.792659	0.929654	-0.136995	G	xylulose kinase	xylB	Not_Sig	0.325204	-0.256986	0.852638	0.852638	-0.229994	-0.229994	0.487844
K562_RS05180	mannitol dehydrogenase family protein	1.05368	0.86319	0.190486	G	Mannitol dehydrogenase rossman	dalD	Not_Sig	0.455879	0.302984	1.22068	1.22068	0.287681	0.287681	0.34115
K562_RS05185	LysR family transcriptional regulator	1.13787	1.11998	0.0178972	K	Transcriptional regulator	0	Not_Sig	0.968158	0.00786948	1.01598	1.01598	0.022872	0.022872	0.0140537
K562_RS05190	benzoylformate decarboxylase	1.10994	0.933387	0.176556	E	Belongs to the TPP enzyme family	mdlC	Not_Sig	0.312582	0.279165	1.18916	1.18916	0.249938	0.249938	0.505037
K562_RS05195	aldehyde dehydrogenase	0.215208	0.193925	0.0212829	C	belongs to the aldehyde dehydrogenase family	0	Not_Sig	0.946679	0.0136587	1.10975	1.10975	0.150232	0.150232	0.0237973
K562_RS05200	2-dehydropantoate 2-reductase	0.913359	0.890335	0.0230233	H	Catalyzes the NADPH-dependent reduction of ketopantoate into pantoic acid	0	Not_Sig	0.896998	0.0166347	1.02586	1.02586	0.0368327	0.0368327	0.0472087
K562_RS05205	MFS transporter	0.274616	0.327977	-0.0533615	G	Sugar (and other) transporter	0	Not_Sig	0.802157	-0.113978	0.837301	0.837301	-0.256181	-0.256181	0.0957408
K562_RS05210	tryptophan 2	0.294575	0.662008	-0.367433	E	Heme-dependent dioxygenase that catalyzes the oxidative cleavage of the L-tryptophan (L-Trp) pyrrole ring and converts L- tryptophan to N-formyl-L-kynurenine. Catalyzes the oxidative cleavage of the indole moiety	kynA	Not_Sig	0.579265	-0.651019	0.444972	0.444972	-1.16821	-1.16821	0.237123
K562_RS05215	kynureninase	0.203866	0.150834	0.0530317	E	Catalyzes the cleavage of L-kynurenine (L-Kyn) and L-3- hydroxykynurenine (L-3OHKyn) into anthranilic acid (AA) and 3- hydroxyanthranilic acid (3-OHAA), respectively	kynU	Not_Sig	0.787348	0.067947	1.35159	1.35159	0.434657	0.434657	0.103833
K562_RS05220	arylformamidase	0.825603	0.804424	0.0211789	S	Catalyzes the hydrolysis of N-formyl-L-kynurenine to L- kynurenine, the second step in the kynurenine pathway of tryptophan degradation	kynB	Not_Sig	0.947404	0.0134809	1.02633	1.02633	0.0374919	0.0374919	0.0234648
K562_RS05225	Lrp/AsnC family transcriptional regulator	-0.0988797	-0.941418	0.842539	K	PFAM regulatory protein AsnC Lrp family	0	Sig	0.00945733	1.41795	0.105033	0.105033	-3.25109	-3.25109	2.02423
K562_RS05230	flavin reductase family protein	0.52208	0.218944	0.303136	S	PFAM flavin reductase domain protein, FMN-binding	0	Not_Sig	0.608542	0.495607	2.38453	2.38453	1.25371	1.25371	0.21571
K562_RS05235	hypothetical protein	0.790487	0.444253	0.346235	N/A	0	0	Not_Sig	0.106738	0.569304	1.77936	1.77936	0.831362	0.831362	0.971679
K562_RS05240	selenium-binding family protein	0.125442	-0.00613442	0.131577	S	Selenium-binding protein	0	Not_Sig	0.793712	0.202254	-20.4489	20.4489	4.35395	-4.35395	0.100337
K562_RS05245	peptide-methionine (S)-S-oxide reductase MsrA	-0.543375	-0.701132	0.157757	O	Has an important function as a repair enzyme for proteins that have been inactivated by oxidation. Catalyzes the reversible oxidation-reduction of methionine sulfoxide in proteins to methionine	msrA	Not_Sig	0.746565	0.247019	0.774997	0.774997	-0.367737	-0.367737	0.126932
K562_RS05250	DUF72 domain-containing protein	-0.00787553	0.850371	-0.858247	N/A	#N/A	#N/A	Not_Sig	0.312215	-1.49028	-0.00926129	0.00926129	-6.75457	6.75457	0.505546
K562_RS05255	class I SAM-dependent methyltransferase	-1.27445	-1.42893	0.154481	M	cyclopropane-fatty-acyl-phospholipid synthase	cfa	Not_Sig	0.862033	0.241417	0.891891	0.891891	-0.165061	-0.165061	0.064476
K562_RS05265	tRNA cyclic N6-threonylcarbamoyladenosine(37) synthase TcdA	0.533791	0.252402	0.28139	H	PFAM UBA THIF-type NAD FAD binding protein	0	Not_Sig	0.198322	0.458423	2.11485	2.11485	1.08055	1.08055	0.70263
K562_RS05270	thioredoxin	0.517104	0.00587641	0.511228	O	Thioredoxin	0	Not_Sig	0.0798635	0.851431	87.9967	87.9967	6.45938	6.45938	1.09765
K562_RS05275	pirin family protein	0.5653	0.099006	0.466294	S	Belongs to the pirin family	0	Sig	0.0410918	0.774597	5.70976	5.70976	2.51343	2.51343	1.38624
K562_RS05280	O-acetylserine/cysteine exporter	0.688705	0.289526	0.39918	E	EamA-like transporter family	eamA	Not_Sig	0.356055	0.659836	2.37874	2.37874	1.2502	1.2502	0.448483
K562_RS05295	tRNA epoxyqueuosine(34) reductase QueG	-0.0373899	-0.288103	0.250713	C	Catalyzes the conversion of epoxyqueuosine (oQ) to queuosine (Q), which is a hypermodified base found in the wobble positions of tRNA(Asp), tRNA(Asn), tRNA(His) and tRNA(Tyr)	queG	Not_Sig	0.458739	0.405969	0.12978	0.12978	-2.94586	-2.94586	0.338434
K562_RS05300	methylated-DNA--[protein]-cysteine S-methyltransferase	-0.81823	-0.807013	-0.0112169	H	Methylated-DNA- protein -cysteine S-methyltransferase	ogt	Not_Sig	0.990268	-0.0419137	1.0139	1.0139	0.0199144	0.0199144	0.00424729
K562_RS05305	site-specific tyrosine recombinase XerD	-4.57572	-2.32734	-2.24838	D	Tyrosine recombinase XerD	xerD	Sig	0.0220349	-3.86731	1.96607	1.96607	0.975316	0.975316	1.65689
K562_RS05310	AMP-binding protein	0.735123	0.438535	0.296588	I	amp-dependent synthetase and ligase	0	Not_Sig	0.230869	0.484412	1.67632	1.67632	0.745295	0.745295	0.636635
K562_RS05315	Cys-tRNA(Pro) deacylase	-0.556525	0.45789	-1.01441	S	Belongs to the prolyl-tRNA editing family. YbaK EbsC subfamily	ebsC	Not_Sig	0.136663	-1.75731	-1.21541	1.21541	0.281446	-0.281446	0.864351
K562_RS05325	YajQ family cyclic di-GMP-binding protein	0.499832	0.210586	0.289246	S	Belongs to the UPF0234 family	0	Not_Sig	0.0828836	0.471857	2.37353	2.37353	1.24703	1.24703	1.08153
K562_RS05335	ornithine carbamoyltransferase	0.115159	-0.842863	0.958022	E	Reversibly catalyzes the transfer of the carbamoyl group from carbamoyl phosphate (CP) to the N(epsilon) atom of ornithine (ORN) to produce L-citrulline	argF	Not_Sig	0.152894	1.61542	-0.136629	0.136629	-2.87167	2.87167	0.815609
K562_RS05355	tetratricopeptide repeat protein	0.368952	0.0882647	0.280687	S	Transglutaminase-like superfamily	0	Not_Sig	0.145196	0.457222	4.18006	4.18006	2.06352	2.06352	0.838046
K562_RS05370	Trm112 family protein	-3.46206	-4.10845	0.646389	S	Belongs to the UPF0434 family	0	Not_Sig	0.683909	1.08255	0.842669	0.842669	-0.246963	-0.246963	0.165002
K562_RS05380	exodeoxyribonuclease VII large subunit	-0.609015	0.110418	-0.719433	L	Bidirectionally degrades single-stranded DNA into large acid-insoluble oligonucleotides, which are then degraded further into small acid-soluble oligonucleotides	xseA	Not_Sig	0.285512	-1.25291	-5.51554	5.51554	2.4635	-2.4635	0.544376
K562_RS05390	IS3-like element ISBcen7 family transposase	-0.446561	0.122896	-0.569457	L	PFAM Integrase catalytic region	0	Not_Sig	0.402942	-0.996466	-3.63364	3.63364	1.86141	-1.86141	0.394757
K562_RS05395	chromate efflux transporter	-0.171294	-1.08856	0.917266	P	TIGRFAM chromate transporter, chromate ion transporter (CHR) family	0	Not_Sig	0.0534371	1.54573	0.157358	0.157358	-2.66788	-2.66788	1.27216
K562_RS05405	DUF962 domain-containing protein	0.637099	1.15844	-0.521342	S	Protein of unknown function (DUF962)	0	Sig	0.0144072	-0.914191	0.549962	0.549962	-0.862595	-0.862595	1.84142
K562_RS05410	2-dehydropantoate 2-reductase	1.08355	0.783057	0.300496	H	Catalyzes the NADPH-dependent reduction of ketopantoate into pantoic acid	0	Not_Sig	0.174333	0.491093	1.38375	1.38375	0.46858	0.46858	0.758621
K562_RS05420	EAL domain-containing protein	1.14504	0.667627	0.477413	T	PFAM EAL domain protein	0	Not_Sig	0.309761	0.793609	1.71509	1.71509	0.778283	0.778283	0.508974
K562_RS05425	multidrug transporter subunit MdtD	0.835375	0.51866	0.316715	P	Major facilitator superfamily	0	Not_Sig	0.422539	0.518828	1.61064	1.61064	0.687635	0.687635	0.374134
K562_RS05430	DUF2917 domain-containing protein	1.1486	1.48436	-0.335761	S	Protein of unknown function (DUF2917)	0	Not_Sig	0.342585	-0.596862	0.7738	0.7738	-0.369967	-0.369967	0.465231
K562_RS05435	helix-turn-helix domain-containing protein	2.31062	2.1888	0.121822	C	citrate synthase	0	Not_Sig	0.841837	0.185574	1.05566	1.05566	0.0781412	0.0781412	0.0747722
K562_RS05445	GntR family transcriptional regulator	1.02852	1.38444	-0.355918	K	Transcriptional regulator	0	Not_Sig	0.328503	-0.631328	0.742915	0.742915	-0.42873	-0.42873	0.483461
K562_RS05450	aldo/keto reductase	1.83365	1.36051	0.473136	S	aldo keto reductase	0	Not_Sig	0.165008	0.786295	1.34776	1.34776	0.430567	0.430567	0.782495
K562_RS05455	hypothetical protein	1.67355	1.61276	0.0607964	N/A	#N/A	#N/A	Not_Sig	0.906157	0.081224	1.0377	1.0377	0.0533855	0.0533855	0.0427965
K562_RS05460	HoxN/HupN/NixA family nickel/cobalt transporter	0.640756	0.859203	-0.218447	S	rRNA processing	hoxN	Not_Sig	0.493991	-0.396263	0.745756	0.745756	-0.423224	-0.423224	0.306281
K562_RS05465	elongation factor G	0.871164	0.836523	0.0346413	J	Catalyzes the GTP-dependent ribosomal translocation step during translation elongation. During this step, the ribosome changes from the pre-translocational (PRE) to the post- translocational (POST) state as the newly formed A-site-bound peptidyl-tRNA and P-site-bound deacylated tRNA move to the P and E sites, respectively. Catalyzes the coordinated movement of the two tRNA molecules, the mRNA and…	fusA2	Not_Sig	0.396768	0.0365007	1.04141	1.04141	0.0585397	0.0585397	0.401463
K562_RS05475	hypothetical protein	0.465088	1.23142	-0.766334	N/A	#N/A	#N/A	Not_tested	NA	-1.33311	0.377684	0.377684	-1.40475	-1.40475	#VALUE!
K562_RS05485	NADP-dependent isocitrate dehydrogenase	0.89377	0.620452	0.273317	C	Isocitrate dehydrogenase	icd	Not_Sig	0.423913	0.44462	1.44051	1.44051	0.526583	0.526583	0.372723
K562_RS05490	NADP-dependent isocitrate dehydrogenase	-0.604009	-0.27729	-0.326719	C	PFAM Isocitrate dehydrogenase NADP-dependent monomeric type	0	Not_Sig	0.198797	-0.581401	2.17826	2.17826	1.12318	1.12318	0.701591
K562_RS05500	multicopper oxidase family protein	0.388239	0.303223	0.0850159	Q	PFAM multicopper oxidase type	0	Not_Sig	0.648152	0.122638	1.28037	1.28037	0.356565	0.356565	0.188323
K562_RS05505	cold-shock protein	0.298082	0.261788	0.0362932	K	Cold shock protein	cspD	Not_Sig	0.786343	0.0393254	1.13864	1.13864	0.187306	0.187306	0.104388
K562_RS05510	hypothetical protein	0.802673	0.146632	0.656041	N/A	#N/A	#N/A	Sig	0.0340173	1.09905	5.47405	5.47405	2.45261	2.45261	1.4683
K562_RS05515	ATP-dependent Clp protease adapter ClpS	0.0846663	-0.207636	0.292302	S	Involved in the modulation of the specificity of the ClpAP-mediated ATP-dependent protein degradation	clpS	Not_Sig	0.361738	0.477082	-0.407764	0.407764	-1.29419	1.29419	0.441606
K562_RS05520	ATP-dependent Clp protease ATP-binding subunit ClpA	-0.850397	0.353133	-1.20353	O	Belongs to the ClpA ClpB family	clpA	Sig	0.000977642	-2.08069	-2.40815	2.40815	1.26793	-1.26793	3.00982
K562_RS05525	amino acid permease	0.705973	0.556485	0.149488	E	amino acid	0	Not_Sig	0.674481	0.23288	1.26863	1.26863	0.34327	0.34327	0.17103
K562_RS05530	membrane protein	-0.366303	-0.170489	-0.195814	S	Repeat of Unknown Function (DUF347)	0	Not_Sig	0.454064	-0.357561	2.14854	2.14854	1.10336	1.10336	0.342883
K562_RS05565	RsmB/NOP family class I SAM-dependent RNA methyltransferase	-0.514267	-0.422349	-0.091918	J	Belongs to the class I-like SAM-binding methyltransferase superfamily. RsmB NOP family	rsmB	Not_Sig	0.782157	-0.179907	1.21764	1.21764	0.284082	0.284082	0.106706
K562_RS05570	mechanosensitive ion channel	-0.613094	-0.321825	-0.291269	M	mechanosensitive ion channel	mscS1	Not_Sig	0.26966	-0.520784	1.90506	1.90506	0.929834	0.929834	0.569184
K562_RS05575	fatty acid desaturase	-1.92269	-0.773763	-1.14893	I	fatty acid desaturase	0	Not_Sig	0.39353	-1.98732	2.48486	2.48486	1.31316	1.31316	0.405022
K562_RS05580	quinolinate synthase NadA	0.146081	-0.473139	0.61922	H	Catalyzes the condensation of iminoaspartate with dihydroxyacetone phosphate to form quinolinate	nadA	Not_Sig	0.117379	1.03609	-0.308748	0.308748	-1.6955	1.6955	0.930409
K562_RS05585	carboxylating nicotinate-nucleotide diphosphorylase	0.586412	0.0869326	0.499479	H	Belongs to the NadC ModD family	nadC	Not_Sig	0.376656	0.831341	6.74559	6.74559	2.75394	2.75394	0.424055
K562_RS05590	L-aspartate oxidase	-0.807628	-0.764633	-0.0429953	H	Catalyzes the oxidation of L-aspartate to iminoaspartate	nadB	Not_Sig	0.898329	-0.0962525	1.05623	1.05623	0.0789241	0.0789241	0.0465644
K562_RS05595	50S ribosomal protein L33	-0.113848	-0.409123	0.295275	J	Belongs to the bacterial ribosomal protein bL33 family	rpmG	Not_Sig	0.490372	0.482166	0.278273	0.278273	-1.84543	-1.84543	0.309475
K562_RS05605	DNA repair protein RadC	-0.120566	-0.0231977	-0.0973682	E	Belongs to the UPF0758 family	radC	Not_Sig	0.729801	-0.189226	5.19732	5.19732	2.37777	2.37777	0.136796
K562_RS05610	peptidylprolyl isomerase	-0.201402	0.0925209	-0.293923	G	peptidyl-prolyl cis-trans isomerase	fkpB	Not_Sig	0.28977	-0.525322	-2.17683	2.17683	1.12223	-1.12223	0.537946
K562_RS05620	hypothetical protein	-2.31009	-2.9659	0.655809	E	ABC-type branched-chain amino acid transport systems, periplasmic component	0	Not_Sig	0.264803	1.09865	0.778883	0.778883	-0.360521	-0.360521	0.577077
K562_RS05625	branched-chain amino acid ABC transporter permease	-0.892434	-0.427054	-0.465381	E	Belongs to the binding-protein-dependent transport system permease family	livH2	Not_Sig	0.10006	-0.818502	2.08975	2.08975	1.06333	1.06333	0.99974
K562_RS05630	ABC transporter ATP-binding protein	-0.51624	-0.655714	0.139474	P	Belongs to the binding-protein-dependent transport system permease family	livM2	Not_Sig	0.655622	0.215758	0.787294	0.787294	-0.345026	-0.345026	0.183346
K562_RS05635	ABC transporter ATP-binding protein	-0.0121117	-0.501782	0.48967	E	abc transporter	livG2	Not_Sig	0.222974	0.814568	0.0241374	0.0241374	-5.37259	-5.37259	0.651745
K562_RS05640	ABC transporter ATP-binding protein	-0.122931	-0.461126	0.338195	E	abc transporter	livF2	Not_Sig	0.288891	0.555557	0.266588	0.266588	-1.90731	-1.90731	0.539266
K562_RS05650	YukJ family protein	-1.12659	-0.299857	-0.826731	S	Uncharacterized conserved protein (DUF2278)	0	Not_Sig	0.0737746	-1.43639	3.75709	3.75709	1.90961	1.90961	1.13209
K562_RS05655	GNAT family acetyltransferase	-1.29056	-0.866587	-0.423973	K	PFAM GCN5-related N-acetyltransferase	0	Not_Sig	0.3986	-0.747697	1.48924	1.48924	0.57458	0.57458	0.399462
K562_RS05660	acetylornithine transaminase	-0.308294	-0.127877	-0.180417	E	Aminotransferase	argD	Not_Sig	0.539313	-0.331233	2.41086	2.41086	1.26955	1.26955	0.268159
K562_RS05665	CDP-6-deoxy-delta-3	-0.848237	-0.585155	-0.263082	C	oxidoreductase FAD NAD(P)-binding domain protein	0	Not_Sig	0.475228	-0.472585	1.44959	1.44959	0.535649	0.535649	0.323098
K562_RS05670	NAD-dependent dehydratase	-0.703364	0.219559	-0.922922	G	Nad-dependent epimerase dehydratase	0	Not_tested	NA	-1.60087	-3.20353	3.20353	1.67966	-1.67966	#VALUE!
K562_RS05675	hypothetical protein	0.0456113	-0.596971	0.642582	N/A	0	0	Not_Sig	0.0911031	1.07604	-0.0764046	0.0764046	-3.7102	3.7102	1.04047
K562_RS05680	pseudouridine synthase	-5.32399	-5.84967	0.52568	J	Belongs to the pseudouridine synthase RsuA family	rsuA	Not_Sig	0.462201	0.876143	0.910135	0.910135	-0.135847	-0.135847	0.335169
K562_RS05695	SDR family oxidoreductase	-0.233934	-0.390306	0.156372	I	short-chain dehydrogenase	0	Not_Sig	0.745381	0.244651	0.599362	0.599362	-0.738502	-0.738502	0.127621
K562_RS05700	LysR family transcriptional regulator	-0.793906	-0.911199	0.117293	K	transcriptional Regulator, LysR family	0	Not_Sig	0.604889	0.177829	0.871276	0.871276	-0.198798	-0.198798	0.218324
K562_RS05705	LysR family transcriptional regulator	0.0752002	0.755818	-0.680618	K	LysR substrate binding domain	0	Not_Sig	0.109454	-1.18654	0.0994951	0.0994951	-3.32923	-3.32923	0.96077
K562_RS05710	alpha/beta hydrolase	0.220865	0.335055	-0.11419	S	hydrolase	0	Not_Sig	0.716024	-0.217991	0.65919	0.65919	-0.601234	-0.601234	0.145072
K562_RS05715	SDR family oxidoreductase	0.319676	0.255647	0.0640295	I	NAD dependent epimerase/dehydratase family	0	Not_Sig	0.221076	0.0867524	1.25046	1.25046	0.32246	0.32246	0.655458
K562_RS05720	SDR family oxidoreductase	-0.842496	-0.145325	-0.69717	I	Short-chain dehydrogenase reductase sdr	0	Sig	0.00921511	-1.21485	5.7973	5.7973	2.53538	2.53538	2.0355
K562_RS05725	LysR family transcriptional regulator	-0.385268	-0.331874	-0.0533932	K	Transcriptional regulator, LysR family	0	Not_Sig	0.888882	-0.114032	1.16088	1.16088	0.215224	0.215224	0.0511558
K562_RS05735	ABC transporter substrate-binding protein	0.0132592	0.34119	-0.327931	E	amino acid	0	Not_Sig	0.313517	-0.583473	0.0388616	0.0388616	-4.68551	-4.68551	0.503738
K562_RS05740	CysB family HTH-type transcriptional regulator	-0.254934	-1.28463	1.02969	K	Transcriptional regulator	cysB	Sig	0.0148097	1.73797	0.198449	0.198449	-2.33316	-2.33316	1.82945
K562_RS05745	nitrite/sulfite reductase	-0.332776	-0.785071	0.452295	C	Belongs to the nitrite and sulfite reductase 4Fe-4S domain family	cysI	Not_Sig	0.13305	0.75066	0.42388	0.42388	-1.23827	-1.23827	0.875985
K562_RS05750	DUF934 domain-containing protein	-0.225553	-0.498831	0.273278	S	conserved protein ucp030820	0	Not_Sig	0.63597	0.444553	0.452163	0.452163	-1.14509	-1.14509	0.196563
K562_RS05755	phosphoadenylyl-sulfate reductase	0.433486	0.0628885	0.370597	C	Reduction of activated sulfate into sulfite	cysH	Not_Sig	0.205405	0.610962	6.89293	6.89293	2.78512	2.78512	0.687388
K562_RS05760	sulfate adenylyltransferase subunit CysD	-0.0396191	-0.0891125	0.0494934	H	sulfate adenylyltransferase	cysD	Not_Sig	0.827319	0.0618968	0.444596	0.444596	-1.16943	-1.16943	0.0823269
K562_RS05765	sulfate adenylyltransferase subunit 1	-0.118613	0.0805311	-0.199145	H	Belongs to the TRAFAC class translation factor GTPase superfamily. Classic translation factor GTPase family. CysN NodQ subfamily	cysN	Not_Sig	0.414845	-0.363257	-1.47289	1.47289	0.558649	-0.558649	0.382114
K562_RS05770	uroporphyrinogen-III C-methyltransferase	-0.971832	-0.352057	-0.619775	H	Belongs to the precorrin methyltransferase family	cysG	Not_Sig	0.427342	-1.08251	2.76044	2.76044	1.4649	1.4649	0.369224
K562_RS05775	CbiX/SirB N-terminal domain-containing protein	-0.715683	-0.193895	-0.521788	S	PFAM cobalamin (vitamin B12) biosynthesis CbiX protein	cbiX	Sig	0.018974	-0.914955	3.69109	3.69109	1.88405	1.88405	1.72184
K562_RS05790	leucyl aminopeptidase	-0.0940096	-0.983487	0.889477	E	Presumably involved in the processing and regular turnover of intracellular proteins. Catalyzes the removal of unsubstituted N-terminal amino acids from various peptides	pepA	Sig	0.0392466	1.49821	0.095588	0.095588	-3.38703	-3.38703	1.4062
K562_RS05800	DUF2486 family protein	0.300222	-0.163947	0.464169	S	Protein of unknown function (DUF2486)	0	Not_Sig	0.315777	0.770963	-1.83122	1.83122	0.872802	-0.872802	0.500619
K562_RS05805	c-type cytochrome	-3.73434	-0.111709	-3.62263	C	PFAM cytochrome c, class I	nirM	Sig	0.01807	-6.21718	33.4293	33.4293	5.06304	5.06304	1.74304
K562_RS05810	dihydroxy-acid dehydratase	-0.365956	-0.236144	-0.129813	E	Belongs to the IlvD Edd family	ilvD	Not_Sig	0.60459	-0.244705	1.54972	1.54972	0.632008	0.632008	0.218539
K562_RS05815	LysR family transcriptional regulator	-0.400639	-0.938403	0.537764	K	Transcriptional regulator	ilvR	Not_Sig	0.362792	0.896805	0.426937	0.426937	-1.2279	-1.2279	0.440343
K562_RS05825	SIMPL domain-containing protein	-0.703782	0.172781	-0.876563	S	Protein of unknown function (DUF541)	0	Sig	0.0367958	-1.5216	-4.07325	4.07325	2.02618	-2.02618	1.4342
K562_RS05830	EVE domain-containing protein	-0.450085	0.32466	-0.774745	S	EVE domain	0	Sig	0.00866559	-1.34749	-1.38633	1.38633	0.47127	-0.47127	2.0622
K562_RS05840	cell division protein ZapA	0.542542	0.713289	-0.170747	D	Activator of cell division through the inhibition of FtsZ GTPase activity, therefore promoting FtsZ assembly into bundles of protofilaments necessary for the formation of the division Z ring. It is recruited early at mid-cell but it is not essential for cell division	zapA	Not_Sig	0.778205	-0.314699	0.76062	0.76062	-0.394752	-0.394752	0.108906
K562_RS05845	ATPase	-0.416637	-0.74714	0.330502	N/A	0	0	Sig	0.0024884	0.542402	0.557643	0.557643	-0.842586	-0.842586	2.60408
K562_RS05850	iron ABC transporter permease	0.379785	0.531906	-0.152121	P	Belongs to the binding-protein-dependent transport system permease family. FecCD subfamily	btuC	Not_Sig	0.688902	-0.28285	0.714008	0.714008	-0.485988	-0.485988	0.161843
K562_RS05855	ABC transporter ATP-binding protein	0.335256	0.283707	0.0515491	P	ABC transporter	btuD	Not_Sig	0.902866	0.0654118	1.1817	1.1817	0.240862	0.240862	0.0443766
K562_RS05860	nicotinate-nucleotide--dimethylbenzimidazole phosphoribosyltransferase	0.787192	0.301194	0.485998	H	Catalyzes the synthesis of alpha-ribazole-5'-phosphate from nicotinate mononucleotide (NAMN) and 5,6- dimethylbenzimidazole (DMB)	cobT	Not_Sig	0.204232	0.808289	2.61357	2.61357	1.38602	1.38602	0.689876
K562_RS05865	adenosylcobinamide-GDP ribazoletransferase	-1.0431	-0.419063	-0.624035	H	Joins adenosylcobinamide-GDP and alpha-ribazole to generate adenosylcobalamin (Ado-cobalamin). Also synthesizes adenosylcobalamin 5'-phosphate from adenosylcobinamide-GDP and alpha-ribazole 5'-phosphate	cobS	Not_Sig	0.522259	-1.08979	2.48912	2.48912	1.31564	1.31564	0.282114
K562_RS05870	alpha-ribazole phosphatase	0.59206	0.330205	0.261855	G	alpha-ribazole phosphatase	cobC	Not_Sig	0.683861	0.42502	1.79301	1.79301	0.842381	0.842381	0.165032
K562_RS05875	cobalamin-binding protein	0.617661	0.836226	-0.218565	P	Periplasmic binding protein	btuF	Not_Sig	0.24379	-0.396464	0.73863	0.73863	-0.437077	-0.437077	0.612985
K562_RS05885	cobalamin biosynthesis protein	1.33475	1.17452	0.160224	H	Converts cobyric acid to cobinamide by the addition of aminopropanol on the F carboxylic group	cobD	Not_Sig	0.122728	0.251238	1.13642	1.13642	0.184492	0.184492	0.911056
K562_RS05895	cobyric acid synthase	0.441872	0.769532	-0.327661	H	Catalyzes amidations at positions B, D, E, and G on adenosylcobyrinic A,C-diamide. NH(2) groups are provided by glutamine, and one molecule of ATP is hydrogenolyzed for each amidation	cobQ	Not_Sig	0.202623	-0.58301	0.574208	0.574208	-0.800355	-0.800355	0.693312
K562_RS05900	hypothetical protein	0.440553	-0.0597104	0.500264	N/A	#N/A	#N/A	Not_Sig	0.33607	0.832683	-7.37817	7.37817	2.88326	-2.88326	0.47357
K562_RS05905	DoxX family protein	-0.510979	-0.0564591	-0.45452	S	PFAM DoxX family protein	0	Not_Sig	0.415635	-0.79993	9.05042	9.05042	3.17798	3.17798	0.381288
K562_RS05910	ParA family protein	0.46584	0.52112	-0.0552799	D	Cobyrinic acid ac-diamide synthase	0	Not_Sig	0.859135	-0.117258	0.893921	0.893921	-0.161781	-0.161781	0.0659385
K562_RS05915	aspartate 1-decarboxylase	1.04318	1.12035	-0.0771763	H	Catalyzes the pyruvoyl-dependent decarboxylation of aspartate to produce beta-alanine	panD	Not_Sig	0.859896	-0.1547	0.931114	0.931114	-0.10297	-0.10297	0.0655539
K562_RS05930	DUF3460 family protein	0.518963	0.688179	-0.169216	S	Protein of unknown function (DUF3460)	0	Not_Sig	0.236465	-0.312081	0.754111	0.754111	-0.407152	-0.407152	0.626233
K562_RS05935	outer membrane protein assembly factor	-0.0966877	0.2894	-0.386088	M	PFAM surface antigen (D15)	0	Not_Sig	0.399507	-0.682917	-0.334097	0.334097	-1.58166	1.58166	0.398475
K562_RS05940	translocation/assembly module TamB domain-containing protein	0.102681	0.14127	-0.0385891	S	TamB, inner membrane protein subunit of TAM complex	0	Not_Sig	0.831853	-0.0887182	0.726842	0.726842	-0.460287	-0.460287	0.0799532
K562_RS05945	methionine--tRNA ligase	0.136037	-1.13333	1.26937	J	Is required not only for elongation of protein synthesis but also for the initiation of all mRNA translation through initiator tRNA(fMet) aminoacylation	metG	Sig	0.000837064	2.1478	-0.120032	0.120032	-3.05851	3.05851	3.07724
K562_RS05950	OmpA family protein	0.946268	0.278781	0.667487	M	Belongs to the ompA family	0	Sig	0.0282856	1.11862	3.39431	3.39431	1.76312	1.76312	1.54843
K562_RS05960	superoxide dismutase [Cu-Zn]	-0.44406	0.50797	-0.95203	P	PFAM superoxide dismutase, copper zinc binding	sodC	Not_Sig	0.260133	-1.65064	-0.874187	0.874187	-0.193987	0.193987	0.584805
K562_RS05970	arginine/lysine/ornithine decarboxylase	0.889596	0.464651	0.424944	E	orn lys arg decarboxylase	adi	Not_Sig	0.398922	0.703892	1.91454	1.91454	0.937002	0.937002	0.399112
K562_RS05975	DUF1311 domain-containing protein	1.25306	1.44625	-0.19319	S	Lysozyme inhibitor LprI	0	Not_Sig	0.402786	-0.353076	0.86642	0.86642	-0.206862	-0.206862	0.394925
K562_RS05980	HAD family phosphatase	2.0989	1.53836	0.560532	S	IA, variant 3	0	Sig	0.0293468	0.935738	1.36437	1.36437	0.448234	0.448234	1.53244
K562_RS05985	argininosuccinate lyase	0.717394	0.190766	0.526628	E	argininosuccinate lyase	argH	Not_Sig	0.529992	0.877763	3.76059	3.76059	1.91096	1.91096	0.275731
K562_RS05990	fimbrial biogenesis outer membrane usher protein	0.0633823	0.648061	-0.584678	U	outer membrane usher protein	0	Not_Sig	0.347216	-1.02249	0.097803	0.097803	-3.35398	-3.35398	0.4594
K562_RS05995	molecular chaperone	0.698331	0.91238	-0.214049	M	Pili and flagellar-assembly chaperone, PapD N-terminal domain	0	Not_Sig	0.591242	-0.388742	0.765395	0.765395	-0.385724	-0.385724	0.228235
K562_RS06000	spore coat U domain-containing protein	0.998233	0.367989	0.630244	S	Spore coat	0	Not_Sig	0.331356	1.05494	2.71267	2.71267	1.43971	1.43971	0.479705
K562_RS06005	spore coat protein U domain-containing protein	0.813063	0.443161	0.369901	S	Spore Coat Protein U domain	0	Not_Sig	0.266866	0.609772	1.83469	1.83469	0.875535	0.875535	0.573708
K562_RS06010	helix-turn-helix domain-containing protein	0.549984	0.576343	-0.0263582	K	TRANSCRIPTIONal	0	Not_Sig	0.925735	-0.0678042	0.954266	0.954266	-0.0675359	-0.0675359	0.0335133
K562_RS06015	class I SAM-dependent methyltransferase	0.798664	0.882416	-0.0837523	Q	Methyltransferase	0	Not_Sig	0.508148	-0.165944	0.905088	0.905088	-0.143871	-0.143871	0.29401
K562_RS06020	phosphoenolpyruvate carboxylase	-0.350707	-0.138021	-0.212686	H	Forms oxaloacetate, a four-carbon dicarboxylic acid source for the tricarboxylic acid cycle	ppc	Not_Sig	0.370875	-0.386411	2.54096	2.54096	1.34537	1.34537	0.430773
K562_RS06030	fused uroporphyrinogen-III synthase HemD/membrane protein HemX	0.152682	0.31889	-0.166207	H	Uroporphyrinogen III synthase HEM4	hemX	Not_Sig	0.504667	-0.306936	0.478794	0.478794	-1.06252	-1.06252	0.296995
K562_RS06035	heme biosynthesis protein HemY	0.304302	-0.0174361	0.321738	H	PFAM HemY domain protein	hemY	Not_Sig	0.310062	0.527416	-17.4524	17.4524	4.12535	-4.12535	0.508551
K562_RS06040	alpha/beta fold hydrolase	0.231686	0.156747	0.0749386	I	Domain of unknown function (DUF4180)	0	Not_Sig	0.687215	0.105406	1.47809	1.47809	0.56373	0.56373	0.162907
K562_RS06045	helix-turn-helix domain-containing protein	0.217503	-0.00441952	0.221922	L	Helix-turn-helix domain	0	Not_Sig	0.640993	0.356738	-49.2142	49.2142	5.621	-5.621	0.193147
K562_RS06050	MFS transporter	-0.0212782	0.11565	-0.136928	G	PFAM major facilitator superfamily MFS_1	0	Not_Sig	0.188948	-0.25687	-0.183989	0.183989	-2.44231	2.44231	0.723657
K562_RS06055	SDR family oxidoreductase	-0.199185	0.0312893	-0.230474	I	Catalyzes the first of the two reduction steps in the elongation cycle of fatty acid synthesis	tsaC	Not_Sig	0.361994	-0.416828	-6.3659	6.3659	2.67037	-2.67037	0.441299
K562_RS06060	aldehyde dehydrogenase family protein	-1.68718	-1.47624	-0.210942	C	belongs to the aldehyde dehydrogenase family	0	Not_Sig	0.844657	-0.383429	1.14289	1.14289	0.192688	0.192688	0.0733195
K562_RS06070	GIY-YIG nuclease family protein	0.545237	0.167583	0.377654	N/A	#N/A	#N/A	Not_Sig	0.0846853	0.623029	3.25354	3.25354	1.70201	1.70201	1.07219
K562_RS06075	AraC family transcriptional regulator	0.341587	0.5933	-0.251713	K	Arabinose-binding domain of AraC transcription regulator, N-term	0	Not_Sig	0.188604	-0.453145	0.575741	0.575741	-0.796508	-0.796508	0.72445
K562_RS06080	glycoside hydrolase family 3 protein	-0.121499	-0.148377	0.0268783	G	PFAM glycoside hydrolase family 3 domain protein	0	Not_Sig	0.875491	0.0232264	0.818851	0.818851	-0.288327	-0.288327	0.0577482
K562_RS06085	N-acetyltransferase	-0.289401	-0.0838256	-0.205576	S	Peptidogalycan biosysnthesis/recognition	0	Not_Sig	0.395617	-0.374254	3.45243	3.45243	1.78761	1.78761	0.402725
K562_RS06090	NAD+ synthase	0.145001	0.347166	-0.202165	H	Catalyzes the ATP-dependent amidation of deamido-NAD to form NAD. Uses L-glutamine as a nitrogen source	nadE	Not_Sig	0.535233	-0.368422	0.41767	0.41767	-1.25957	-1.25957	0.271457
K562_RS06095	P-II family nitrogen regulator	0.152399	0.0172702	0.135129	K	Belongs to the P(II) protein family	glnB	Not_Sig	0.436353	0.208328	8.82443	8.82443	3.1415	3.1415	0.360162
K562_RS06100	porin	0.468678	0.353854	0.114824	M	Gram-negative porin	0	Not_Sig	0.789082	0.173608	1.3245	1.3245	0.405444	0.405444	0.102878
K562_RS06105	LysR family transcriptional regulator	-0.0549094	-0.0383757	-0.0165337	K	LysR substrate binding domain	0	Not_Sig	0.949598	-0.0510051	1.43084	1.43084	0.516861	0.516861	0.0224601
K562_RS06110	GNAT family N-acetyltransferase	-0.0528978	-0.1311	0.0782023	K	PFAM GCN5-related N-acetyltransferase	0	Not_Sig	0.827322	0.110987	0.403492	0.403492	-1.30939	-1.30939	0.0823253
K562_RS06115	ABC transporter ATP-binding protein	-0.243186	-0.556231	0.313045	E	PFAM ABC transporter related	0	Not_Sig	0.36554	0.512552	0.437203	0.437203	-1.19363	-1.19363	0.437065
K562_RS06120	ABC transporter permease	0.139863	-0.115015	0.254877	P	TIGRFAM polar amino acid ABC transporter, inner membrane subunit	0	Not_Sig	0.467475	0.413089	-1.21604	1.21604	0.282192	-0.282192	0.330242
K562_RS06125	histidine ABC transporter permease HisQ	-0.446866	-0.0710955	-0.375771	P	TIGRFAM polar amino acid ABC transporter, inner membrane subunit	0	Not_Sig	0.213132	-0.665275	6.28544	6.28544	2.65201	2.65201	0.671351
K562_RS06130	ABC transporter substrate-binding protein	-0.389929	-0.456097	0.066168	E	belongs to the bacterial solute-binding protein 3 family	hisJ	Not_Sig	0.912216	0.0904092	0.854926	0.854926	-0.226129	-0.226129	0.0399023
K562_RS06140	periplasmic heavy metal sensor	0.0533905	-0.375033	0.428423	N	Heavy-metal resistance	0	Not_Sig	0.246649	0.709841	-0.142362	0.142362	-2.81236	2.81236	0.60792
K562_RS06145	response regulator	-0.170967	-0.157886	-0.0130815	K	response regulator	0	Not_Sig	0.969179	-0.045102	1.08285	1.08285	0.114839	0.114839	0.013596
K562_RS06150	HAMP domain-containing protein	-0.455011	0.176603	-0.631614	T	HAMP (Histidine kinases, Adenylyl cyclases, Methyl binding proteins, Phosphatases) domain	0	Sig	0.0494125	-1.10275	-2.57646	2.57646	1.36539	-1.36539	1.30616
K562_RS06155	hypothetical protein	-0.469556	-0.167191	-0.302366	N/A	0	0	Not_Sig	0.122722	-0.539757	2.80851	2.80851	1.4898	1.4898	0.911077
K562_RS06160	ABC transporter permease subunit	-0.365151	-0.161621	-0.203529	P	PFAM binding-protein-dependent transport systems inner membrane component	0	Not_Sig	0.0646901	-0.370755	2.2593	2.2593	1.17587	1.17587	1.18916
K562_RS06165	nitrate/sulfonate/bicarbonate ABC transporter ATP-binding protein	0.412267	-0.232409	0.644675	N/A	#N/A	#N/A	Not_Sig	0.0842067	1.07962	-1.77389	1.77389	0.826914	-0.826914	1.07465
K562_RS06170	hypothetical protein	0.214169	-0.679319	0.893488	N/A	0	0	Sig	0.0414293	1.50507	-0.31527	0.31527	-1.66534	1.66534	1.38269
K562_RS06175	hypothetical protein	0.159815	-0.0978359	0.25765	N/A	0	0	Not_Sig	0.640004	0.417831	-1.6335	1.6335	0.707963	-0.707963	0.193817
K562_RS06180	hypothetical protein	0.256635	0.190973	0.0656621	N/A	0	0	Not_Sig	0.825823	0.0895441	1.34383	1.34383	0.42635	0.42635	0.0831131
K562_RS06185	alpha	0.363005	0.0842966	0.278708	G	Probably involved in the osmoprotection via the biosynthesis of trehalose. Catalyzes the transfer of glucose from UDP-glucose (UDP-Glc) to D-glucose 6-phosphate (Glc-6-P) to form trehalose-6-phosphate. Acts with retention of the anomeric configuration of the UDP-sugar donor	otsA	Not_Sig	0.497878	0.453838	4.30628	4.30628	2.10644	2.10644	0.302877
K562_RS06190	AAA family ATPase	-0.58702	-0.00349772	-0.583522	S	Predicted ATPase of the ABC class	0	Not_Sig	0.25553	-1.02052	167.829	167.829	7.39085	7.39085	0.592558
K562_RS06195	MFS transporter	0.0438618	-0.154922	0.198784	P	PFAM major facilitator superfamily MFS_1	0	Not_Sig	0.498519	0.317173	-0.283122	0.283122	-1.8205	1.8205	0.302318
K562_RS06200	DUF5594 family protein	0.722346	0.289454	0.432892	N/A	0	0	Not_Sig	0.2058	0.717482	2.49555	2.49555	1.31936	1.31936	0.686554
K562_RS06205	hypothetical protein	0.139401	0.626571	-0.48717	N/A	0	0	Sig	0.0254897	-0.85576	0.222483	0.222483	-2.16824	-2.16824	1.59364
K562_RS06215	serine protease inhibitor ecotin	0.606678	0.306375	0.300303	S	Belongs to the protease inhibitor I11 (ecotin) family	eco	Not_Sig	0.472156	0.490764	1.98018	1.98018	0.985634	0.985634	0.325915
K562_RS06220	TetR/AcrR family transcriptional regulator	0.369858	0.301648	0.0682105	K	PFAM regulatory protein TetR	0	Not_Sig	0.294031	0.0939017	1.22613	1.22613	0.294108	0.294108	0.531607
K562_RS06225	SDR family NAD(P)-dependent oxidoreductase	0.545414	0.173824	0.37159	I	Short-chain dehydrogenase reductase SDR	0	Not_Sig	0.237454	0.612659	3.13773	3.13773	1.64972	1.64972	0.62442
K562_RS06240	hypothetical protein	0.293681	-0.464722	0.758404	N/A	#N/A	#N/A	Sig	0.0251366	1.27408	-0.631951	0.631951	-0.662116	0.662116	1.59969
K562_RS06245	sigma-70 family RNA polymerase sigma factor	0.510051	0.339337	0.170714	K	RNA polymerase sigma factor, sigma-70 family	0	Not_Sig	0.414814	0.269175	1.50308	1.50308	0.587921	0.587921	0.382147
K562_RS06250	hypothetical protein	0.665283	0.220277	0.445006	N/A	0	0	Not_Sig	0.16841	0.738195	3.02021	3.02021	1.59465	1.59465	0.773632
K562_RS06255	4Fe-4S binding protein	0.351622	0.299111	0.052511	C	4Fe-4S dicluster domain	0	Not_Sig	0.911767	0.0670565	1.17556	1.17556	0.233344	0.233344	0.0401163
K562_RS06260	class I SAM-dependent methyltransferase	0.307544	0.5672	-0.259656	S	O-methyltransferase family 3	0	Not_Sig	0.601051	-0.466728	0.542214	0.542214	-0.883067	-0.883067	0.221088
K562_RS06275	DUF4399 domain-containing protein	1.0846	0.264891	0.819707	S	Domain of unknown function (DUF4399)	0	Not_Sig	0.169393	1.37891	4.09451	4.09451	2.03369	2.03369	0.771104
K562_RS06280	ATP-binding cassette domain-containing protein	0.388001	0.265738	0.122263	S	abc transporter	uup	Not_Sig	0.683283	0.186328	1.46009	1.46009	0.546057	0.546057	0.165399
K562_RS06295	CopD family protein	0.887167	0.610735	0.276433	S	Copper resistance protein D	0	Not_Sig	0.663376	0.449947	1.45262	1.45262	0.53866	0.53866	0.17824
K562_RS06300	LysR family transcriptional regulator	0.50345	0.691386	-0.187935	K	Transcriptional regulator, LysR family	0	Sig	0.02166	-0.34409	0.728176	0.728176	-0.457641	-0.457641	1.66434
K562_RS06305	multidrug/biocide efflux PACE transporter	0.418799	0.289263	0.129536	S	PFAM transmembrane pair domain protein	0	Not_Sig	0.552243	0.198764	1.44782	1.44782	0.533878	0.533878	0.25787
K562_RS06310	chromate transporter	0.822576	0.696408	0.126168	P	chromate transporter	0	Not_Sig	0.674134	0.193005	1.18117	1.18117	0.240216	0.240216	0.171253
K562_RS06315	EAL domain-containing protein	0.271111	0.5044	-0.233289	T	GGDEF domain containing protein	0	Not_Sig	0.221708	-0.421642	0.537492	0.537492	-0.895685	-0.895685	0.654218
K562_RS06320	PhzF family phenazine biosynthesis protein	1.63396	0.936695	0.697269	S	phenazine biosynthesis protein PhzF family	0	Not_Sig	0.436684	1.16955	1.74439	1.74439	0.802726	0.802726	0.359833
K562_RS06325	RidA family protein	0.547995	0.636619	-0.0886239	J	endoribonuclease L-PSP	0	Not_Sig	0.797238	-0.174274	0.86079	0.86079	-0.216267	-0.216267	0.098412
K562_RS06330	PLP-dependent aminotransferase family protein	0.652765	0.755133	-0.102367	E	PFAM aminotransferase class I and II	0	Not_Sig	0.780721	-0.197774	0.864438	0.864438	-0.210165	-0.210165	0.107504
K562_RS06335	DMT family transporter	0.715241	0.00330982	0.711931	E	EamA-like transporter family	0	Not_Sig	0.302279	1.19462	216.096	216.096	7.75553	7.75553	0.519593
K562_RS06340	VOC family protein	0.9961	0.782395	0.213706	E	Glyoxalase-like domain	0	Not_Sig	0.649417	0.342688	1.27314	1.27314	0.348394	0.348394	0.187477
K562_RS06345	PLP-dependent aminotransferase family protein	1.46645	1.36898	0.0974717	K	Regulatory protein GntR HTH	0	Not_Sig	0.628078	0.143936	1.0712	1.0712	0.0992285	0.0992285	0.201986
K562_RS06350	molecular chaperone HtpG	0.676654	0.821805	-0.14515	O	Molecular chaperone. Has ATPase activity	htpG	Not_Sig	0.19869	-0.270931	0.823376	0.823376	-0.280377	-0.280377	0.701824
K562_RS06355	chorismate lyase	1.46795	1.2222	0.245748	H	Removes the pyruvyl group from chorismate, with concomitant aromatization of the ring, to provide 4- hydroxybenzoate (4HB) for the ubiquinone pathway	ubiC	Not_Sig	0.568566	0.397478	1.20107	1.20107	0.26432	0.26432	0.245219
K562_RS06365	DUF2029 domain-containing protein	1.24762	0.413391	0.834231	S	Glycosyltransferase family 87	0	Sig	0.0378296	1.40374	3.01802	3.01802	1.5936	1.5936	1.42217
K562_RS06370	hypothetical protein	1.88179	0.63619	1.2456	N/A	0	0	Sig	0.00509275	2.10716	2.95791	2.95791	1.56458	1.56458	2.29305
K562_RS06375	spermidine synthase	1.55403	1.07104	0.482989	E	Spermidine synthase	0	Not_Sig	0.0808696	0.803143	1.45095	1.45095	0.536999	0.536999	1.09221
K562_RS06385	sodium:solute symporter family protein	1.47741	0.80202	0.675387	E	Belongs to the sodium solute symporter (SSF) (TC 2.A.21) family	0	Not_Sig	0.0800465	1.13213	1.84211	1.84211	0.881357	0.881357	1.09666
K562_RS06390	VOC family protein	1.72893	1.33398	0.394955	S	Glyoxalase bleomycin resistance protein dioxygenase	0	Not_Sig	0.533587	0.652613	1.29607	1.29607	0.374148	0.374148	0.272795
K562_RS06400	benzoate/H(+) symporter BenE family transporter	1.36783	1.17008	0.197748	Q	benzoate membrane transport protein	benE	Not_Sig	0.588165	0.315401	1.169	1.169	0.225279	0.225279	0.230501
K562_RS06405	VWA domain-containing protein	0.988564	1.31384	-0.325272	S	VWA containing CoxE family protein	0	Not_Sig	0.265063	-0.578927	0.752425	0.752425	-0.410379	-0.410379	0.576651
K562_RS06410	MoxR family ATPase	1.56748	1.68527	-0.117791	S	ATPase associated with various cellular activities, AAA_5	0	Not_Sig	0.363968	-0.224147	0.930106	0.930106	-0.104533	-0.104533	0.438936
K562_RS06415	cytochrome c	1.53735	1.63544	-0.0980821	C	Cytochrome c class	0	Not_Sig	0.748545	-0.190447	0.940027	0.940027	-0.089226	-0.089226	0.125782
K562_RS06420	cytochrome c	1.21661	1.6009	-0.384293	C	PFAM cytochrome c, class I	0	Not_Sig	0.454441	-0.679847	0.759953	0.759953	-0.396018	-0.396018	0.342523
K562_RS06425	DUF1841 family protein	1.60312	1.47099	0.132134	S	Domain of unknown function (DUF1841)	0	Not_Sig	0.788191	0.203207	1.08983	1.08983	0.124099	0.124099	0.103368
K562_RS06430	DMT family transporter	1.9875	2.4154	-0.427897	E	EamA-like transporter family	0	Not_Sig	0.0996154	-0.754408	0.822846	0.822846	-0.281305	-0.281305	1.00167
K562_RS06435	endonuclease III	1.96665	1.69284	0.273811	L	DNA repair enzyme that has both DNA N-glycosylase activity and AP-lyase activity. The DNA N-glycosylase activity releases various damaged pyrimidines from DNA by cleaving the N- glycosidic bond, leaving an AP (apurinic apyrimidinic) site. The AP-lyase activity cleaves the phosphodiester bond 3' to the AP site by a beta-elimination, leaving a 3'-terminal unsaturated sugar and a product with a term…	nth	Not_Sig	0.15371	0.445463	1.16175	1.16175	0.216294	0.216294	0.813299
K562_RS06440	electron transport complex subunit RsxB	-1.83447	-0.487885	-1.34658	C	Part of a membrane complex involved in electron transport	rnfB	Not_Sig	0.235863	-2.3253	3.76004	3.76004	1.91075	1.91075	0.627341
K562_RS06445	TetR family transcriptional regulator	-3.02179	-3.79743	0.775639	K	PFAM regulatory protein TetR	0	Not_Sig	0.492746	1.30355	0.795746	0.795746	-0.329619	-0.329619	0.307377
K562_RS06455	polyhydroxyalkanoate depolymerase	1.97349	2.50382	-0.530332	I	PFAM PHB de-polymerase domain protein	phaZ1	Not_Sig	0.244111	-0.929564	0.788191	0.788191	-0.343382	-0.343382	0.612412
K562_RS06460	glycoside hydrolase family 15 protein	1.11435	1.30642	-0.192069	G	PFAM glycoside hydrolase 15-related	0	Not_Sig	0.49876	-0.351158	0.85298	0.85298	-0.229416	-0.229416	0.302109
K562_RS06465	lactonase family protein	1.4812	1.87477	-0.393566	G	Lactonase, 7-bladed beta-propeller	0	Not_Sig	0.447539	-0.695704	0.790072	0.790072	-0.339944	-0.339944	0.349169
K562_RS06470	DNA translocase FtsK	1.08803	1.49029	-0.402259	N/A	#N/A	#N/A	Not_Sig	0.464763	-0.710569	0.73008	0.73008	-0.453874	-0.453874	0.332769
K562_RS06475	META domain-containing protein	1.10622	0.97522	0.131	O	META domain	0	Not_Sig	0.870956	0.201267	1.13433	1.13433	0.181839	0.181839	0.0600039
K562_RS06480	formate-dependent phosphoribosylglycinamide formyltransferase	0.953862	1.38273	-0.428869	F	Involved in the de novo purine biosynthesis. Catalyzes the transfer of formate to 5-phospho-ribosyl-glycinamide (GAR), producing 5-phospho-ribosyl-N-formylglycinamide (FGAR). Formate is provided by PurU via hydrolysis of 10-formyl-tetrahydrofolate	purT	Not_Sig	0.321671	-0.75607	0.689839	0.689839	-0.535668	-0.535668	0.492588
K562_RS06485	hypothetical protein	2.00973	1.60538	0.404355	N/A	0	0	Not_Sig	0.436324	0.668685	1.25187	1.25187	0.32409	0.32409	0.360191
K562_RS06490	MliC family protein	1.63878	1.58144	0.0573424	S	Membrane-bound lysozyme-inhibitor of c-type lysozyme	0	Not_Sig	0.924729	0.075318	1.03626	1.03626	0.0513855	0.0513855	0.0339855
K562_RS06495	DEAD/DEAH box helicase	0.92558	1.18565	-0.260075	L	Belongs to the DEAD box helicase family	rhlE2	Not_Sig	0.622296	-0.467443	0.780649	0.780649	-0.357254	-0.357254	0.206003
K562_RS06500	tRNA glutamyl-Q(34) synthetase GluQRS	-0.367877	0.299118	-0.666995	J	Catalyzes the tRNA-independent activation of glutamate in presence of ATP and the subsequent transfer of glutamate onto a tRNA(Asp). Glutamate is transferred on the 2-amino-5-(4,5- dihydroxy-2-cyclopenten-1-yl) moiety of the queuosine in the wobble position of the QUC anticodon	gluQ	Not_Sig	0.354876	-1.16325	-1.22987	1.22987	0.298511	-0.298511	0.449923
K562_RS06505	sulfurtransferase	0.402417	0.919135	-0.516718	S	Belongs to the UPF0176 family	0	Not_Sig	0.458252	-0.906285	0.437821	0.437821	-1.19159	-1.19159	0.338896
K562_RS06535	glycosyltransferase	0.767431	0.238121	0.52931	N/A	#N/A	#N/A	Not_Sig	0.192018	0.88235	3.22286	3.22286	1.68834	1.68834	0.716658
K562_RS06540	glycosyltransferase family 9 protein	0.0104149	0.732944	-0.722529	M	PFAM glycosyl transferase family 9	rfaQ	Not_Sig	0.109836	-1.25821	0.0142097	0.0142097	-6.13698	-6.13698	0.959257
K562_RS06550	RcnB family protein	-0.08073	0.245882	-0.326612	S	Nickel/cobalt transporter regulator	0	Not_Sig	0.110213	-0.581217	-0.328329	0.328329	-1.60679	1.60679	0.957766
K562_RS06555	FUSC family protein	0.301098	0.487929	-0.186831	S	Aromatic acid exporter family member 1	0	Not_Sig	0.690252	-0.342202	0.617094	0.617094	-0.696439	-0.696439	0.160992
K562_RS06560	MFS transporter	0.872712	0.930358	-0.0576451	P	Major facilitator Superfamily	0	Not_Sig	0.88116	-0.121303	0.93804	0.93804	-0.0922788	-0.0922788	0.0549453
K562_RS06565	PRC-barrel domain-containing protein	-0.537977	1.18041	-1.71838	N/A	#N/A	#N/A	Sig	0.026351	-2.96105	-0.455756	0.455756	-1.13367	1.13367	1.5792
K562_RS06575	YggL family protein	0.345134	0.963762	-0.618628	S	Protein with unknown function (DUF469)	0	Not_Sig	0.446664	-1.08054	0.358111	0.358111	-1.48152	-1.48152	0.350019
K562_RS06580	ribonuclease G	-1.63726	-0.741154	-0.896103	J	ribonuclease, Rne Rng family	rng	Sig	0.0185358	-1.55501	2.20906	2.20906	1.14344	1.14344	1.73199
K562_RS06585	septum formation inhibitor Maf	0.48079	0.978095	-0.497305	D	Maf-like protein	maf	Not_Sig	0.125866	-0.87309	0.491558	0.491558	-1.02457	-1.02457	0.900091
K562_RS06590	23S rRNA (pseudouridine(1915)-N(3))-methyltransferase RlmH	-0.416837	-0.518039	0.101202	J	Specifically methylates the pseudouridine at position 1915 (m3Psi1915) in 23S rRNA	rlmH	Not_Sig	0.800655	0.150314	0.804645	0.804645	-0.313576	-0.313576	0.0965545
K562_RS06595	ribosome silencing factor	-0.200199	-0.0159549	-0.184244	J	Functions as a ribosomal silencing factor. Interacts with ribosomal protein L14 (rplN), blocking formation of intersubunit bridge B8. Prevents association of the 30S and 50S ribosomal subunits and the formation of functional ribosomes, thus repressing translation	rsfS	Not_Sig	0.275367	-0.337778	12.5478	12.5478	3.64936	3.64936	0.560088
K562_RS06600	nicotinate-nucleotide adenylyltransferase	-0.0362345	0.378392	-0.414626	H	Catalyzes the reversible adenylation of nicotinate mononucleotide (NaMN) to nicotinic acid adenine dinucleotide (NaAD)	nadD	Not_Sig	0.258484	-0.731716	-0.0957592	0.0957592	-3.38445	3.38445	0.587566
K562_RS06605	oxygen-dependent coproporphyrinogen oxidase	-2.59414	-1.72848	-0.865659	H	Involved in the heme biosynthesis. Catalyzes the aerobic oxidative decarboxylation of propionate groups of rings A and B of coproporphyrinogen-III to yield the vinyl groups in protoporphyrinogen-IX	hemF	Not_Sig	0.21775	-1.50295	1.50082	1.50082	0.585751	0.585751	0.662042
K562_RS06610	phosphoribosylamine--glycine ligase	-3.90323	-3.09311	-0.810118	F	Belongs to the GARS family	purD	Not_Sig	0.65062	-1.40798	1.26191	1.26191	0.335609	0.335609	0.186673
K562_RS06615	YebC/PmpR family DNA-binding transcriptional regulator	-0.910509	-0.773741	-0.136768	K	transcriptional regulatory protein	0	Not_Sig	0.53767	-0.256597	1.17676	1.17676	0.234822	0.234822	0.269484
K562_RS06620	uracil phosphoribosyltransferase	0.640879	0.583183	0.0576964	F	Catalyzes the conversion of uracil and 5-phospho-alpha- D-ribose 1-diphosphate (PRPP) to UMP and diphosphate	upp	Not_Sig	0.840008	0.0759232	1.09893	1.09893	0.136104	0.136104	0.0757166
K562_RS06625	SDR family oxidoreductase	-0.842107	-0.276309	-0.565798	I	PFAM short-chain dehydrogenase reductase SDR	0	Not_Sig	0.341522	-0.990209	3.0477	3.0477	1.60772	1.60772	0.466581
K562_RS06630	methylglyoxal synthase	-3.01559	-1.46445	-1.55114	H	methylglyoxal synthase	mgsA	Not_Sig	0.316013	-2.67507	2.0592	2.0592	1.04208	1.04208	0.500295
K562_RS06635	quinone oxidoreductase	0.86164	1.05339	-0.191751	C	PFAM Alcohol dehydrogenase zinc-binding domain protein	qor	Not_Sig	0.156359	-0.350614	0.817968	0.817968	-0.289883	-0.289883	0.805878
K562_RS06645	potassium-transporting ATPase subunit KdpA	0.220488	0.558514	-0.338026	P	Part of the high-affinity ATP-driven potassium transport (or Kdp) system, which catalyzes the hydrolysis of ATP coupled with the electrogenic transport of potassium into the cytoplasm. This subunit binds and transports the potassium across the cytoplasmic membrane	kdpA	Sig	0.0116713	-0.600735	0.394776	0.394776	-1.34089	-1.34089	1.93288
K562_RS06650	potassium-transporting ATPase subunit KdpB	0.324019	0.214275	0.109745	P	Part of the high-affinity ATP-driven potassium transport (or Kdp) system, which catalyzes the hydrolysis of ATP coupled with the electrogenic transport of potassium into the cytoplasm. This subunit is responsible for energy coupling to the transport system	kdpB	Not_Sig	0.7104	0.164922	1.51217	1.51217	0.596618	0.596618	0.148497
K562_RS06660	DUF4118 domain-containing protein	-0.583036	-0.936464	0.353427	T	PhoQ Sensor	kdpD	Not_Sig	0.433813	0.581602	0.622594	0.622594	-0.683637	-0.683637	0.362698
K562_RS06665	two-component system response regulator KdpE	0.68317	0.405313	0.277858	K	response regulator	kdpE	Not_Sig	0.647565	0.452384	1.68554	1.68554	0.753211	0.753211	0.188717
K562_RS06670	DUF333 domain-containing protein	0.835587	0.803249	0.0323377	S	Domain of unknown function (DUF333)	0	Not_Sig	0.878761	0.0325617	1.04026	1.04026	0.0569423	0.0569423	0.0561293
K562_RS06680	quaternary ammonium compound efflux SMR transporter SugE	0.602971	0.458774	0.144197	P	Pfam Small Multidrug Resistance protein	sugE	Not_Sig	0.257115	0.223833	1.31431	1.31431	0.394305	0.394305	0.589873
K562_RS06690	FtsX-like permease family protein	-0.124405	0.437883	-0.562288	Q	abc transporter, permease	0	Not_Sig	0.189425	-0.984206	-0.284105	0.284105	-1.8155	1.8155	0.722564
K562_RS06695	group II truncated hemoglobin	0.660057	0.690936	-0.0308783	S	PFAM globin	0	Not_Sig	0.955546	-0.0755333	0.955309	0.955309	-0.06596	-0.06596	0.0197483
K562_RS06700	alanyl-tRNA editing protein	0.193739	0.220326	-0.0265871	S	Threonyl alanyl tRNA synthetase	0	Not_Sig	0.941458	-0.0681956	0.879328	0.879328	-0.185526	-0.185526	0.0261992
K562_RS06705	DUF924 domain-containing protein	0.0858045	-0.0351045	0.120909	S	Bacterial protein of unknown function (DUF924)	0	Not_Sig	0.494772	0.184012	-2.44426	2.44426	1.2894	-1.2894	0.305595
K562_RS06710	glycosyl transferase	-0.0266218	0.3384	-0.365021	M	4-amino-4-deoxy-L-arabinose transferase and related glycosyltransferases of PMT family	0	Not_Sig	0.385813	-0.646895	-0.0786698	0.0786698	-3.66805	3.66805	0.413623
K562_RS06715	SDR family oxidoreductase	0.508074	0.0516143	0.456459	I	Short-chain dehydrogenase reductase sdr	0	Not_Sig	0.584565	0.75778	9.84366	9.84366	3.29919	3.29919	0.233167
K562_RS06720	TIGR00730 family Rossman fold protein	0.276226	0.867774	-0.591549	S	Belongs to the LOG family	0	Sig	0.0338401	-1.03424	0.318315	0.318315	-1.65147	-1.65147	1.47057
K562_RS06725	TetR/AcrR family transcriptional regulator	0.182281	0.664703	-0.482423	K	PFAM regulatory protein TetR	0	Not_Sig	0.102037	-0.847643	0.274228	0.274228	-1.86655	-1.86655	0.991242
K562_RS06730	diacylglycerol kinase	0.860247	0.296898	0.563349	M	Recycling of diacylglycerol produced during the turnover of membrane phospholipid	dgkA	Not_Sig	0.102141	0.940554	2.89745	2.89745	1.53478	1.53478	0.990802
K562_RS06735	glycosyltransferase family 1 protein	0.357558	0.205457	0.152101	M	glycosyl transferase group 1	0	Not_Sig	0.447088	0.237349	1.74031	1.74031	0.799342	0.799342	0.349607
K562_RS06740	UDP-2	-0.15541	0.344887	-0.500297	S	PFAM metallophosphoesterase	0	Not_Sig	0.269914	-0.878207	-0.450612	0.450612	-1.15004	1.15004	0.568775
K562_RS06745	RDD family protein	0.946817	1.34582	-0.399003	S	PFAM RDD domain containing protein	0	Not_Sig	0.176397	-0.705	0.703524	0.703524	-0.507328	-0.507328	0.75351
K562_RS06750	DUF3106 domain-containing protein	1.20962	1.28476	-0.0751397	S	Protein of unknown function (DUF3106)	0	Not_Sig	0.882062	-0.151217	0.941514	0.941514	-0.0869449	-0.0869449	0.054501
K562_RS06760	RNA polymerase sigma factor	0.00604222	0.101753	-0.0957109	K	RNA polymerase	0	Not_Sig	0.692815	-0.186392	0.0593812	0.0593812	-4.07385	-4.07385	0.159383
K562_RS06765	acetolactate synthase 3 catalytic subunit	-0.708635	-0.818858	0.110223	H	acetolactate synthase	ilvI	Not_Sig	0.868481	0.16574	0.865394	0.865394	-0.20857	-0.20857	0.0612397
K562_RS06770	acetolactate synthase small subunit	-1.43125	-0.331791	-1.09946	E	Acetolactate synthase, small subunit	ilvH	Sig	0.0137459	-1.90274	4.31372	4.31372	2.10893	2.10893	1.86183
K562_RS06790	2-isopropylmalate synthase	0.211185	0.0143926	0.196792	E	Catalyzes the condensation of the acetyl group of acetyl-CoA with 3-methyl-2-oxobutanoate (2-oxoisovalerate) to form 3-carboxy-3-hydroxy-4-methylpentanoate (2-isopropylmalate)	leuA	Not_Sig	0.480748	0.313768	14.6732	14.6732	3.87511	3.87511	0.318082
K562_RS06795	SulP family inorganic anion transporter	-1.32707	-0.500411	-0.826657	P	sulphate transporter	0	Not_Sig	0.184006	-1.43626	2.65196	2.65196	1.40706	1.40706	0.735168
K562_RS06800	carbonic anhydrase	-0.27479	-1.05473	0.779943	P	Reversible hydration of carbon dioxide	0	Not_Sig	0.179432	1.31091	0.26053	0.26053	-1.94048	-1.94048	0.746099
K562_RS06805	hypothetical protein	-0.902908	-0.692023	-0.210885	J	Part of the outer membrane protein assembly complex, which is involved in assembly and insertion of beta-barrel proteins into the outer membrane	0	Not_Sig	0.151647	-0.383332	1.30474	1.30474	0.383759	0.383759	0.819167
K562_RS06810	branched-chain amino acid ABC transporter substrate-binding protein	-0.303545	-0.0993425	-0.204203	E	abc transporter	0	Not_Sig	0.471162	-0.371906	3.05554	3.05554	1.61143	1.61143	0.326829
K562_RS06825	NAD(P)H-quinone oxidoreductase	-0.749175	-0.0595145	-0.68966	C	nadph quinone oxidoreductase	0	Not_Sig	0.195505	-1.202	12.5881	12.5881	3.65399	3.65399	0.708842
K562_RS06855	NADH-quinone oxidoreductase subunit C	-0.878048	-1.24626	0.368209	C	NDH-1 shuttles electrons from NADH, via FMN and iron- sulfur (Fe-S) centers, to quinones in the respiratory chain. The immediate electron acceptor for the enzyme in this species is believed to be ubiquinone. Couples the redox reaction to proton translocation (for every two electrons transferred, four hydrogen ions are translocated across the cytoplasmic membrane), and thus conserves the redox ene…	nuoC	Not_Sig	0.774271	0.606879	0.704548	0.704548	-0.50523	-0.50523	0.111107
K562_RS06890	NADH-quinone oxidoreductase subunit J	-0.575304	-0.688972	0.113668	C	Belongs to the complex I subunit 6 family	nuoJ	Not_Sig	0.765977	0.171631	0.835018	0.835018	-0.260121	-0.260121	0.115784
K562_RS06915	DUF2818 family protein	-1.20207	-0.692513	-0.509554	S	Protein of unknown function (DUF2818)	0	Not_Sig	0.218338	-0.894035	1.7358	1.7358	0.795604	0.795604	0.660871
K562_RS06920	NUDIX hydrolase	-0.736685	-1.28419	0.547509	L	PFAM NUDIX hydrolase	0	Not_Sig	0.161885	0.913468	0.573656	0.573656	-0.801743	-0.801743	0.790794
K562_RS06925	DUF1178 family protein	-2.39488	-0.545457	-1.84942	S	Protein of unknown function (DUF1178)	0	Not_Sig	0.0605071	-3.18512	4.39059	4.39059	2.13442	2.13442	1.21819
K562_RS06930	acyl-CoA dehydrogenase family protein	-0.638015	-0.674416	0.0364002	C	acyl-CoA dehydrogenase	0	Not_Sig	0.858796	0.0395083	0.946027	0.946027	-0.0800467	-0.0800467	0.0661099
K562_RS06935	acyl-CoA dehydrogenase family protein	-0.283158	-0.227128	-0.0560305	C	acyl-CoA dehydrogenase	0	Not_Sig	0.881125	-0.118542	1.24669	1.24669	0.318104	0.318104	0.0549625
K562_RS06940	MaoC family dehydratase	0.0121287	-0.685405	0.697534	I	N-terminal half of MaoC dehydratase	0	Not_Sig	0.435161	1.17	-0.0176956	0.0176956	-5.82046	5.82046	0.36135
K562_RS06945	MaoC family dehydratase	-0.0527126	0.00213291	-0.0548455	I	PFAM MaoC domain protein dehydratase	0	Not_Sig	0.769434	-0.116516	-24.7139	24.7139	4.62725	-4.62725	0.113828
K562_RS06950	glutathione S-transferase N-terminal domain-containing protein	-0.551919	-0.579206	0.0272862	O	Belongs to the GST superfamily	gstI	Not_Sig	0.821816	0.023924	0.95289	0.95289	-0.069618	-0.069618	0.0852252
K562_RS06955	enoyl-CoA hydratase	-0.825419	-0.371426	-0.453993	I	Belongs to the enoyl-CoA hydratase isomerase family	0	Not_Sig	0.0989025	-0.799029	2.2223	2.2223	1.15205	1.15205	1.00479
K562_RS06960	glutathione S-transferase	-0.378396	-0.582072	0.203676	O	glutathione s-transferase	0	Not_Sig	0.770317	0.325538	0.650085	0.650085	-0.6213	-0.6213	0.113331
K562_RS06965	pyridoxal phosphate-dependent aminotransferase	-1.17132	-2.58596	1.41465	E	Aminotransferase	ybdL	Not_Sig	0.0936145	2.39621	0.452952	0.452952	-1.14257	-1.14257	1.02866
K562_RS06970	putative toxin-antitoxin system toxin component	-0.0414738	-0.308854	0.26738	S	PIN domain	0	Not_Sig	0.392305	0.434468	0.134283	0.134283	-2.89666	-2.89666	0.406376
K562_RS06975	peroxide stress protein YaaA	-0.796386	-0.734164	-0.062222	S	Belongs to the UPF0246 family	0	Not_Sig	0.85438	-0.129129	1.08475	1.08475	0.117366	0.117366	0.0683489
K562_RS06980	carboxypeptidase family protein	-0.721439	-0.699578	-0.0218608	E	PFAM peptidase M14, carboxypeptidase A	0	Not_Sig	0.926854	-0.0601139	1.03125	1.03125	0.044392	0.044392	0.0329885
K562_RS06985	hypothetical protein	-0.139166	-0.355094	0.215928	N/A	0	0	Not_Sig	0.618951	0.346488	0.391913	0.391913	-1.35139	-1.35139	0.208344
K562_RS06990	energy-coupling factor ABC transporter permease	-0.215524	-0.604731	0.389207	S	membrane	0	Sig	0.0173198	0.642784	0.356396	0.356396	-1.48845	-1.48845	1.76146
K562_RS06995	response regulator transcription factor	-0.866034	-1.18349	0.317456	K	PFAM regulatory protein LuxR	0	Not_Sig	0.568318	0.520095	0.731763	0.731763	-0.450552	-0.450552	0.245409
K562_RS07030	Cu(I)-responsive transcriptional regulator	-1.0377	-0.476612	-0.561088	K	Transcriptional regulator	cueR	Not_Sig	0.0659254	-0.982156	2.17724	2.17724	1.1225	1.1225	1.18095
K562_RS07040	hypothetical protein	-0.213959	-0.568418	0.35446	N/A	0	0	Not_Sig	0.255805	0.583368	0.37641	0.37641	-1.40962	-1.40962	0.592092
K562_RS07045	23S rRNA (adenine(2030)-N(6))-methyltransferase RlmJ	-0.260161	-0.809264	0.549103	H	Specifically methylates the adenine in position 2030 of 23S rRNA	rlmJ	Not_Sig	0.0602	0.916194	0.321479	0.321479	-1.6372	-1.6372	1.2204
K562_RS07050	aldo/keto reductase	-0.933356	-1.05431	0.12095	C	aldo keto reductase	0	Not_Sig	0.542194	0.184083	0.88528	0.88528	-0.175795	-0.175795	0.265845
K562_RS07060	aspartate/tyrosine/aromatic aminotransferase	-0.517393	-0.481328	-0.0360645	E	PFAM aminotransferase class I and II	aspC	Not_Sig	0.852968	-0.0844013	1.07493	1.07493	0.104239	0.104239	0.0690672
K562_RS07065	excinuclease ABC subunit UvrB	-1.29624	-1.18019	-0.116042	L	damaged site, the DNA wraps around one UvrB monomer. DNA wrap is dependent on ATP binding by UvrB and probably causes local melting of the DNA helix, facilitating insertion of UvrB beta-hairpin between the DNA strands. Then UvrB probes one DNA strand for the presence of a lesion. If a lesion is found the UvrA subunits dissociate and the UvrB-DNA preincision complex is formed. This complex is subs…	uvrB	Not_Sig	0.62617	-0.221158	1.09832	1.09832	0.135305	0.135305	0.203308
K562_RS07070	iron transporter	-0.977738	-1.2826	0.304861	P	ferrous iron transport protein	0	Not_Sig	0.375662	0.498558	0.76231	0.76231	-0.391551	-0.391551	0.425203
K562_RS07075	cupredoxin domain-containing protein	-0.328653	-0.1634	-0.165253	P	Cupredoxin-like domain	0	Not_Sig	0.776089	-0.305305	2.01134	2.01134	1.00816	1.00816	0.110088
K562_RS07080	FTR1 family protein	-1.17831	-0.147064	-1.03124	P	Iron permease	0	Not_Sig	0.289667	-1.78609	8.01222	8.01222	3.0022	3.0022	0.538101
K562_RS07085	4Fe-4S binding protein	-0.618522	-0.92517	0.306648	C	4Fe-4S binding domain	0	Not_Sig	0.226452	0.501613	0.668549	0.668549	-0.580894	-0.580894	0.645025
K562_RS07090	hemin uptake protein HemP	-0.857015	-1.11306	0.256045	P	Hemin uptake protein HemP	0	Not_Sig	0.47635	0.415086	0.769963	0.769963	-0.377139	-0.377139	0.322074
K562_RS07095	DUF1857 family protein	-0.607552	-0.731466	0.123914	S	Domain of unknown function (DUF1857)	0	Not_Sig	0.667571	0.189151	0.830595	0.830595	-0.267783	-0.267783	0.175502
K562_RS07100	pirin family protein	-1.25037	-0.622031	-0.628337	S	Belongs to the pirin family	0	Sig	0.0376466	-1.09715	2.01014	2.01014	1.00729	1.00729	1.42427
K562_RS07105	LysR family transcriptional regulator	-1.84831	-1.23951	-0.608803	K	Transcriptional regulator, LysR family	0	Sig	0.0123511	-1.06374	1.49116	1.49116	0.576439	0.576439	1.9083
K562_RS07125	(2Fe-2S)-binding protein	0.121775	0.0110222	0.110753	P	PFAM BFD domain protein 2Fe-2S -binding domain protein	0	Not_Sig	0.802163	0.166646	11.0482	11.0482	3.46573	3.46573	0.0957374
K562_RS07130	glutamate racemase	-1.54864	-0.0145198	-1.53412	M	Provides the (R)-glutamate required for cell wall biosynthesis	murI	Not_tested	NA	-2.64597	106.657	106.657	6.73684	6.73684	#VALUE!
K562_RS07135	bacterioferritin	-1.17215	-1.94843	0.776282	P	Iron-storage protein	bfr	Sig	0.00157532	1.30465	0.601586	0.601586	-0.733157	-0.733157	2.80263
K562_RS07140	fumarate hydratase	-0.942783	-1.0505	0.107716	C	Catalyzes the reversible hydration of fumarate to (S)- malate	fumA	Not_Sig	0.648422	0.161454	0.897462	0.897462	-0.156078	-0.156078	0.188142
K562_RS07145	TIGR00645 family protein	-0.302882	-0.836459	0.533577	S	UPF0114 protein	0	Not_Sig	0.327948	0.889646	0.3621	0.3621	-1.46554	-1.46554	0.484195
K562_RS07150	DMT family transporter	-0.494579	-0.387218	-0.107361	E	Multidrug DMT transporter permease	0	Not_Sig	0.721549	-0.206313	1.27726	1.27726	0.353055	0.353055	0.141734
K562_RS07155	acetate--CoA ligase	0.146241	-0.0729985	0.21924	F	Catalyzes the conversion of acetate into acetyl-CoA (AcCoA), an essential intermediate at the junction of anabolic and catabolic pathways. AcsA undergoes a two-step reaction. In the first half reaction, AcsA combines acetate with ATP to form acetyl-adenylate (AcAMP) intermediate. In the second half reaction, it can then transfer the acetyl group from AcAMP to the sulfhydryl group of CoA, forming …	acsA	Not_Sig	0.275946	0.352151	-2.00334	2.00334	1.00241	-1.00241	0.559176
K562_RS07160	DUF4212 domain-containing protein	0.376866	-0.0470359	0.423901	S	solute symporter protein	0	Not_Sig	0.317235	0.702108	-8.0123	8.0123	3.00222	-3.00222	0.498619
K562_RS07165	cation acetate symporter	-0.425747	-0.391847	-0.0339005	S	Belongs to the sodium solute symporter (SSF) (TC 2.A.21) family	0	Not_Sig	0.878538	-0.0807011	1.08651	1.08651	0.119708	0.119708	0.0562393
K562_RS07175	TonB-dependent siderophore receptor	-0.560669	-0.127143	-0.433526	P	siderophore receptor	fcuA	Not_Sig	0.252249	-0.764033	4.40977	4.40977	2.1407	2.1407	0.59817
K562_RS07180	LysE family translocator	0.0647425	0.0426186	0.0221239	E	LysE type translocator	0	Not_Sig	0.509924	0.0150968	1.51911	1.51911	0.60323	0.60323	0.292494
K562_RS07185	type VI secretion system tip protein VgrG	-0.388695	-0.332092	-0.0566036	N/A	#N/A	#N/A	Not_Sig	0.87564	-0.119522	1.17045	1.17045	0.227058	0.227058	0.0576746
K562_RS07190	IS256-like element IS1356 family transposase	-0.951996	-0.670631	-0.281366	L	PFAM transposase mutator type	0	Not_Sig	0.395894	-0.503849	1.41955	1.41955	0.505438	0.505438	0.402421
K562_RS07195	DUF3274 domain-containing protein	-0.654481	-0.603508	-0.0509731	S	Alpha beta hydrolase	0	Not_Sig	0.681507	-0.109894	1.08446	1.08446	0.116979	0.116979	0.16653
K562_RS07200	hypothetical protein	-0.539204	-0.566816	0.027612	S	Evidence 4 Homologs of previously reported genes of	0	Not_Sig	0.797768	0.024481	0.951286	0.951286	-0.0720492	-0.0720492	0.0981235
K562_RS07210	hypothetical protein	-0.629735	-0.617662	-0.0120726	S	Evidence 4 Homologs of previously reported genes of	0	Not_Sig	0.852963	-0.0433768	1.01955	1.01955	0.0279263	0.0279263	0.0690696
K562_RS07215	PAAR domain-containing protein	0.753916	0.819177	-0.0652608	N/A	#N/A	#N/A	Not_Sig	0.8133	-0.134325	0.920334	0.920334	-0.119771	-0.119771	0.0897492
K562_RS07220	hypothetical protein	-0.574732	-0.134468	-0.440264	S	Evidence 4 Homologs of previously reported genes of	0	Not_Sig	0.264438	-0.775554	4.27413	4.27413	2.09563	2.09563	0.577677
K562_RS07225	toxic anion resistance protein	0.0502907	0.0917676	-0.0414769	P	Toxic anion resistance protein (TelA)	0	Not_Sig	0.8006	-0.0936561	0.548023	0.548023	-0.867692	-0.867692	0.0965844
K562_RS07230	VWA domain-containing protein	-0.460443	-0.130239	-0.330205	T	vWA found in TerF C terminus	0	Not_Sig	0.059257	-0.58736	3.53538	3.53538	1.82187	1.82187	1.22726
K562_RS07235	DUF475 domain-containing protein	-0.0974196	-0.123267	0.0258474	S	Protein of unknown function (DUF475)	0	Not_Sig	0.935159	0.0214636	0.790314	0.790314	-0.339502	-0.339502	0.0291144
K562_RS07240	TerD family protein	0.782315	0.146448	0.635867	T	TerD domain	0	Sig	0.00496704	1.06456	5.34194	5.34194	2.41736	2.41736	2.3039
K562_RS07255	fatty acid desaturase	-0.687258	0.364234	-1.05149	I	Fatty acid desaturase	0	Sig	0.00149388	-1.82071	-1.88686	1.88686	0.915986	-0.915986	2.82569
K562_RS07260	AraC family transcriptional regulator	0.938903	0.11184	0.827063	K	Arabinose-binding domain of AraC transcription regulator, N-term	0	Not_Sig	0.0512057	1.39149	8.39507	8.39507	3.06954	3.06954	1.29068
K562_RS07265	beta-propeller fold lactonase family protein	0.935959	1.21601	-0.280046	G	Lactonase, 7-bladed beta-propeller	0	Not_Sig	0.546887	-0.501593	0.7697	0.7697	-0.377632	-0.377632	0.262102
K562_RS07270	MFS transporter	0.351776	0.448685	-0.0969085	G	PFAM major facilitator superfamily MFS_1	0	Not_Sig	0.814488	-0.18844	0.784016	0.784016	-0.351044	-0.351044	0.0891155
K562_RS07275	helix-turn-helix transcriptional regulator	-0.2426	0.184786	-0.427386	K	helix_turn_helix, Lux Regulon	0	Not_Sig	0.545884	-0.753534	-1.31287	1.31287	0.392728	-0.392728	0.2629
K562_RS07280	sulfate adenylyltransferase subunit CysN	0.0823476	0.579863	-0.497515	H	Belongs to the TRAFAC class translation factor GTPase superfamily. Classic translation factor GTPase family. CysN NodQ subfamily	cysN	Not_Sig	0.127827	-0.87345	0.142012	0.142012	-2.81591	-2.81591	0.893379
K562_RS07285	sulfate adenylyltransferase subunit CysD	0.77687	0.60551	0.171359	H	Sulfate adenylyltransferase	cysD	Not_Sig	0.753578	0.270279	1.283	1.283	0.359521	0.359521	0.122872
K562_RS07290	DUF1214 domain-containing protein	0.565904	0.406819	0.159084	S	Protein of unknown function (DUF1214)	0	Not_Sig	0.707864	0.24929	1.39104	1.39104	0.476168	0.476168	0.15005
K562_RS07295	sulfotransferase	0.406474	0.552395	-0.145921	S	Sulfotransferase domain	0	Not_Sig	0.579104	-0.272249	0.735839	0.735839	-0.442538	-0.442538	0.237243
K562_RS07300	SDR family oxidoreductase	1.16758	0.591775	0.575808	I	Enoyl-(Acyl carrier protein) reductase	0	Not_Sig	0.0640012	0.961858	1.97302	1.97302	0.980404	0.980404	1.19381
K562_RS07305	hypothetical protein	0.809515	0.974395	-0.16488	S	hydrolase activity, acting on ester bonds	0	Not_Sig	0.594498	-0.304668	0.830787	0.830787	-0.26745	-0.26745	0.22585
K562_RS07310	nuclear transport factor 2 family protein	1.04491	1.4005	-0.355595	Q	SnoaL-like domain	0	Not_Sig	0.162926	-0.630777	0.746094	0.746094	-0.42257	-0.42257	0.78801
K562_RS07315	SRPBCC domain-containing protein	1.13503	1.19335	-0.0583111	S	Polyketide cyclase / dehydrase and lipid transport	0	Not_Sig	0.874746	-0.122441	0.951136	0.951136	-0.0722757	-0.0722757	0.0581182
K562_RS07320	deoxyribodipyrimidine photo-lyase	1.2826	0.876223	0.406381	L	DNA photolyase	phr	Not_Sig	0.100082	0.672149	1.46379	1.46379	0.549705	0.549705	0.999642
K562_RS07325	MFS transporter	0.705205	0.966859	-0.261654	E	Major facilitator Superfamily	0	Not_Sig	0.389909	-0.470144	0.729377	0.729377	-0.455263	-0.455263	0.409036
K562_RS07330	LysR family transcriptional regulator	-0.0207668	-0.0775885	0.0568217	K	PFAM regulatory protein LysR	0	Not_Sig	0.910809	0.0744277	0.267652	0.267652	-1.90157	-1.90157	0.0405728
K562_RS07335	alpha/beta hydrolase	0.704926	0.605664	0.0992618	S	Serine aminopeptidase, S33	0	Not_Sig	0.695338	0.146997	1.16389	1.16389	0.218954	0.218954	0.157804
K562_RS07345	glutamate/aspartate ABC transporter substrate-binding protein	1.03089	0.965558	0.0653317	E	PFAM extracellular solute-binding protein, family 3	0	Not_Sig	0.80293	0.0889791	1.06766	1.06766	0.0944551	0.0944551	0.0953224
K562_RS07350	histidine ammonia-lyase	0.60652	0.0946864	0.511834	E	Histidine ammonia-lyase	hutH	Not_Sig	0.46184	0.852467	6.40557	6.40557	2.67933	2.67933	0.335508
K562_RS07355	histidine utilization repressor	0.82622	1.17666	-0.350441	K	histidine utilization repressor	hutC	Not_Sig	0.369985	-0.621963	0.702173	0.702173	-0.510101	-0.510101	0.431816
K562_RS07360	urocanate hydratase	-1.2949	0.500016	-1.79491	E	Catalyzes the conversion of urocanate to 4-imidazolone- 5-propionate	hutU	Sig	0.0473123	-3.09191	-2.58971	2.58971	1.37279	-1.37279	1.32503
K562_RS07365	HutD family protein	0.756943	0.922484	-0.165541	S	HutD	0	Not_Sig	0.74908	-0.305797	0.820549	0.820549	-0.285339	-0.285339	0.125472
K562_RS07370	imidazolonepropionase	0.62586	0.0689353	0.556925	F	Imidazolone-5-propionate hydrolase	hutI	Not_Sig	0.514409	0.929569	9.07895	9.07895	3.18253	3.18253	0.288691
K562_RS07375	formimidoylglutamate deiminase	0.520754	0.4437	0.0770541	F	Formiminoglutamate deiminase	hutF	Not_Sig	0.799005	0.109024	1.17366	1.17366	0.231018	0.231018	0.0974505
K562_RS07380	N-formylglutamate deformylase	0.796196	1.13867	-0.342478	E	N-formylglutamate amidohydrolase	hutG	Not_Sig	0.393593	-0.608346	0.699231	0.699231	-0.516159	-0.516159	0.404953
K562_RS07385	gamma-glutamyl-gamma-aminobutyrate hydrolase family protein	1.27887	1.4873	-0.20843	S	Pfam Peptidase C26	0	Not_Sig	0.7265	-0.379135	0.85986	0.85986	-0.217826	-0.217826	0.138764
K562_RS07390	glutamine synthetase	0.559062	0.631858	-0.0727962	E	glutamine synthetase	0	Not_Sig	0.568121	-0.14721	0.88479	0.88479	-0.176593	-0.176593	0.245559
K562_RS07395	aspartate aminotransferase family protein	1.12152	1.2409	-0.119385	E	Belongs to the class-III pyridoxal-phosphate-dependent aminotransferase family	0	Not_Sig	0.704843	-0.226874	0.903791	0.903791	-0.145938	-0.145938	0.151907
K562_RS07405	LysR family transcriptional regulator	0.660832	0.862612	-0.20178	K	Transcriptional regulator	0	Not_Sig	0.702314	-0.367764	0.766082	0.766082	-0.384429	-0.384429	0.153469
K562_RS07410	acyl-CoA dehydrogenase family protein	1.22741	1.2721	-0.0446928	C	acyl-CoA dehydrogenase	0	Not_Sig	0.861626	-0.0991551	0.964867	0.964867	-0.0515981	-0.0515981	0.0646811
K562_RS07415	CoA transferase	1.20032	1.29281	-0.0924932	C	PFAM L-carnitine dehydratase bile acid-inducible protein F	0	Not_Sig	0.788702	-0.18089	0.928456	0.928456	-0.107095	-0.107095	0.103087
K562_RS07420	MHS family MFS transporter	0.781948	1.19569	-0.413738	P	PFAM General substrate transporter	0	Not_Sig	0.121668	-0.730197	0.653974	0.653974	-0.612694	-0.612694	0.914824
K562_RS07425	oxidative damage protection protein	1.01408	0.579773	0.434308	C	Could be a mediator in iron transactions between iron acquisition and iron-requiring processes, such as synthesis and or repair of Fe-S clusters in biosynthetic enzymes	yggX	Not_Sig	0.69594	0.719903	1.7491	1.7491	0.806613	0.806613	0.157428
K562_RS07430	amino-acid N-acetyltransferase	0.622475	1.44955	-0.827078	E	Belongs to the acetyltransferase family. ArgA subfamily	argA	Not_Sig	0.27802	-1.43698	0.429426	0.429426	-1.21952	-1.21952	0.555924
K562_RS07435	ATP-dependent RNA helicase HrpA	0.675204	1.22372	-0.548514	L	Atp-dependent helicase	hrpA	Not_Sig	0.302254	-0.960654	0.551764	0.551764	-0.857876	-0.857876	0.519628
K562_RS07440	beta-propeller fold lactonase family protein	1.06242	1.42952	-0.367103	S	40-residue YVTN family beta-propeller repeat protein	0	Not_Sig	0.432204	-0.650453	0.743199	0.743199	-0.428179	-0.428179	0.364311
K562_RS07445	sterol desaturase family protein	0.695953	1.30264	-0.606686	I	Fatty acid hydroxylase	0	Not_Sig	0.188618	-1.06012	0.534264	0.534264	-0.904375	-0.904375	0.724416
K562_RS07450	EI24 domain-containing protein	0.855508	1.20447	-0.348963	E	Etoposide-induced protein 2.4 (EI24)	0	Not_Sig	0.432763	-0.619436	0.710277	0.710277	-0.493546	-0.493546	0.36375
K562_RS07455	competence/damage-inducible protein A	0.715077	0.683571	0.0315055	S	PFAM molybdopterin binding domain	0	Not_Sig	0.950893	0.0311387	1.04609	1.04609	0.0650065	0.0650065	0.0218685
K562_RS07460	rhodanese-like domain-containing protein	1.14826	1.41659	-0.268338	P	SMART Rhodanese domain protein	0	Not_Sig	0.761999	-0.481573	0.810575	0.810575	-0.302982	-0.302982	0.118045
K562_RS07470	PAS domain-containing sensor histidine kinase	-1.52121	-1.23225	-0.288961	T	Histidine kinase	ntrB	Not_Sig	0.733015	-0.516837	1.2345	1.2345	0.303925	0.303925	0.134887
K562_RS07475	nitrogen regulation protein NR(I)	0.916679	0.607714	0.308965	T	nitrogen regulation protein	ntrC	Not_Sig	0.270012	0.505576	1.50841	1.50841	0.593025	0.593025	0.568616
K562_RS07480	S9 family peptidase	0.623031	0.656705	-0.0336739	E	Prolyl oligopeptidase	0	Not_Sig	0.902899	-0.0803135	0.948723	0.948723	-0.0759412	-0.0759412	0.044361
K562_RS07485	exodeoxyribonuclease III	0.323031	-0.135314	0.458344	L	Exodeoxyribonuclease III	xthA	Not_Sig	0.0856773	0.761003	-2.38727	2.38727	1.25536	-1.25536	1.06713
K562_RS07495	DUF3472 domain-containing protein	0.44258	0.331196	0.111384	N/A	0	0	Not_Sig	0.380716	0.167726	1.33631	1.33631	0.418254	0.418254	0.419399
K562_RS07520	aspartate/glutamate racemase family protein	-0.175613	0.427473	-0.603086	M	aspartate racemase	0	Not_Sig	0.621668	-1.05397	-0.410816	0.410816	-1.28343	1.28343	0.206442
K562_RS07525	DNA polymerase IV	0.468533	0.758831	-0.290298	L	Poorly processive, error-prone DNA polymerase involved in untargeted mutagenesis. Copies undamaged DNA at stalled replication forks, which arise in vivo from mismatched or misaligned primer ends. These misaligned primers can be extended by PolIV. Exhibits no 3'-5' exonuclease (proofreading) activity. May be involved in translesional synthesis, in conjunction with the beta clamp from PolIII	dinB	Not_Sig	0.478047	-0.519122	0.617441	0.617441	-0.695627	-0.695627	0.320529
K562_RS07530	M3 family metallopeptidase	-0.140774	-0.0828028	-0.0579716	E	PFAM peptidase M3A and M3B, thimet oligopeptidase F	prlC	Not_Sig	0.849743	-0.121861	1.70012	1.70012	0.765633	0.765633	0.0707126
K562_RS07540	response regulator transcription factor	0.433191	-0.15911	0.592301	K	response regulator	styR	Sig	0.0299014	0.99006	-2.72259	2.72259	1.44498	-1.44498	1.52431
K562_RS07545	PAS domain S-box protein	0.00714523	-0.434409	0.441554	N/A	#N/A	#N/A	Not_Sig	0.0835632	0.732293	-0.0164482	0.0164482	-5.92593	5.92593	1.07798
K562_RS07550	pyruvate dehydrogenase (acetyl-transferring)	0.257535	1.02375	-0.766213	C	Component of the pyruvate dehydrogenase (PDH) complex, that catalyzes the overall conversion of pyruvate to acetyl-CoA and CO(2)	aceE	Not_Sig	0.0551856	-1.3329	0.251561	0.251561	-1.99102	-1.99102	1.25817
K562_RS07555	dihydrolipoyllysine-residue acetyltransferase	-2.45942	-0.113853	-2.34557	C	The pyruvate dehydrogenase complex catalyzes the overall conversion of pyruvate to acetyl-CoA and CO(2)	aceF	Not_Sig	0.176163	-4.0335	21.6017	21.6017	4.43307	4.43307	0.754085
K562_RS07560	dihydrolipoyl dehydrogenase	-0.805037	1.0528	-1.85784	C	Dehydrogenase	pdhL	Sig	0.00121101	-3.19951	-0.76466	0.76466	-0.387109	0.387109	2.91685
K562_RS07565	phasin family protein	0.582997	0.271164	0.311833	S	TIGRFAM phasin family protein	phaP2	Not_Sig	0.45857	0.510479	2.14998	2.14998	1.10432	1.10432	0.338594
K562_RS07570	D-alanyl-D-alanine endopeptidase	1.3972	1.5488	-0.151604	N/A	#N/A	#N/A	Not_Sig	0.550864	-0.281966	0.902115	0.902115	-0.148616	-0.148616	0.258956
K562_RS07580	D-alanyl-D-alanine endopeptidase	1.13595	0.93673	0.199218	N/A	#N/A	#N/A	Not_Sig	0.44083	0.317915	1.21267	1.21267	0.278191	0.278191	0.355729
K562_RS07585	IclR family transcriptional regulator	1.19006	1.14406	0.0459965	K	Transcriptional regulator	0	Not_Sig	0.616048	0.0559173	1.0402	1.0402	0.0568674	0.0568674	0.210386
K562_RS07590	(Fe-S)-binding protein	1.39275	1.65009	-0.257344	C	Cysteine-rich domain	0	Not_Sig	0.595324	-0.462774	0.844043	0.844043	-0.244612	-0.244612	0.225246
K562_RS07595	lactate utilization protein	0.700139	0.468727	0.231412	C	4Fe-4S ferredoxin, iron-sulfur binding	0	Not_Sig	0.440966	0.372965	1.4937	1.4937	0.578894	0.578894	0.355595
K562_RS07610	Fe-S cluster assembly transcriptional regulator IscR	0.0278801	0.025213	0.00266715	K	Iron-sulfur cluster assembly transcription factor	iscR	Not_Sig	0.995489	-0.0181729	1.10578	1.10578	0.145071	0.145071	0.00196365
K562_RS07615	IscS subfamily cysteine desulfurase	-1.9375	-1.0321	-0.905398	E	Master enzyme that delivers sulfur to a number of partners involved in Fe-S cluster assembly, tRNA modification or cofactor biosynthesis. Catalyzes the removal of elemental sulfur atoms from cysteine to produce alanine. Functions as a sulfur delivery protein for Fe-S cluster synthesis onto IscU, an Fe-S scaffold assembly protein, as well as other S acceptor proteins	iscS	Sig	0.0376621	-1.5709	1.87724	1.87724	0.90861	0.90861	1.4241
K562_RS07635	Fe-S protein assembly chaperone HscA	-2.27039	0.481806	-2.75219	O	Chaperone involved in the maturation of iron-sulfur cluster-containing proteins. Has a low intrinsic ATPase activity which is markedly stimulated by HscB	hscA	Sig	0.000432397	-4.72879	-4.71224	4.71224	2.23641	-2.23641	3.36412
K562_RS07640	ISC system 2Fe-2S type ferredoxin	-1.45227	-0.849634	-0.602636	C	Ferredoxin, 2Fe-2S type, ISC system	fdx	Not_Sig	0.439107	-1.0532	1.70929	1.70929	0.773396	0.773396	0.357429
K562_RS07650	glycine zipper 2TM domain-containing protein	1.03264	0.460136	0.572503	M	PFAM 17 kDa surface antigen	0	Not_Sig	0.233729	0.956207	2.24421	2.24421	1.1662	1.1662	0.631287
K562_RS07665	single-stranded-DNA-specific exonuclease RecJ	0.487834	0.55935	-0.0715154	L	single-stranded-DNA-specific exonuclease RecJ	recJ	Not_Sig	0.610533	-0.14502	0.872145	0.872145	-0.197359	-0.197359	0.214291
K562_RS07670	hypothetical protein	0.254295	0.458985	-0.20469	S	protein conserved in bacteria	0	Not_Sig	0.631947	-0.37274	0.554037	0.554037	-0.851945	-0.851945	0.199319
K562_RS07685	TatD family hydrolase	0.685521	0.563965	0.121555	L	PFAM TatD-related deoxyribonuclease	0	Not_Sig	0.703991	0.185118	1.21554	1.21554	0.281594	0.281594	0.152433
K562_RS07690	DNA internalization-related competence protein ComEC/Rec2	1.07284	0.753623	0.319217	S	Competence protein ComEC	0	Not_Sig	0.257761	0.523106	1.42358	1.42358	0.50952	0.50952	0.588783
K562_RS07695	alpha/beta hydrolase	0.425725	0.835463	-0.409738	Q	Alpha beta hydrolase fold	0	Not_Sig	0.215351	-0.723358	0.509567	0.509567	-0.972655	-0.972655	0.666854
K562_RS07725	Hsp33 family molecular chaperone HslO	0.380209	0.579404	-0.199195	O	Redox regulated molecular chaperone. Protects both thermally unfolding and oxidatively damaged proteins from irreversible aggregation. Plays an important role in the bacterial defense system toward oxidative stress	hslO	Not_Sig	0.40125	-0.363343	0.656208	0.656208	-0.607776	-0.607776	0.396585
K562_RS07730	gamma carbonic anhydrase family protein	0.666838	0.234691	0.432147	S	Transferase hexapeptide repeat containing protein	0	Not_Sig	0.512124	0.716207	2.84134	2.84134	1.50657	1.50657	0.290624
K562_RS07735	ferritin-like domain-containing protein	0.638368	0.381718	0.25665	S	Protein of unknown function (DUF455)	0	Not_Sig	0.160843	0.41612	1.67236	1.67236	0.741882	0.741882	0.793597
K562_RS07740	alpha/beta hydrolase	0.0677037	-0.101296	0.168999	S	Alpha beta hydrolase	0	Not_Sig	0.563129	0.266243	-0.668378	0.668378	-0.581264	0.581264	0.249392
K562_RS07745	PHP domain-containing protein	-0.0221316	0.328733	-0.350865	S	SMART phosphoesterase PHP domain protein	0	Sig	0.0278945	-0.622688	-0.067324	0.067324	-3.89274	3.89274	1.55448
K562_RS07750	threonylcarbamoyl-AMP synthase	-0.0533619	-0.817991	0.764629	J	Belongs to the SUA5 family	0	Sig	0.0271172	1.28473	0.0652354	0.0652354	-3.9382	-3.9382	1.56676
K562_RS07755	site-2 protease family protein	0.730022	0.815549	-0.0855262	S	Peptidase M50	0	Not_Sig	0.72448	-0.168977	0.89513	0.89513	-0.15983	-0.15983	0.139974
K562_RS07765	class I SAM-dependent methyltransferase	0.768294	-0.0370817	0.805376	H	Methyltransferase type 11	0	Not_Sig	0.370164	1.3544	-20.719	20.719	4.37288	-4.37288	0.431606
K562_RS07775	outer membrane protein assembly factor BamC	-0.337066	-0.241215	-0.0958502	M	(Lipo)protein	0	Not_Sig	0.773847	-0.186631	1.39736	1.39736	0.482707	0.482707	0.111345
K562_RS07780	MBL fold metallo-hydrolase	0.5724	0.469979	0.102422	S	beta-lactamase	0	Not_Sig	0.840536	0.152401	1.21793	1.21793	0.28443	0.28443	0.0754435
K562_RS07790	cupin domain-containing protein	0.142608	0.316324	-0.173716	S	PFAM Cupin 4 family protein	0	Not_Sig	0.28415	-0.319776	0.45083	0.45083	-1.14935	-1.14935	0.546452
K562_RS07795	peptidylprolyl isomerase	0.553814	0.371012	0.182801	G	peptidyl-prolyl	slyD	Not_Sig	0.629403	0.289843	1.49271	1.49271	0.577933	0.577933	0.201071
K562_RS07800	hypothetical protein	-0.111395	0.0247611	-0.136156	S	Hydrolyzes cAMP to 5'-AMP. Plays an important regulatory role in modulating the intracellular concentration of cAMP, thereby influencing cAMP-dependent processes	0	Not_Sig	0.401055	-0.255551	-4.49879	4.49879	2.16954	-2.16954	0.396796
K562_RS07805	DNA mismatch repair protein MutS	0.333028	-0.304757	0.637785	L	that it carries out the mismatch recognition step. This protein has a weak ATPase activity	mutS	Sig	0.0249804	1.06783	-1.09276	1.09276	0.12798	-0.12798	1.6024
K562_RS07810	EthD family reductase	0.255468	0.0175995	0.237868	S	EthD domain	0	Not_Sig	0.447978	0.384005	14.5156	14.5156	3.85953	3.85953	0.348743
K562_RS07815	NAD(P)/FAD-dependent oxidoreductase	-0.0280659	0.0302591	-0.058325	S	fad dependent oxidoreductase	0	Not_Sig	0.810038	-0.122465	-0.927518	0.927518	-0.108554	0.108554	0.0914947
K562_RS07825	RNA methyltransferase	0.553394	0.0349017	0.518492	J	Catalyzes the formation of 2'O-methylated cytidine (Cm32) or 2'O-methylated uridine (Um32) at position 32 in tRNA	trmJ	Not_Sig	0.192527	0.863852	15.8558	15.8558	3.98694	3.98694	0.715509
K562_RS07830	serine O-acetyltransferase	-1.2171	-0.182702	-1.0344	E	serine O-acetyltransferase	cysE	Sig	0.0100338	-1.79149	6.66169	6.66169	2.73589	2.73589	1.99853
K562_RS07840	peptidyl-prolyl cis-trans isomerase	0.00272773	-0.0689006	0.0716283	O	PPIases accelerate the folding of proteins. It catalyzes the cis-trans isomerization of proline imidic peptide bonds in oligopeptides	ppiB	Not_Sig	0.851403	0.0997459	-0.0395894	0.0395894	-4.65874	4.65874	0.0698651
K562_RS07845	peptidyl-prolyl cis-trans isomerase	0.173259	0.0763348	0.0969247	M	PPIases accelerate the folding of proteins. It catalyzes the cis-trans isomerization of proline imidic peptide bonds in oligopeptides	ppiA	Not_Sig	0.124377	0.143001	2.26973	2.26973	1.18252	1.18252	0.905259
K562_RS07850	tetratricopeptide repeat protein	0.523261	0.297783	0.225479	S	PFAM TPR repeat-containing protein	0	Not_Sig	0.490613	0.362819	1.75719	1.75719	0.813272	0.813272	0.309261
K562_RS07885	NADH-quinone oxidoreductase subunit M	-0.866517	-0.73889	-0.127627	C	proton-translocating NADH-quinone oxidoreductase, chain M	0	Not_Sig	0.796621	-0.240966	1.17273	1.17273	0.229868	0.229868	0.0987484
K562_RS07890	ubiquinol oxidase subunit II	0.310139	0.307688	0.00245154	C	ubiquinol oxidase subunit	cyoA	Not_Sig	0.993505	-0.0185416	1.00797	1.00797	0.0114493	0.0114493	0.00282982
K562_RS07895	cytochrome o ubiquinol oxidase subunit I	-0.152768	-0.356207	0.20344	C	Belongs to the heme-copper respiratory oxidase family	cyoB	Not_Sig	0.701133	0.325134	0.428873	0.428873	-1.22138	-1.22138	0.1542
K562_RS07900	cytochrome o ubiquinol oxidase subunit III	0.7255	0.784908	-0.0594072	C	Cytochrome O ubiquinol oxidase subunit III	cyoC	Not_Sig	0.663244	-0.124316	0.924313	0.924313	-0.113546	-0.113546	0.178327
K562_RS07905	cytochrome o ubiquinol oxidase subunit IV	1.19394	1.15912	0.0348256	C	oxidase (Subunit iv)	cyoD	Not_Sig	0.773794	0.0368159	1.03004	1.03004	0.0427073	0.0427073	0.111375
K562_RS07910	DUF4148 domain-containing protein	0.775555	0.996657	-0.221102	N/A	0	0	Not_Sig	0.274369	-0.400802	0.778156	0.778156	-0.361868	-0.361868	0.561665
K562_RS07920	HAMP domain-containing histidine kinase	1.18203	0.144652	1.03738	T	PhoQ Sensor	0	Sig	0.0178038	1.75112	8.17159	8.17159	3.03062	3.03062	1.74949
K562_RS07925	response regulator transcription factor	-0.351815	-0.693404	0.341589	K	Transcriptional regulatory protein, C terminal	0	Not_Sig	0.509104	0.56136	0.507373	0.507373	-0.97888	-0.97888	0.293194
K562_RS07930	DUF4148 domain-containing protein	1.22094	1.41355	-0.192606	S	Domain of unknown function (DUF4148)	0	Not_Sig	0.2938	-0.352077	0.863743	0.863743	-0.211326	-0.211326	0.531948
K562_RS07935	efflux transporter outer membrane subunit	1.11697	1.10841	0.00856606	M	Outer membrane efflux protein	0	Not_Sig	0.976314	-0.00808617	1.00773	1.00773	0.0111067	0.0111067	0.0104106
K562_RS07940	efflux RND transporter periplasmic adaptor subunit	1.14822	0.829026	0.319194	M	Barrel-sandwich domain of CusB or HlyD membrane-fusion	0	Not_Sig	0.336798	0.523066	1.38502	1.38502	0.46991	0.46991	0.47263
K562_RS07945	efflux RND transporter permease subunit	0.382562	1.08471	-0.702147	V	Belongs to the resistance-nodulation-cell division (RND) (TC 2.A.6) family	0	Not_Sig	0.173578	-1.22336	0.352686	0.352686	-1.50354	-1.50354	0.760505
K562_RS07950	hypothetical protein	0.998803	0.989933	0.00886963	N/A	0	0	Not_Sig	0.98779	-0.00756708	1.00896	1.00896	0.0128687	0.0128687	0.00533546
K562_RS07955	ABC transporter substrate-binding protein	1.2882	1.58186	-0.29366	E	PFAM extracellular solute-binding protein, family 5	0	Not_Sig	0.460922	-0.524871	0.814358	0.814358	-0.296265	-0.296265	0.336372
K562_RS07960	ABC transporter permease subunit	0.215997	0.645694	-0.429697	P	PFAM binding-protein-dependent transport systems inner membrane component	yejB	Not_Sig	0.311242	-0.757485	0.334519	0.334519	-1.57984	-1.57984	0.506902
K562_RS07965	ABC transporter permease	0.563762	0.445118	0.118644	P	PFAM binding-protein-dependent transport systems inner membrane component	0	Not_Sig	0.578058	0.180139	1.26654	1.26654	0.340897	0.340897	0.238029
K562_RS07970	ABC transporter ATP-binding protein	0.877208	1.03131	-0.154099	P	Belongs to the ABC transporter superfamily	0	Not_Sig	0.791409	-0.286232	0.850579	0.850579	-0.233483	-0.233483	0.101599
K562_RS07980	patatin-like phospholipase family protein	0.0109999	0.371301	-0.360301	S	PFAM Patatin	0	Not_Sig	0.274555	-0.638823	0.0296253	0.0296253	-5.07703	-5.07703	0.56137
K562_RS08025	GNAT family N-acetyltransferase	0.147234	0.0572914	0.0899422	K	PFAM GCN5-related N-acetyltransferase	0	Not_Sig	0.53986	0.131061	2.56991	2.56991	1.36172	1.36172	0.267719
K562_RS08030	helix-turn-helix transcriptional regulator	0.388472	0.679952	-0.29148	K	AraC family	0	Not_Sig	0.430635	-0.521145	0.571322	0.571322	-0.807623	-0.807623	0.365891
K562_RS08040	malate synthase A	0.3659	0.127077	0.238824	H	Belongs to the malate synthase family	aceB	Not_Sig	0.55677	0.385638	2.87937	2.87937	1.52575	1.52575	0.254324
K562_RS08045	haloacid dehalogenase type II	0.0576295	-0.39619	0.45382	S	Haloacid dehalogenase, type II	0	Not_Sig	0.434403	0.753267	-0.145459	0.145459	-2.78131	2.78131	0.362107
K562_RS08050	LysR family transcriptional regulator	0.195501	-0.0357471	0.231248	K	Transcriptional regulator	0	Not_Sig	0.601146	0.372684	-5.469	5.469	2.45128	-2.45128	0.22102
K562_RS08055	universal stress protein	0.580879	0.635668	-0.0547896	T	Belongs to the universal stress protein A family	0	Not_Sig	0.94788	-0.11642	0.913808	0.913808	-0.130037	-0.130037	0.0232467
K562_RS08060	isocitrate lyase	0.259439	0.355281	-0.0958426	C	Isocitrate lyase	aceA	Not_Sig	0.760398	-0.186618	0.730235	0.730235	-0.453568	-0.453568	0.118959
K562_RS08065	DEAD/DEAH box helicase	-0.830602	-0.880515	0.0499137	L	Belongs to the DEAD box helicase family	rhlE1	Not_Sig	0.931147	0.0626153	0.943313	0.943313	-0.0841913	-0.0841913	0.0309819
K562_RS08070	acyl-CoA-binding protein	0.357998	0.634461	-0.276463	I	acyl-coa-binding protein	0	Not_Sig	0.194199	-0.495466	0.564256	0.564256	-0.825579	-0.825579	0.711753
K562_RS08080	ribosomal protein S18-alanine N-acetyltransferase	1.052	1.38272	-0.330722	K	Ribosomal-protein-alanine acetyltransferase	rimI	Not_Sig	0.528654	-0.588245	0.760818	0.760818	-0.394377	-0.394377	0.276828
K562_RS08090	DUF1853 family protein	-0.163655	-0.269403	0.105747	S	Domain of unknown function (DUF1853)	0	Not_Sig	0.871597	0.158087	0.607474	0.607474	-0.719105	-0.719105	0.0596845
K562_RS08095	bifunctional hydroxymethylpyrimidine kinase/phosphomethylpyrimidine kinase	-0.331433	0.3338	-0.665234	H	Phosphomethylpyrimidine kinase	thiD	Not_Sig	0.152366	-1.16024	-0.992909	0.992909	-0.0102661	0.0102661	0.817113
K562_RS08105	alanine racemase	0.508609	-0.628589	1.1372	E	Catalyzes the interconversion of L-alanine and D- alanine. May also act on other amino acids	dadX	Not_Sig	0.0927063	1.9218	-0.809128	0.809128	-0.305561	0.305561	1.03289
K562_RS08110	DNA repair protein RadA	0.318998	-0.0930495	0.412047	O	DNA-dependent ATPase involved in processing of recombination intermediates, plays a role in repairing DNA breaks. Stimulates the branch migration of RecA-mediated strand transfer reactions, allowing the 3' invading strand to extend heteroduplex DNA faster. Binds ssDNA in the presence of ADP but not other nucleotides, has ATPase activity that is stimulated by ssDNA and various branched DNA structu…	radA	Sig	0.0455574	0.681838	-3.42826	3.42826	1.77748	-1.77748	1.34144
K562_RS08120	ATP-binding cassette domain-containing protein	0.0162005	0.164023	-0.147823	S	abc transporter	0	Not_Sig	0.376842	-0.2755	0.0987697	0.0987697	-3.33979	-3.33979	0.42384
K562_RS08125	glutathione peroxidase	-0.851221	-1.20727	0.356049	O	Belongs to the glutathione peroxidase family	gpo	Not_Sig	0.549538	0.586086	0.705079	0.705079	-0.504143	-0.504143	0.260002
K562_RS08130	cardiolipin synthase	-0.183844	0.155442	-0.339286	I	Catalyzes the reversible phosphatidyl group transfer from one phosphatidylglycerol molecule to another to form cardiolipin (CL) (diphosphatidylglycerol) and glycerol	clsA	Not_Sig	0.24993	-0.602889	-1.18272	1.18272	0.242108	-0.242108	0.602182
K562_RS08135	50S ribosomal protein L3 N(5)-glutamine methyltransferase	0.730499	0.605555	0.124944	J	Specifically methylates the 50S ribosomal protein L3 on a specific glutamine residue	prmB	Not_Sig	0.333045	0.190912	1.20633	1.20633	0.270624	0.270624	0.477497
K562_RS08145	ArsC family reductase	0.151507	0.843816	-0.692309	P	Belongs to the ArsC family	0	Not_Sig	0.268162	-1.20653	0.179549	0.179549	-2.47755	-2.47755	0.571603
K562_RS08155	succinyldiaminopimelate transaminase	-0.103082	0.535345	-0.638427	E	PFAM aminotransferase class I and II	dapC	Sig	0.0195132	-1.1144	-0.192552	0.192552	-2.37668	2.37668	1.70967
K562_RS08160	DMT family transporter	0.42283	0.668878	-0.246048	E	EamA-like transporter family	0	Not_Sig	0.280181	-0.443459	0.632148	0.632148	-0.661665	-0.661665	0.552561
K562_RS08180	peptide deformylase	0.541529	0.858565	-0.317036	J	Removes the formyl group from the N-terminal Met of newly synthesized proteins. Requires at least a dipeptide for an efficient rate of reaction. N-terminal L-methionine is a prerequisite for activity but the enzyme has broad specificity at other positions	dmf	Not_Sig	0.268778	-0.564843	0.630737	0.630737	-0.664889	-0.664889	0.570606
K562_RS08185	pseudouridine synthase	0.238865	-0.094153	0.333018	J	Belongs to the pseudouridine synthase RsuA family	rluF	Not_Sig	0.523072	0.546705	-2.53699	2.53699	1.34312	-1.34312	0.281438
K562_RS08190	[protein-PII] uridylyltransferase	1.12219	0.948751	0.173442	O	Modifies, by uridylylation and deuridylylation, the PII regulatory proteins (GlnB and homologs), in response to the nitrogen status of the cell that GlnD senses through the glutamine level. Under low glutamine levels, catalyzes the conversion of the PII proteins and UTP to PII-UMP and PPi, while under higher glutamine levels, GlnD hydrolyzes PII-UMP to PII and UMP (deuridylylation). Thus, control…	glnD	Not_Sig	0.505718	0.27384	1.18281	1.18281	0.242219	0.242219	0.296092
K562_RS08195	type I methionyl aminopeptidase	1.38094	1.24381	0.137132	E	Methionine aminopeptidase	map	Not_Sig	0.093013	0.211753	1.11025	1.11025	0.150887	0.150887	1.03146
K562_RS08275	RNA methyltransferase	-0.986888	-0.593091	-0.393797	J	trna rrna methyltransferase	0	Not_Sig	0.603198	-0.696099	1.66397	1.66397	0.734633	0.734633	0.21954
K562_RS08285	phosphoenolpyruvate synthase	-0.360779	-0.0197676	-0.341012	H	Catalyzes the phosphorylation of pyruvate to phosphoenolpyruvate	ppsA	Not_Sig	0.126029	-0.605839	18.2511	18.2511	4.18991	4.18991	0.899529
K562_RS08290	NfeD family protein	0.233658	0.626937	-0.393279	O	NfeD-like C-terminal, partner-binding	0	Not_Sig	0.551663	-0.695213	0.372698	0.372698	-1.42392	-1.42392	0.258326
K562_RS08295	SPFH/Band 7/PHB domain protein	0.370687	0.162706	0.207981	O	PFAM band 7 protein	0	Not_Sig	0.391327	0.332899	2.27827	2.27827	1.18794	1.18794	0.407461
K562_RS08300	SsrA-binding protein SmpB	-0.470071	-1.25902	0.788949	J	Required for rescue of stalled ribosomes mediated by trans-translation. Binds to transfer-messenger RNA (tmRNA), required for stable association of tmRNA with ribosomes. tmRNA and SmpB together mimic tRNA shape, replacing the anticodon stem-loop with SmpB. tmRNA is encoded by the ssrA gene	smpB	Not_Sig	0.100751	1.32631	0.373362	0.373362	-1.42135	-1.42135	0.996751
K562_RS08310	RnfH family protein	-0.968689	0.869803	-1.83849	S	Belongs to the UPF0125 (RnfH) family	rnfH	Sig	0.015357	-3.16643	-1.11369	1.11369	0.155345	-0.155345	1.81369
K562_RS08315	DMT family transporter	-0.00966789	-0.0368716	0.0272038	E	EamA-like transporter family	0	Not_Sig	0.875872	0.023783	0.262204	0.262204	-1.93124	-1.93124	0.0575594
K562_RS08320	PQQ-binding-like beta-propeller repeat protein	1.17859	1.84923	-0.670637	S	amine dehydrogenase activity	0	Not_Sig	0.0508317	-1.16948	0.637342	0.637342	-0.64986	-0.64986	1.29387
K562_RS08330	DUF899 domain-containing protein	1.09603	1.1695	-0.0734722	S	Bacterial protein of unknown function (DUF899)	0	Not_Sig	0.87319	-0.148366	0.937177	0.937177	-0.0936072	-0.0936072	0.058891
K562_RS08335	DUF2182 domain-containing protein	1.19823	0.601669	0.596559	S	Predicted metal-binding integral membrane protein (DUF2182)	0	Not_Sig	0.343714	0.99734	1.99151	1.99151	0.99386	0.99386	0.463803
K562_RS08355	3'-5' exonuclease	1.14454	0.691143	0.453399	L	dna polymerase iii	0	Not_Sig	0.640678	0.752547	1.65601	1.65601	0.727714	0.727714	0.19336
K562_RS08360	2'-5' RNA ligase family protein	0.940951	1.12859	-0.187636	J	Hydrolyzes RNA 2',3'-cyclic phosphodiester to an RNA 2'- phosphomonoester	0	Not_Sig	0.420554	-0.343577	0.833743	0.833743	-0.262325	-0.262325	0.376179
K562_RS08365	acetyltransferase	0.616687	0.015001	0.601686	K	FR47-like protein	0	Not_Sig	0.122858	1.00611	41.1097	41.1097	5.36141	5.36141	0.910598
K562_RS08370	NUDIX hydrolase	0.876743	1.04162	-0.164881	F	NUDIX domain	0	Not_Sig	0.729337	-0.304669	0.841707	0.841707	-0.248609	-0.248609	0.137072
K562_RS08380	DUF971 domain-containing protein	1.35093	1.7267	-0.375773	S	Protein of unknown function (DUF971)	0	Not_Sig	0.0634129	-0.665279	0.782375	0.782375	-0.354068	-0.354068	1.19782
K562_RS08390	ABC transporter ATP-binding protein	1.07849	1.36662	-0.288137	P	ABC transporter	0	Sig	0.0114617	-0.515428	0.789161	0.789161	-0.341608	-0.341608	1.94075
K562_RS08400	ABC transporter substrate-binding protein	1.04562	1.91244	-0.866826	P	NMT1-like family	0	Not_Sig	0.378408	-1.50495	0.546744	0.546744	-0.871063	-0.871063	0.42204
K562_RS08410	fumarate reductase/succinate dehydrogenase flavoprotein subunit	0.573558	1.68995	-1.11639	C	PFAM fumarate reductase succinate dehydrogenase flavoprotein domain protein	0	Sig	0.00282561	-1.93169	0.339393	0.339393	-1.55897	-1.55897	2.54889
K562_RS08415	GntR family transcriptional regulator	0.689586	1.24488	-0.555297	N/A	#N/A	#N/A	Not_Sig	0.0720012	-0.972253	0.553936	0.553936	-0.852208	-0.852208	1.14266
K562_RS08440	GntR family transcriptional regulator	0.600797	-0.0425566	0.643354	K	FCD domain	0	Not_Sig	0.0922987	1.07736	-14.1176	14.1176	3.81942	-3.81942	1.0348
K562_RS08445	NCS1 family nucleobase:cation symporter-1	-0.140986	0.062283	-0.203269	F	PFAM permease for cytosine purines, uracil, thiamine, allantoin	0	Not_Sig	0.721462	-0.37031	-2.26364	2.26364	1.17865	-1.17865	0.141786
K562_RS08455	allantoinase PuuE	-0.529051	0.110536	-0.639588	G	PFAM polysaccharide deacetylase	0	Not_Sig	0.130702	-1.11638	-4.78622	4.78622	2.25889	-2.25889	0.883717
K562_RS08460	2-oxo-4-hydroxy-4-carboxy-5-ureidoimidazoline decarboxylase	0.958774	0.626572	0.332201	S	OHCU decarboxylase	uraD	Not_Sig	0.205994	0.545308	1.53019	1.53019	0.613709	0.613709	0.686144
K562_RS08465	allantoicase	0.643188	0.760523	-0.117335	F	Belongs to the allantoicase family	alc	Not_Sig	0.477398	-0.223367	0.845719	0.845719	-0.241751	-0.241751	0.321119
K562_RS08470	ureidoglycolate lyase	0.354578	-0.135641	0.490219	F	Catalyzes the catabolism of the allantoin degradation intermediate (S)-ureidoglycolate, generating urea and glyoxylate. Involved in the utilization of allantoin as nitrogen source	allA	Not_Sig	0.370844	0.815507	-2.61408	2.61408	1.3863	-1.3863	0.430809
K562_RS08475	LysR family transcriptional regulator	1.63476	1.00076	0.633996	K	Bacterial regulatory helix-turn-helix protein, lysR family	0	Not_Sig	0.428394	1.06135	1.63351	1.63351	0.707978	0.707978	0.368157
K562_RS08480	RidA family protein	-0.247331	-0.440378	0.193047	J	Endoribonuclease L-PSP	0	Not_Sig	0.500837	0.307364	0.561633	0.561633	-0.832301	-0.832301	0.300304
K562_RS08485	aminotransferase class IV family protein	0.542444	0.653251	-0.110807	E	Amino-transferase class IV	0	Not_Sig	0.429351	-0.212205	0.830377	0.830377	-0.268162	-0.268162	0.367188
K562_RS08490	LysR family transcriptional regulator	0.266341	0.232552	0.0337889	K	LysR substrate binding domain	0	Not_Sig	0.891741	0.0350431	1.1453	1.1453	0.195721	0.195721	0.0497614
K562_RS08500	urate hydroxylase PuuD	0.716269	0.727446	-0.011177	S	Urate oxidase N-terminal	0	Not_Sig	0.974904	-0.0418455	0.984635	0.984635	-0.0223388	-0.0223388	0.0110382
K562_RS08505	hydroxyisourate hydrolase	0.660195	0.979524	-0.319329	S	Belongs to the transthyretin family. 5-hydroxyisourate hydrolase subfamily	uraH	Not_Sig	0.0678593	-0.568764	0.673995	0.673995	-0.569189	-0.569189	1.16839
K562_RS08510	8-oxoguanine deaminase	-0.109993	-0.980149	0.870155	F	Catalyzes the transformation of hydroxyatrazine to N-isopropylammelide and ethylamine in the atrazine degradation pathway	atzB	Not_Sig	0.0962631	1.46517	0.112221	0.112221	-3.15558	-3.15558	1.01654
K562_RS08515	LysR family transcriptional regulator	0.838002	0.168622	0.669381	K	Transcriptional regulator	0	Sig	0.0303178	1.12186	4.96972	4.96972	2.31317	2.31317	1.5183
K562_RS08520	dodecin domain-containing protein	-0.238563	0.935159	-1.17372	S	Dodecin	0	Sig	0.0161874	-2.02972	-0.255105	0.255105	-1.97084	1.97084	1.79082
K562_RS08525	NAD(P)-dependent oxidoreductase	0.374234	0.0946237	0.27961	I	PFAM 6-phosphogluconate dehydrogenase NAD-binding	0	Not_Sig	0.249311	0.455381	3.95497	3.95497	1.98367	1.98367	0.603258
K562_RS08530	hypothetical protein	-0.103902	0.0175252	-0.121427	N/A	0	0	Not_Sig	0.671208	-0.230366	-5.92873	5.92873	2.56772	-2.56772	0.173143
K562_RS08535	large conductance mechanosensitive channel protein MscL	0.0950519	1.01813	-0.923083	M	Channel that opens in response to stretch forces in the membrane lipid bilayer. May participate in the regulation of osmotic pressure changes within the cell	mscL	Sig	2.47304e-05	-1.60114	0.0933589	0.0933589	-3.42107	-3.42107	4.60677
K562_RS08540	tetratricopeptide repeat protein	0.355464	0.160478	0.194986	S	Tetratricopeptide repeat	0	Not_Sig	0.428765	0.310679	2.21503	2.21503	1.14733	1.14733	0.367781
K562_RS08550	penicillin-binding protein 1A	-0.866367	-0.833088	-0.0332784	M	penicillin-binding protein 1A	mrcA	Not_Sig	0.824546	-0.0796372	1.03995	1.03995	0.0565083	0.0565083	0.0837851
K562_RS08565	acetylornithine deacetylase	-2.25626	-1.16665	-1.08961	E	Belongs to the peptidase M20A family. ArgE subfamily	argE	Not_Sig	0.0537843	-1.88589	1.93397	1.93397	0.951564	0.951564	1.26934
K562_RS08570	transcription-repair coupling factor	-0.746975	-0.953638	0.206662	L	Couples transcription and DNA repair by recognizing RNA polymerase (RNAP) stalled at DNA lesions. Mediates ATP-dependent release of RNAP and its truncated transcript from the DNA, and recruitment of nucleotide excision repair machinery to the damaged site	mfd	Not_Sig	0.718075	0.330645	0.78329	0.78329	-0.352381	-0.352381	0.14383
K562_RS08585	carboxymuconolactone decarboxylase family protein	-0.531946	-1.2034	0.671449	O	Antioxidant protein with alkyl hydroperoxidase activity. Required for the reduction of the AhpC active site cysteine residues and for the regeneration of the AhpC enzyme activity	ahpD	Not_Sig	0.19725	1.1254	0.442038	0.442038	-1.17776	-1.17776	0.704982
K562_RS08590	peroxiredoxin	-0.105434	-0.36954	0.264106	O	PFAM alkyl hydroperoxide reductase Thiol specific antioxidant Mal allergen	ahpC	Not_Sig	0.731864	0.428869	0.28531	0.28531	-1.8094	-1.8094	0.13557
K562_RS08595	GHKL domain-containing protein	0.222172	-0.164069	0.386242	T	PhoQ Sensor	0	Not_Sig	0.250928	0.637713	-1.35414	1.35414	0.437374	-0.437374	0.600451
K562_RS08610	DUF1800 domain-containing protein	-0.395087	-0.338406	-0.0566811	S	Protein of unknown function (DUF1800)	0	Not_Sig	0.859633	-0.119654	1.16749	1.16749	0.223416	0.223416	0.065687
K562_RS08615	DUF1501 domain-containing protein	-1.14508	-0.457809	-0.687268	S	Twin-arginine translocation pathway signal sequence	0	Not_Sig	0.0750939	-1.19791	2.50121	2.50121	1.32263	1.32263	1.1244
K562_RS08620	presqualene diphosphate synthase HpnD	-0.948333	-0.649734	-0.298598	I	Phytoene synthase	crtB	Not_Sig	0.482092	-0.533316	1.45957	1.45957	0.545544	0.545544	0.31687
K562_RS08635	hypothetical protein	0.171119	0.372818	-0.201698	N/A	0	0	Not_Sig	0.288387	-0.367623	0.45899	0.45899	-1.12347	-1.12347	0.540024
K562_RS08640	class II histone deacetylase	-0.21042	-0.26169	0.0512696	B	Histone deacetylase domain	0	Not_Sig	0.847121	0.0649339	0.804083	0.804083	-0.314584	-0.314584	0.0720547
K562_RS08645	MFS transporter	0.0273975	0.224688	-0.19729	P	Major facilitator Superfamily	0	Not_Sig	0.430836	-0.360086	0.121936	0.121936	-3.03581	-3.03581	0.365688
K562_RS08650	porin	-1.21369	-1.21399	0.000300111	M	Gram-negative porin	0	Not_Sig	0.998664	-0.0222204	0.999753	0.999753	-0.000356695	-0.000356695	0.000580555
K562_RS08660	helix-turn-helix transcriptional regulator	-0.416437	-1.10228	0.685845	K	helix_turn_helix, Lux Regulon	0	Not_Sig	0.124138	1.15001	0.377795	0.377795	-1.40432	-1.40432	0.906095
K562_RS08675	glycerate kinase	-0.0492698	-0.765165	0.715896	G	Belongs to the glycerate kinase type-1 family	glxK	Not_Sig	0.150232	1.2014	0.064391	0.064391	-3.957	-3.957	0.823236
K562_RS08680	trigger factor	-0.85647	-0.660235	-0.196235	D	Involved in protein export. Acts as a chaperone by maintaining the newly synthesized protein in an open conformation. Functions as a peptidyl-prolyl cis-trans isomerase	tig	Not_Sig	0.861622	-0.358282	1.29722	1.29722	0.375423	0.375423	0.0646833
K562_RS08690	ATP-dependent Clp protease ATP-binding subunit ClpX	-1.16653	-0.752866	-0.413664	O	ATP-dependent specificity component of the Clp protease. It directs the protease to specific substrates. Can perform chaperone functions in the absence of ClpP	clpX	Not_Sig	0.528703	-0.730071	1.54945	1.54945	0.631759	0.631759	0.276788
K562_RS08710	SurA N-terminal domain-containing protein	-0.66935	-0.989631	0.320281	O	peptidylprolyl isomerase	ppiD	Not_Sig	0.80665	0.524925	0.676363	0.676363	-0.56413	-0.56413	0.093315
K562_RS08715	arylesterase	0.198887	0.114955	0.0839318	E	PFAM lipolytic protein G-D-S-L family	tesA	Not_Sig	0.813415	0.120784	1.73013	1.73013	0.79088	0.79088	0.089688
K562_RS08720	ABC transporter ATP-binding protein	0.0930366	-0.0862262	0.179263	Q	ABC transporter	0	Not_Sig	0.420008	0.283793	-1.07898	1.07898	0.109671	-0.109671	0.376742
K562_RS08730	NAD(P)H-hydrate dehydratase	0.554159	0.328677	0.225482	H	Bifunctional enzyme that catalyzes the epimerization of the S- and R-forms of NAD(P)HX and the dehydration of the S-form of NAD(P)HX at the expense of ADP, which is converted to AMP. This allows the repair of both epimers of NAD(P)HX, a damaged form of NAD(P)H that is a result of enzymatic or heat-dependent hydration	nnrD	Not_Sig	0.625296	0.362825	1.68603	1.68603	0.753631	0.753631	0.203915
K562_RS08735	FAD-dependent oxidoreductase	0.553858	-0.123389	0.677247	C	PFAM FAD dependent oxidoreductase	0	Sig	0.00626412	1.13531	-4.48872	4.48872	2.1663	-2.1663	2.20314
K562_RS08740	phosphoribosylformylglycinamidine synthase	-1.56773	-2.4667	0.898976	F	Phosphoribosylformylglycinamidine synthase involved in the purines biosynthetic pathway. Catalyzes the ATP-dependent conversion of formylglycinamide ribonucleotide (FGAR) and glutamine to yield formylglycinamidine ribonucleotide (FGAM) and glutamate	purL	Sig	0.0326242	1.51445	0.635556	0.635556	-0.653909	-0.653909	1.48646
K562_RS08750	peptidylprolyl isomerase	-2.23179	0.296217	-2.52801	M	peptidylprolyl isomerase	0	Not_Sig	0.128483	-4.34545	-7.53431	7.53431	2.91348	-2.91348	0.891154
K562_RS08755	BolA family transcriptional regulator	0.269631	0.332706	-0.063075	T	Belongs to the BolA IbaG family	bolA	Not_Sig	0.756524	-0.130587	0.810418	0.810418	-0.303262	-0.303262	0.121178
K562_RS08765	peptide-methionine (R)-S-oxide reductase MsrB	-0.216156	-0.589733	0.373577	O	Belongs to the MsrB Met sulfoxide reductase family	msrB	Not_Sig	0.287545	0.616058	0.366532	0.366532	-1.44799	-1.44799	0.541295
K562_RS08770	YdiU family protein	0.183306	-0.608476	0.791782	S	Belongs to the UPF0061 (SELO) family	0	Sig	0.0144644	1.33116	-0.301255	0.301255	-1.73094	1.73094	1.8397
K562_RS08775	fatty-acid--CoA ligase	-0.763947	-0.505106	-0.258841	I	PFAM AMP-dependent synthetase and ligase	0	Not_Sig	0.130044	-0.465333	1.51245	1.51245	0.596885	0.596885	0.885908
K562_RS08780	enoyl-CoA hydratase/isomerase family protein	-1.32361	-2.50371	1.18009	I	3-hydroxyacyl-coa dehydrogenase	0	Not_Sig	0.27027	1.99514	0.528662	0.528662	-0.919584	-0.919584	0.568202
K562_RS08785	bifunctional nicotinamidase/pyrazinamidase	-2.67206	-4.80178	2.12972	Q	Nicotinamidase	pncA	Not_Sig	0.465055	3.61893	0.556473	0.556473	-0.845615	-0.845615	0.332496
K562_RS08790	acetyl-CoA C-acyltransferase	-0.158771	0.126344	-0.285116	I	Belongs to the thiolase family	0	Not_Sig	0.484783	-0.510261	-1.25665	1.25665	0.329587	-0.329587	0.314453
K562_RS08795	GGDEF domain-containing protein	0.361954	-0.112609	0.474564	T	Diguanylate cyclase, GGDEF domain	0	Not_Sig	0.316318	0.788738	-3.21424	3.21424	1.68448	-1.68448	0.499875
K562_RS08800	hypothetical protein	-0.525552	-0.545476	0.0199244	N/A	0	0	Not_Sig	0.958131	0.0113357	0.963473	0.963473	-0.0536832	-0.0536832	0.018575
K562_RS08805	RidA family protein	-1.26514	-0.179464	-1.08568	J	Endoribonuclease L-PSP	0	Sig	0.0101459	-1.87917	7.04956	7.04956	2.81753	2.81753	1.99371
K562_RS08810	hypothetical protein	-0.474675	-0.20116	-0.273515	N/A	0	0	Not_Sig	0.148593	-0.490425	2.35969	2.35969	1.2386	1.2386	0.828
K562_RS08825	alpha/beta hydrolase	-0.0547404	-0.144465	0.0897243	I	Alpha beta hydrolase	0	Not_Sig	0.755938	0.130689	0.378919	0.378919	-1.40004	-1.40004	0.121514
K562_RS08835	NRDE family protein	0.293138	0.187996	0.105142	S	Transport and Golgi organisation 2	0	Not_Sig	0.689724	0.157053	1.55928	1.55928	0.64088	0.64088	0.161325
K562_RS08860	TatD family hydrolase	1.00575	0.531385	0.474368	L	TIGRFAM hydrolase, TatD family	0	Not_Sig	0.216473	0.788403	1.8927	1.8927	0.920446	0.920446	0.664596
K562_RS08865	ankyrin repeat domain-containing protein	0.571623	0.41735	0.154273	S	Pfam Ankyrin	arp3	Not_Sig	0.719601	0.241062	1.36965	1.36965	0.453806	0.453806	0.142908
K562_RS08870	hypothetical protein	0.502475	-0.359422	0.861897	N/A	0	0	Not_Sig	0.306016	1.45105	-1.39801	1.39801	0.483373	-0.483373	0.514256
K562_RS08875	mechanosensitive ion channel	0.383256	-0.458097	0.841353	M	Mechanosensitive ion channel	0	Not_Sig	0.107076	1.41592	-0.836628	0.836628	-0.257342	0.257342	0.970308
K562_RS08880	AAA family ATPase	1.0496	0.539881	0.509722	S	AAA domain, putative AbiEii toxin, Type IV TA system	0	Not_Sig	0.0996883	0.848855	1.94414	1.94414	0.959131	0.959131	1.00136
K562_RS08885	glycosyltransferase family 4 protein	0.618572	0.50526	0.113312	M	glycosyl transferase group 1	0	Not_Sig	0.84536	0.171022	1.22426	1.22426	0.291915	0.291915	0.0729581
K562_RS08890	hypothetical protein	0.15129	0.6906	-0.53931	S	Las17-binding protein actin regulator	0	Sig	0.00924261	-0.944916	0.219071	0.219071	-2.19053	-2.19053	2.03421
K562_RS08895	membrane protein	0.968664	0.58739	0.381274	N/A	0	0	Not_Sig	0.215309	0.629218	1.6491	1.6491	0.721677	0.721677	0.666938
K562_RS08900	phosphate starvation-inducible protein PsiF	1.55788	0.882241	0.675635	S	PFAM PsiF repeat protein	psiF	Not_Sig	0.0882252	1.13256	1.76582	1.76582	0.820336	0.820336	1.05441
K562_RS08905	asparaginase	0.827685	1.49912	-0.671438	E	Belongs to the asparaginase 1 family	ansB	Not_Sig	0.33171	-1.17085	0.552113	0.552113	-0.856965	-0.856965	0.479241
K562_RS08915	2-hydroxy-3-oxopropionate reductase	-0.42437	-0.440912	0.0165417	I	2-Hydroxy-3-oxopropionate reductase	glxR	Not_Sig	0.961526	0.0055517	0.962483	0.962483	-0.0551672	-0.0551672	0.0170388
K562_RS08920	hydroxypyruvate isomerase	0.744001	0.587892	0.156109	G	Belongs to the hyi family	hyi	Not_Sig	0.806879	0.244203	1.26554	1.26554	0.339754	0.339754	0.0931918
K562_RS08925	glyoxylate carboligase	1.34736	1.09358	0.253785	S	Belongs to the TPP enzyme family	gcl	Not_Sig	0.562057	0.411221	1.23207	1.23207	0.301083	0.301083	0.250219
K562_RS08930	LysR family transcriptional regulator	1.34746	1.73095	-0.383492	K	Transcriptional regulator	0	Not_Sig	0.399699	-0.678479	0.778449	0.778449	-0.361325	-0.361325	0.398267
K562_RS08940	anti-sigma factor	1.34433	1.14308	0.201251	K	Putative zinc-finger	0	Not_Sig	0.476276	0.321392	1.17606	1.17606	0.233962	0.233962	0.322141
K562_RS08975	inorganic phosphate transporter	-0.274021	0.106129	-0.38015	P	Phosphate transporter	pit	Not_Sig	0.721651	-0.672764	-2.58196	2.58196	1.36847	-1.36847	0.141673
K562_RS08980	C40 family peptidase	0.885061	0.263284	0.621778	M	PFAM NLP P60 protein	0	Not_Sig	0.490855	1.04046	3.36162	3.36162	1.74916	1.74916	0.309047
K562_RS08985	PhoH family protein	0.464094	0.62968	-0.165585	T	PFAM PhoH family protein	0	Not_Sig	0.67894	-0.305873	0.737032	0.737032	-0.4402	-0.4402	0.168169
K562_RS08990	peroxiredoxin	1.27485	0.790134	0.484715	O	PFAM alkyl hydroperoxide reductase Thiol specific antioxidant Mal allergen	bcp	Not_Sig	0.0725091	0.806096	1.61346	1.61346	0.690158	0.690158	1.13961
K562_RS09030	Xcc1710-like domain-containing protein	0.759873	0.928175	-0.168302	S	Protein of unknown function (DUF498/DUF598)	0	Not_Sig	0.822486	-0.310518	0.818674	0.818674	-0.288639	-0.288639	0.0848713
K562_RS09035	pyridoxal phosphate-dependent aminotransferase	0.683152	0.419293	0.26386	E	PFAM aminotransferase class I and II	aatA	Not_Sig	0.654499	0.428448	1.6293	1.6293	0.704249	0.704249	0.184091
K562_RS09050	molybdopterin molybdotransferase MoeA	1.27663	0.836904	0.439724	H	MoeA domain protein domain I and II	moeA2	Not_Sig	0.0706085	0.729163	1.52542	1.52542	0.609203	0.609203	1.15114
K562_RS09055	molybdopterin converting factor subunit 1	2.16664	1.31095	0.855699	H	Involved in sulfur transfer in the conversion of molybdopterin precursor Z to molybdopterin	moaD	Not_tested	NA	1.44045	1.65273	1.65273	0.724855	0.724855	#VALUE!
K562_RS09060	molybdenum cofactor biosynthesis protein MoaE	1.37386	0.6825	0.691362	H	PFAM molybdopterin biosynthesis MoaE	moaE	Sig	0.0483542	1.15945	2.01298	2.01298	1.00934	1.00934	1.31557
K562_RS09065	group III truncated hemoglobin	0.652567	0.951028	-0.298461	S	PFAM globin	0	Not_Sig	0.681092	-0.53308	0.686171	0.686171	-0.543361	-0.543361	0.166794
K562_RS09070	Rrf2 family transcriptional regulator	-0.293211	0.289806	-0.583017	K	Rrf2 family	0	Not_Sig	0.1058	-1.01965	-1.01175	1.01175	0.0168536	-0.0168536	0.975515
K562_RS09075	ATP-dependent chaperone ClpB	0.174819	0.187018	-0.012199	O	Part of a stress-induced multi-chaperone system, it is involved in the recovery of the cell from heat-induced damage, in cooperation with DnaK, DnaJ and GrpE	clpB	Not_Sig	0.97176	-0.043593	0.934771	0.934771	-0.0973154	-0.0973154	0.0124412
K562_RS09080	DUF937 domain-containing protein	1.03904	0.609989	0.429046	S	Bacterial protein of unknown function (DUF937)	0	Not_Sig	0.398108	0.710905	1.70337	1.70337	0.768389	0.768389	0.399999
K562_RS09085	helix-hairpin-helix domain-containing protein	2.19699	1.71659	0.480408	L	Helix-hairpin-helix motif	0	Not_Sig	0.0670319	0.798731	1.27986	1.27986	0.355989	0.355989	1.17372
K562_RS09100	sigma-54-dependent Fis family transcriptional regulator	1.84904	1.34416	0.504873	K	PFAM sigma-54 factor interaction domain-containing protein	acoR	Not_Sig	0.0785233	0.840565	1.3756	1.3756	0.460066	0.460066	1.105
K562_RS09105	NAD(+)/NADH kinase	0.111	1.30535	-1.19435	H	PFAM ATP-NAD AcoX kinase	acoX	Sig	0.0265633	-2.06498	0.0850349	0.0850349	-3.5558	-3.5558	1.57572
K562_RS09110	SDR family oxidoreductase	0.716787	0.661622	0.0551651	I	Belongs to the short-chain dehydrogenases reductases (SDR) family	0	Not_Sig	0.921538	0.0715949	1.08338	1.08338	0.115537	0.115537	0.0354868
K562_RS09115	thiamine pyrophosphate-dependent dehydrogenase E1 component subunit alpha	1.70179	1.85289	-0.151103	C	Pfam Dehydrogenase E1 component	acoA	Not_Sig	0.755162	-0.281109	0.91845	0.91845	-0.122727	-0.122727	0.12196
K562_RS09125	acetoin dehydrogenase dihydrolipoyllysine-residue acetyltransferase subunit	1.61509	1.72397	-0.10888	C	PFAM alpha beta hydrolase fold	acoC	Not_Sig	0.684099	-0.208912	0.936843	0.936843	-0.0941203	-0.0941203	0.164881
K562_RS09130	lipoyl synthase	-0.410287	0.597857	-1.00814	H	Catalyzes the radical-mediated insertion of two sulfur atoms into the C-6 and C-8 positions of the octanoyl moiety bound to the lipoyl domains of lipoate-dependent enzymes, thereby converting the octanoylated domains into lipoylated derivatives	0	Sig	0.00986329	-1.74659	-0.686264	0.686264	-0.543165	0.543165	2.00598
K562_RS09135	MATE family efflux transporter	1.49717	1.6102	-0.113032	V	MATE efflux family protein	0	Not_Sig	0.666682	-0.216011	0.929802	0.929802	-0.105004	-0.105004	0.176081
K562_RS09150	zinc-dependent peptidase	0.614335	0.499809	0.114526	S	Belongs to the MtfA family	0	Not_Sig	0.822642	0.173097	1.22914	1.22914	0.297648	0.297648	0.0847892
K562_RS09155	MFS transporter	0.716459	0.83986	-0.123401	P	Pfam Major Facilitator Superfamily	0	Not_Sig	0.735575	-0.233741	0.85307	0.85307	-0.229265	-0.229265	0.133373
K562_RS09160	MerR family transcriptional regulator	-1.4871	-0.250024	-1.23708	K	PFAM regulatory protein, MerR	0	Not_Sig	0.130541	-2.13805	5.94785	5.94785	2.57237	2.57237	0.884254
K562_RS09185	YbaB/EbfC family nucleoid-associated protein	1.33782	1.51267	-0.174842	S	Binds to DNA and alters its conformation. May be involved in regulation of gene expression, nucleoid organization and DNA protection	0	Not_Sig	0.211463	-0.321701	0.884415	0.884415	-0.177205	-0.177205	0.674766
K562_RS09190	recombination protein RecR	1.82527	1.56205	0.263224	L	May play a role in DNA repair. It seems to be involved in an RecBC-independent recombinational process of DNA repair. It may act with RecF and RecO	recR	Not_Sig	0.350825	0.427361	1.16851	1.16851	0.224672	0.224672	0.45491
K562_RS09195	CoA transferase	1.68745	1.37682	0.310632	C	PFAM L-carnitine dehydratase bile acid-inducible protein F	0	Not_Sig	0.541124	0.508426	1.22562	1.22562	0.293507	0.293507	0.266703
K562_RS09200	5'/3'-nucleotidase SurE	1.09252	0.20801	0.88451	S	Nucleotidase that shows phosphatase activity on nucleoside 5'-monophosphates	surE	Not_Sig	0.19684	1.48972	5.25225	5.25225	2.39294	2.39294	0.705887
K562_RS09205	protein-L-isoaspartate(D-aspartate) O-methyltransferase	2.03829	2.52322	-0.484929	O	Catalyzes the methyl esterification of L-isoaspartyl residues in peptides and proteins that result from spontaneous decomposition of normal L-aspartyl and L-asparaginyl residues. It plays a role in the repair and or degradation of damaged proteins	pcm	Not_Sig	0.239797	-0.851928	0.807814	0.807814	-0.307905	-0.307905	0.620156
K562_RS09215	RNA polymerase sigma factor RpoS	1.05963	0.908088	0.151537	K	RNA polymerase sigma factor RpoS	rpoS	Not_Sig	0.63805	0.236385	1.16688	1.16688	0.22265	0.22265	0.195146
K562_RS09220	3'-5' exonuclease	1.48213	1.52306	-0.0409315	L	3'-5' exonuclease	0	Not_Sig	0.910257	-0.0927235	0.973126	0.973126	-0.0393022	-0.0393022	0.0408359
K562_RS09225	endonuclease/exonuclease/phosphatase family protein	0.461618	0.360465	0.101153	L	PFAM Endonuclease exonuclease phosphatase	0	Not_Sig	0.230631	0.150231	1.28062	1.28062	0.35684	0.35684	0.637082
K562_RS09230	23S rRNA (uracil(1939)-C(5))-methyltransferase RlmD	0.184166	0.268801	-0.0846345	J	Catalyzes the formation of 5-methyl-uridine at position 1939 (m5U1939) in 23S rRNA	rlmD	Not_Sig	0.548454	-0.167453	0.685141	0.685141	-0.545528	-0.545528	0.26086
K562_RS09245	23S rRNA (adenine(2503)-C(2))-methyltransferase RlmN	0.251897	0.0184666	0.23343	J	Specifically methylates position 2 of adenine 2503 in 23S rRNA and position 2 of adenine 37 in tRNAs	rlmN	Not_Sig	0.720269	0.376415	13.6407	13.6407	3.76984	3.76984	0.142505
K562_RS09250	helix-turn-helix domain-containing protein	1.30247	1.29188	0.010588	S	Transcriptional regulator	0	Not_Sig	0.960537	-0.00462879	1.0082	1.0082	0.0117758	0.0117758	0.0174859
K562_RS09285	GTPase HflX	-0.0280021	0.0368091	-0.0648112	S	GTPase that associates with the 50S ribosomal subunit and may have a role during protein synthesis or ribosome biogenesis	hflX	Not_Sig	0.809738	-0.133556	-0.760738	0.760738	-0.394529	0.394529	0.0916553
K562_RS09300	DUF2065 domain-containing protein	0.597144	0.547799	0.0493452	S	Uncharacterized protein conserved in bacteria (DUF2065)	0	Not_Sig	0.834888	0.0616433	1.09008	1.09008	0.124433	0.124433	0.0783719
K562_RS09305	ATP phosphoribosyltransferase regulatory subunit	-0.0698177	0.0723367	-0.142154	E	Required for the first step of histidine biosynthesis. May allow the feedback regulation of ATP phosphoribosyltransferase activity by histidine	hisZ	Not_Sig	0.616747	-0.265808	-0.965177	0.965177	-0.0511345	0.0511345	0.209893
K562_RS09310	adenylosuccinate synthase	1.15068	0.643883	0.506798	F	Plays an important role in the de novo pathway of purine nucleotide biosynthesis. Catalyzes the first committed step in the biosynthesis of AMP from IMP	purA	Sig	0.0111112	0.843855	1.7871	1.7871	0.837617	0.837617	1.95424
K562_RS09315	phosphoribosyltransferase	0.0354206	-0.116869	0.15229	F	phosphoribosyltransferase	gpt	Not_Sig	0.418902	0.237671	-0.303079	0.303079	-1.72223	1.72223	0.377888
K562_RS09320	potassium transporter Kup	0.332504	-1.43114	1.76365	P	Transport of potassium into the cell	kup	Sig	0.00111776	2.99298	-0.232334	0.232334	-2.10573	2.10573	2.95165
K562_RS09325	RNA-binding transcriptional accessory protein	-1.15796	-0.749266	-0.408698	K	SMART Resolvase, RNase H domain protein fold	tex	Not_Sig	0.0759031	-0.721578	1.54546	1.54546	0.62804	0.62804	1.11974
K562_RS09330	hypothetical protein	-0.229384	-0.399066	0.169682	M	Membrane	0	Not_Sig	0.0584553	0.267411	0.574801	0.574801	-0.798864	-0.798864	1.23318
K562_RS09335	YdcH family protein	0.276832	0.589272	-0.31244	N/A	#N/A	#N/A	Not_Sig	0.299206	-0.556985	0.469786	0.469786	-1.08992	-1.08992	0.52403
K562_RS09340	ATP-dependent DNA helicase	-0.459742	-0.445972	-0.0137708	L	helicase	dinG	Not_Sig	0.953645	-0.0462807	1.03088	1.03088	0.043874	0.043874	0.0206134
K562_RS09345	outer membrane protein assembly factor BamD	0.581165	0.813811	-0.232645	M	Part of the outer membrane protein assembly complex, which is involved in assembly and insertion of beta-barrel proteins into the outer membrane	bamD	Not_Sig	0.515572	-0.420541	0.714128	0.714128	-0.485745	-0.485745	0.287711
K562_RS09350	RluA family pseudouridine synthase	0.0493697	0.339724	-0.290354	J	Responsible for synthesis of pseudouridine from uracil	rluD	Not_Sig	0.325887	-0.519219	0.145323	0.145323	-2.78267	-2.78267	0.486933
K562_RS09355	peptidoglycan editing factor PgeF	0.163799	0.104374	0.0594242	S	Belongs to the multicopper oxidase YfiH RL5 family	0	Not_Sig	0.915915	0.0788776	1.56934	1.56934	0.650154	0.650154	0.0381449
K562_RS09360	class I poly(R)-hydroxyalkanoic acid synthase	-1.53567	-0.813835	-0.721838	I	Poly(R)-hydroxyalkanoic acid synthase, class I	phbC	Not_Sig	0.278999	-1.25703	1.88696	1.88696	0.916063	0.916063	0.554397
K562_RS09370	3-ketoacyl-ACP reductase	-2.89177	-2.62252	-0.269253	I	Belongs to the short-chain dehydrogenases reductases (SDR) family	phbB	Not_Sig	0.789308	-0.483138	1.10267	1.10267	0.141001	0.141001	0.102754
K562_RS09375	polyhydroxyalkanoate synthesis repressor PhaR	0.0661988	0.0894484	-0.0232496	S	Polyhydroxyalkanoate synthesis repressor PhaR	phaR	Not_Sig	0.893044	-0.0624887	0.740078	0.740078	-0.434251	-0.434251	0.0491274
K562_RS09380	hypothetical protein	0.393409	-0.400245	0.793653	E	fad dependent oxidoreductase	0	Not_Sig	0.474688	1.33436	-0.982921	0.982921	-0.0248533	0.0248533	0.323592
K562_RS09385	dihydrofolate reductase	-0.423364	-0.295813	-0.127552	H	RibD C-terminal domain	0	Not_Sig	0.888332	-0.240838	1.43119	1.43119	0.517217	0.517217	0.0514247
K562_RS09390	hypothetical protein	0.0488203	-0.859942	0.908762	N/A	0	0	Not_Sig	0.416635	1.53119	-0.0567717	0.0567717	-4.13868	4.13868	0.380245
K562_RS09395	transporter suffix domain-containing protein	0.363826	0.0405628	0.323263	N/A	0	0	Not_Sig	0.3387	0.530024	8.96944	8.96944	3.16502	3.16502	0.470184
K562_RS09400	30S ribosomal protein S12 methylthiotransferase RimO	0.70474	0.462244	0.242496	J	Catalyzes the methylthiolation of an aspartic acid residue of ribosomal protein S12	rimO	Not_Sig	0.531024	0.391918	1.52461	1.52461	0.608438	0.608438	0.274886
K562_RS09405	sugar kinase	0.368589	0.281993	0.0865952	G	PFAM PfkB domain protein	kdgK	Not_Sig	0.591847	0.125338	1.30708	1.30708	0.38635	0.38635	0.227791
K562_RS09410	hypothetical protein	-0.542752	0.120047	-0.662799	N/A	0	0	Not_Sig	0.0579065	-1.15607	-4.52114	4.52114	2.17669	-2.17669	1.23727
K562_RS09415	cystathionine beta-lyase	-1.3046	-0.90968	-0.394919	E	cystathionine beta-lyase	metC	Not_Sig	0.333627	-0.698018	1.43413	1.43413	0.520176	0.520176	0.476739
K562_RS09420	phosphoserine phosphatase SerB	-1.19171	-0.228786	-0.962921	E	phosphoserine phosphatase	serB	Sig	0.0248949	-1.66926	5.20883	5.20883	2.38096	2.38096	1.60389
K562_RS09425	LysR family transcriptional regulator	0.0503831	-0.247366	0.297749	K	Transcriptional regulator	0	Not_Sig	0.638375	0.486396	-0.203679	0.203679	-2.29563	2.29563	0.194924
K562_RS09430	zinc-binding alcohol dehydrogenase family protein	-0.036461	0.128763	-0.165224	C	Belongs to the zinc-containing alcohol dehydrogenase family. Quinone oxidoreductase subfamily	0	Not_Sig	0.457371	-0.305255	-0.283163	0.283163	-1.82029	1.82029	0.339731
K562_RS09435	hypothetical protein	0.290198	-0.234131	0.524328	N/A	0	0	Not_Sig	0.23348	0.873831	-1.23947	1.23947	0.309723	-0.309723	0.631749
K562_RS09445	iron export ABC transporter permease subunit FetB	0.220262	0.3567	-0.136438	S	Uncharacterised protein family (UPF0014)	0	Not_Sig	0.386913	-0.256033	0.6175	0.6175	-0.69549	-0.69549	0.412387
K562_RS09450	ATP-binding cassette domain-containing protein	0.192101	0.459481	-0.26738	S	Abc transporter	0	Not_Sig	0.406329	-0.479935	0.418082	0.418082	-1.25814	-1.25814	0.391123
K562_RS09455	AsmA family protein	0.0600391	0.109294	-0.049255	M	PFAM AsmA family protein	asmA	Not_Sig	0.735147	-0.106956	0.549335	0.549335	-0.864241	-0.864241	0.133626
K562_RS09460	lipocalin-like domain-containing protein	0.132743	-0.157518	0.29026	G	Lipocalin-like domain	0	Not_Sig	0.208347	0.473592	-0.842717	0.842717	-0.24688	0.24688	0.681212
K562_RS09465	ABC-F family ATPase	-0.0704712	-0.563096	0.492625	S	ABC transporter	0	Not_Sig	0.0915969	0.81962	0.12515	0.12515	-2.99828	-2.99828	1.03812
K562_RS09470	hypothetical protein	-0.646861	-2.08664	1.43978	S	Methyltransferase FkbM domain	0	Not_Sig	0.0600753	2.43919	0.310001	0.310001	-1.68966	-1.68966	1.2213
K562_RS09475	hypothetical protein	-0.304811	-0.0516021	-0.253209	S	Phosphotransferase enzyme family	0	Not_Sig	0.48926	-0.455703	5.90694	5.90694	2.56241	2.56241	0.31046
K562_RS09480	4Fe-4S cluster-binding domain-containing protein	0.257776	0.0906489	0.167127	H	4Fe-4S single cluster domain	0	Not_Sig	0.430521	0.263042	2.84367	2.84367	1.50775	1.50775	0.366006
K562_RS09485	asparagine synthase	0.00214982	-0.0954189	0.0975688	E	Asparagine synthase	0	Not_Sig	0.522	0.144102	-0.0225303	0.0225303	-5.47199	5.47199	0.28233
K562_RS09490	glycosyltransferase family 1 protein	0.0235438	0.0550769	-0.0315331	G	UDP-glucoronosyl and UDP-glucosyl transferase	0	Not_Sig	0.907717	-0.0766529	0.427472	0.427472	-1.2261	-1.2261	0.0420493
K562_RS09495	class I SAM-dependent methyltransferase	-0.33223	-0.547719	0.215489	V	Cephalosporin hydroxylase	0	Not_Sig	0.647592	0.345738	0.60657	0.60657	-0.721253	-0.721253	0.188698
K562_RS09500	phosphotransferase	-0.79209	-0.328183	-0.463907	S	Phosphotransferase enzyme family	0	Not_Sig	0.257754	-0.815983	2.41357	2.41357	1.27117	1.27117	0.588795
K562_RS09505	polysaccharide deacetylase family protein	0.623967	0.483522	0.140445	G	Polysaccharide deacetylase	0	Not_Sig	0.0941634	0.217418	1.29046	1.29046	0.367889	0.367889	1.02612
K562_RS09510	hypothetical protein	0.281681	-0.485807	0.767487	N/A	0	0	Not_Sig	0.0888747	1.28962	-0.57982	0.57982	-0.786322	0.786322	1.05122
K562_RS09515	DUF2501 domain-containing protein	-2.1739	-2.65271	0.478808	S	Protein of unknown function (DUF2501)	0	Not_Sig	0.812995	0.795994	0.819502	0.819502	-0.28718	-0.28718	0.0899122
K562_RS09520	hypothetical protein	0.20962	0.151096	0.058524	N/A	0	0	Not_Sig	0.897039	0.0773383	1.38733	1.38733	0.47231	0.47231	0.0471888
K562_RS09525	aldehyde dehydrogenase family protein	0.0542451	-0.233345	0.28759	C	Aldehyde dehydrogenase	betB	Not_Sig	0.417436	0.469025	-0.232468	0.232468	-2.1049	2.1049	0.37941
K562_RS09535	OmpW family protein	-0.179073	-0.543909	0.364836	M	PFAM OmpW family protein	0	Not_Sig	0.0561101	0.601111	0.329233	0.329233	-1.60282	-1.60282	1.25096
K562_RS09540	fimbria/pilus outer membrane usher protein	0.152592	0.157256	-0.00466473	N	outer membrane usher protein	0	Not_Sig	0.967713	-0.0307099	0.970337	0.970337	-0.0434425	-0.0434425	0.0142536
K562_RS09545	fimbria/pilus periplasmic chaperone	-5.71378	-5.03874	-0.675039	M	pili assembly chaperone	0	Not_Sig	0.314068	-1.177	1.13397	1.13397	0.181382	0.181382	0.502977
K562_RS09550	DUF1120 domain-containing protein	-0.978725	-1.16071	0.181989	N	Protein of unknown function (DUF1120)	0	Not_Sig	0.491903	0.288455	0.843209	0.843209	-0.246037	-0.246037	0.308121
K562_RS09555	DUF1289 domain-containing protein	0.412157	0.192617	0.21954	S	Protein of unknown function (DUF1289)	0	Not_Sig	0.471099	0.352665	2.13978	2.13978	1.09746	1.09746	0.326888
K562_RS09560	polyamine ABC transporter substrate-binding protein	-0.392944	-0.018562	-0.374382	P	Required for the activity of the bacterial periplasmic transport system of putrescine	potF	Not_Sig	0.330647	-0.662901	21.1692	21.1692	4.4039	4.4039	0.480635
K562_RS09565	polyamine ABC transporter ATP-binding protein	-0.159725	-0.723844	0.564119	P	Part of the ABC transporter complex PotABCD involved in spermidine putrescine import. Responsible for energy coupling to the transport system	potG	Not_Sig	0.107401	0.941871	0.220662	0.220662	-2.18009	-2.18009	0.96899
K562_RS09570	ABC transporter permease subunit	0.466617	-0.205599	0.672216	P	PFAM binding-protein-dependent transport systems inner membrane component	potH	Sig	0.0127043	1.12671	-2.26955	2.26955	1.1824	-1.1824	1.89605
K562_RS09575	ABC transporter permease subunit	0.964728	0.483338	0.481391	P	PFAM binding-protein-dependent transport systems inner membrane component	potI	Not_Sig	0.411925	0.800411	1.99597	1.99597	0.997091	0.997091	0.385181
K562_RS09585	TIGR01244 family phosphatase	-0.402373	0.58601	-0.988384	S	Pyridine nucleotide-disulphide oxidoreductase	0	Not_Sig	0.101945	-1.7128	-0.686632	0.686632	-0.54239	0.54239	0.991634
K562_RS09590	MBL fold metallo-hydrolase	0.211647	-0.202782	0.414429	P	PFAM beta-lactamase domain protein	0	Not_Sig	0.0717158	0.685911	-1.04372	1.04372	0.0617364	-0.0617364	1.14439
K562_RS09595	sigma 54-interacting transcriptional regulator	0.00828359	0.351612	-0.343329	K	PFAM sigma-54 factor interaction domain-containing protein	0	Not_Sig	0.387352	-0.609802	0.0235589	0.0235589	-5.40759	-5.40759	0.411894
K562_RS09605	helix-turn-helix transcriptional regulator	-0.180956	-0.133523	-0.047433	K	Transcriptional regulator	0	Not_Sig	0.858703	-0.103841	1.35524	1.35524	0.43855	0.43855	0.0661571
K562_RS09610	hypothetical protein	-0.327926	0.706735	-1.03466	N/A	0	0	Not_Sig	0.111849	-1.79193	-0.464001	0.464001	-1.1078	1.1078	0.951367
K562_RS09615	MerR family transcriptional regulator	0.148999	0.262648	-0.113649	K	Transcriptional regulator	0	Not_Sig	0.502999	-0.217065	0.567297	0.567297	-0.817824	-0.817824	0.298433
K562_RS09620	efflux transporter outer membrane subunit	0.343632	0.621677	-0.278046	M	TIGRFAM RND efflux system, outer membrane lipoprotein, NodT family	0	Not_Sig	0.439204	-0.498172	0.552749	0.552749	-0.855303	-0.855303	0.357334
K562_RS09625	efflux RND transporter permease subunit	-0.724008	0.168699	-0.892706	V	Belongs to the resistance-nodulation-cell division (RND) (TC 2.A.6) family	0	Sig	0.0322206	-1.5492	-4.29172	4.29172	2.10156	-2.10156	1.49187
K562_RS09630	efflux RND transporter periplasmic adaptor subunit	0.613617	0.746639	-0.133022	M	Belongs to the membrane fusion protein (MFP) (TC 8.A.1) family	0	Not_Sig	0.214896	-0.250192	0.821838	0.821838	-0.283073	-0.283073	0.667771
K562_RS09635	TetR/AcrR family transcriptional regulator	0.383104	0.567608	-0.184504	K	PFAM regulatory protein TetR	0	Not_Sig	0.648872	-0.338223	0.674945	0.674945	-0.567159	-0.567159	0.187841
K562_RS09640	ClcB-like voltage-gated chloride channel protein	-0.947983	-0.514518	-0.433465	P	chloride channel	clcB	Not_Sig	0.146751	-0.763928	1.84247	1.84247	0.88164	0.88164	0.833419
K562_RS09645	YeiH family putative sulfate export transporter	-0.390946	-0.346416	-0.04453	S	Belongs to the UPF0324 family	0	Not_Sig	0.899102	-0.0988768	1.12855	1.12855	0.174464	0.174464	0.0461911
K562_RS09650	LysR family transcriptional regulator	0.463423	0.296514	0.16691	K	Transcriptional regulator	0	Not_Sig	0.684243	0.262671	1.56291	1.56291	0.644233	0.644233	0.164789
K562_RS09655	TIM barrel protein	0.154406	0.192667	-0.038261	G	PFAM Xylose isomerase domain protein TIM barrel	0	Not_Sig	0.919953	-0.0881572	0.801414	0.801414	-0.319381	-0.319381	0.0362344
K562_RS09665	MFS transporter	-0.219311	-0.519767	0.300457	G	Major facilitator superfamily MFS_1	0	Not_Sig	0.167881	0.491026	0.42194	0.42194	-1.24489	-1.24489	0.774998
K562_RS09670	bifunctional glyoxylate/hydroxypyruvate reductase B	-0.703066	-0.100763	-0.602303	C	D-isomer specific 2-hydroxyacid dehydrogenase	ghrB	Not_tested	NA	-1.05263	6.9774	6.9774	2.80269	2.80269	#VALUE!
K562_RS09675	LacI family DNA-binding transcriptional regulator	0.511001	0.20227	0.308731	K	periplasmic binding protein LacI transcriptional regulator	0	Not_Sig	0.30639	0.505175	2.52633	2.52633	1.33704	1.33704	0.513725
K562_RS09680	YhfC family intramembrane metalloprotease	1.1827	1.28481	-0.102111	S	Putative membrane peptidase family (DUF2324)	0	Not_Sig	0.684403	-0.197336	0.920524	0.920524	-0.119473	-0.119473	0.164688
K562_RS09685	DUF3022 domain-containing protein	-0.145395	0.0833451	-0.22874	S	Protein of unknown function (DUF3022)	0	Not_Sig	0.516876	-0.413863	-1.74449	1.74449	0.802807	-0.802807	0.286613
K562_RS09700	Lrp/AsnC family transcriptional regulator	0.728839	0.671333	0.0575067	K	PFAM regulatory protein AsnC Lrp family	0	Not_Sig	0.906158	0.0755988	1.08566	1.08566	0.118573	0.118573	0.0427959
K562_RS09705	saccharopine dehydrogenase NADP-binding domain-containing protein	0.328891	0.237448	0.0914432	E	Saccharopine dehydrogenase	0	Not_Sig	0.537793	0.133628	1.38511	1.38511	0.469999	0.469999	0.269384
K562_RS09720	magnesium/cobalt transporter CorA	-4.28961	-4.82356	0.533949	P	Mediates influx of magnesium ions	corA	Not_Sig	0.198347	0.890283	0.889304	0.889304	-0.169252	-0.169252	0.702574
K562_RS09725	YciI family protein	-0.0643853	-0.192325	0.12794	S	YciI from Haemophilus influenzae presents crystal structure similarity to a muconolactone isomerase, but does not seem to catalyze any of the	0	Not_Sig	0.72733	0.196035	0.334773	0.334773	-1.57875	-1.57875	0.138269
K562_RS09730	YbaK/EbsC family protein	0.415239	0.115319	0.29992	S	ybak prolyl-trna synthetase associated region	0	Not_Sig	0.0580567	0.490109	3.60078	3.60078	1.84831	1.84831	1.23615
K562_RS09735	energy transducer TonB	-0.0647317	-0.288481	0.22375	M	Interacts with outer membrane receptor proteins that carry out high-affinity binding and energy dependent uptake into the periplasmic space of specific substrates. It could act to transduce energy from the cytoplasmic membrane to specific energy- requiring processes in the outer membrane, resulting in the release into the periplasm of ligands bound by these outer membrane proteins	0	Not_Sig	0.797276	0.359863	0.224388	0.224388	-2.15593	-2.15593	0.0983916
K562_RS09745	biopolymer transporter ExbD	0.304783	-0.185463	0.490245	U	Biopolymer transport protein ExbD/TolR	0	Sig	9.72604e-05	0.815552	-1.64336	1.64336	0.71665	-0.71665	4.01206
K562_RS09750	biopolymer transporter ExbD	0.116001	-0.235148	0.351148	U	Biopolymer transport protein ExbD/TolR	0	Not_Sig	0.509791	0.577706	-0.493311	0.493311	-1.01943	1.01943	0.292608
K562_RS09755	tetratricopeptide repeat protein	-0.0296254	-0.864266	0.834641	S	Tetratricopeptide repeat	0	Sig	0.0287795	1.40444	0.0342781	0.0342781	-4.86657	-4.86657	1.54092
K562_RS09770	TonB-dependent receptor	-0.548049	-0.0597609	-0.488289	P	TonB dependent receptor	0	Not_Sig	0.327039	-0.857673	9.17071	9.17071	3.19703	3.19703	0.4854
K562_RS09775	ABC transporter substrate-binding protein	0.219829	0.103699	0.11613	E	PFAM extracellular solute-binding protein, family 5	0	Not_Sig	0.635082	0.175841	2.11988	2.11988	1.08398	1.08398	0.19717
K562_RS09780	ABC transporter permease subunit	0.445767	-0.106606	0.552374	P	PFAM binding-protein-dependent transport systems inner membrane component	0	Not_tested	NA	0.921787	-4.18144	4.18144	2.064	-2.064	#VALUE!
K562_RS09785	ABC transporter permease	0.312243	-0.482659	0.794902	P	PFAM binding-protein-dependent transport systems inner membrane component	0	Sig	0.00168208	1.33649	-0.646924	0.646924	-0.628333	0.628333	2.77415
K562_RS09790	ABC transporter ATP-binding protein	-0.0624251	0.0891706	-0.151596	P	Belongs to the ABC transporter superfamily	0	Not_Sig	0.16727	-0.281952	-0.700063	0.700063	-0.514443	0.514443	0.776582
K562_RS09795	multidrug efflux RND transporter permease subunit	-1.43369	-1.82312	0.389432	V	transporter, hydrophobe amphiphile efflux-1	0	Not_Sig	0.297445	0.643168	0.786393	0.786393	-0.346678	-0.346678	0.526593
K562_RS09800	hypothetical protein	0.686647	0.692443	-0.00579667	N/A	#N/A	#N/A	Not_Sig	0.993947	-0.0326454	0.991629	0.991629	-0.0121281	-0.0121281	0.00263683
K562_RS09805	TonB-dependent receptor	-1.155	-0.532	-0.623004	P	TonB dependent receptor	0	Not_Sig	0.0859423	-1.08803	2.17106	2.17106	1.1184	1.1184	1.06579
K562_RS09810	AraC family transcriptional regulator	0.379549	-0.030236	0.409785	K	AraC-binding-like domain	0	Not_Sig	0.523586	0.67797	-12.5529	12.5529	3.64994	-3.64994	0.281012
K562_RS09820	Rieske 2Fe-2S domain-containing protein	0.384995	0.307796	0.0771994	P	Ring hydroxylating alpha subunit (catalytic domain)	0	Not_Sig	0.650692	0.109272	1.25081	1.25081	0.322867	0.322867	0.186624
K562_RS09835	SDR family oxidoreductase	0.0849457	-0.218507	0.303453	I	KR domain	0	Not_Sig	0.262058	0.496149	-0.388755	0.388755	-1.36307	1.36307	0.581603
K562_RS09840	dienelactone hydrolase family protein	-1.00445	-0.477015	-0.527434	Q	Carboxymethylenebutenolidase	0	Not_Sig	0.194533	-0.924609	2.1057	2.1057	1.0743	1.0743	0.711008
K562_RS09845	alpha-hydroxy-acid oxidizing protein	0.233497	0.198146	0.0353513	C	Dehydrogenase	mdlB	Not_Sig	0.727128	0.0377147	1.17841	1.17841	0.236842	0.236842	0.138389
K562_RS09850	LysR family transcriptional regulator	-1.61713	-0.401475	-1.21566	K	LysR substrate binding domain	0	Not_Sig	0.0765769	-2.10142	4.02798	4.02798	2.01006	2.01006	1.1159
K562_RS09855	MFS transporter	-1.23664	-0.519906	-0.716737	G	Sugar (and other) transporter	0	Not_Sig	0.443062	-1.2483	2.37859	2.37859	1.25011	1.25011	0.353535
K562_RS09860	organic hydroperoxide resistance protein	0.601694	0.48367	0.118024	O	PFAM OsmC family protein	0	Not_Sig	0.684485	0.179079	1.24402	1.24402	0.315006	0.315006	0.164636
K562_RS09880	GNAT family N-acetyltransferase	0.366478	0.401609	-0.0351311	S	FR47-like protein	0	Not_Sig	0.774171	-0.0828052	0.912524	0.912524	-0.132065	-0.132065	0.111163
K562_RS09885	MarR family transcriptional regulator	-3.12497	-0.769599	-2.35538	K	PFAM regulatory protein, MarR	0	Not_Sig	0.126132	-4.05026	4.06052	4.06052	2.02167	2.02167	0.899174
K562_RS09890	GFA family protein	-1.36165	-0.160131	-1.20152	S	Glutathione-dependent formaldehyde-activating GFA	0	Sig	0.00549885	-2.07725	8.50336	8.50336	3.08803	3.08803	2.25973
K562_RS09895	nitronate monooxygenase	-0.252865	-0.49521	0.242345	S	2-Nitropropane dioxygenase	0	Not_Sig	0.734397	0.39166	0.510621	0.510621	-0.969674	-0.969674	0.134069
K562_RS09900	hypothetical protein	0.145776	0.230995	-0.0852191	N/A	0	0	Not_Sig	0.638344	-0.168452	0.631079	0.631079	-0.664107	-0.664107	0.194945
K562_RS09905	hypothetical protein	0.283718	0.392452	-0.108733	N/A	0	0	Not_Sig	0.600906	-0.20866	0.722938	0.722938	-0.468055	-0.468055	0.221193
K562_RS09910	AAA family ATPase	0.872199	-0.191539	1.06374	S	AAA domain	0	Sig	0.00164359	1.79618	-4.55363	4.55363	2.18702	-2.18702	2.78421
K562_RS09915	RNA ligase family protein	-0.904159	-1.54809	0.643934	L	DNA ligase	0	Sig	0.0356299	1.07835	0.584047	0.584047	-0.775844	-0.775844	1.44819
K562_RS09920	MFS transporter	-0.610542	-0.169988	-0.440554	G	Sugar (and other) transporter	0	Not_Sig	0.287744	-0.77605	3.59167	3.59167	1.84466	1.84466	0.540993
K562_RS09925	LysR family transcriptional regulator	-2.85216	-1.52299	-1.32917	K	LysR substrate binding domain	0	Not_Sig	0.212093	-2.29552	1.87274	1.87274	0.90515	0.90515	0.673473
K562_RS09940	hydroxymethylglutaryl-CoA lyase	-0.0269571	-1.20253	1.17558	E	PFAM pyruvate carboxyltransferase	0	Sig	0.034241	1.98742	0.0224169	0.0224169	-5.47927	-5.47927	1.46545
K562_RS09945	CoA transferase	-0.686972	0.0633619	-0.750334	C	PFAM L-carnitine dehydratase bile acid-inducible protein F	0	Not_Sig	0.313341	-1.30575	-10.842	10.842	3.43856	-3.43856	0.503983
K562_RS09950	D-2-hydroxyacid dehydrogenase	0.241772	-0.205568	0.44734	H	Belongs to the D-isomer specific 2-hydroxyacid dehydrogenase family	hprA	Not_Sig	0.369781	0.742187	-1.17612	1.17612	0.234029	-0.234029	0.432056
K562_RS09955	hypothetical protein	1.52933	1.14357	0.385759	N/A	0	0	Not_Sig	0.507404	0.636888	1.33733	1.33733	0.419355	0.419355	0.294646
K562_RS09960	hypothetical protein	0.762868	1.50634	-0.743476	N/A	0	0	Not_Sig	0.299999	-1.29402	0.506437	0.506437	-0.981545	-0.981545	0.522881
K562_RS09970	sugar ABC transporter permease	0.726057	1.11414	-0.388087	P	PFAM binding-protein-dependent transport systems inner membrane component	0	Sig	0.00526184	-0.686335	0.651673	0.651673	-0.617781	-0.617781	2.27886
K562_RS09980	extracellular solute-binding protein	0.165305	0.113703	0.0516017	S	Bacterial extracellular solute-binding protein	0	Not_Sig	0.852448	0.0655018	1.45383	1.45383	0.539857	0.539857	0.0693319
K562_RS09985	serine hydrolase family protein	1.47346	0.859571	0.613889	S	Serine hydrolase	0	Sig	0.000699694	1.02697	1.71418	1.71418	0.777519	0.777519	3.15509
K562_RS09995	3-keto-5-aminohexanoate cleavage protein	1.8187	1.39238	0.426327	S	beta-keto acid cleavage enzyme	0	Not_Sig	0.219336	0.706255	1.30619	1.30619	0.385361	0.385361	0.658891
K562_RS10000	TauD/TfdA family dioxygenase	1.80521	1.24279	0.562412	Q	Taurine dioxygenase	tauD	Not_Sig	0.274952	0.938952	1.45254	1.45254	0.538576	0.538576	0.560743
K562_RS10005	quinone oxidoreductase	1.84574	1.79443	0.0513021	C	Quinone oxidoreductase	0	Not_Sig	0.931454	0.0649895	1.02859	1.02859	0.0406674	0.0406674	0.0308387
K562_RS10010	universal stress protein	1.86118	1.82885	0.0323228	S	hemerythrin HHE cation binding domain	0	Not_Sig	0.907148	0.0325363	1.01767	1.01767	0.0252752	0.0252752	0.0423218
K562_RS10015	LuxR family transcriptional regulator	1.26726	1.73291	-0.465647	K	LuxR family transcriptional regulator	0	Not_Sig	0.127334	-0.818958	0.731291	0.731291	-0.451482	-0.451482	0.895055
K562_RS10025	glutathione S-transferase N-terminal domain-containing protein	1.55541	2.0424	-0.486987	O	Belongs to the GST superfamily	0	Not_Sig	0.146798	-0.855447	0.761562	0.761562	-0.392967	-0.392967	0.833279
K562_RS10030	MarR family transcriptional regulator	1.73131	2.10814	-0.376824	K	Regulatory protein MarR	0	Not_Sig	0.458147	-0.667075	0.821253	0.821253	-0.284102	-0.284102	0.338995
K562_RS10045	cobalt-precorrin-6A reductase	1.10225	1.18136	-0.0791191	H	PFAM Precorrin-6x reductase CbiJ CobK	cobK	Not_Sig	0.915521	-0.158022	0.933027	0.933027	-0.100009	-0.100009	0.0383316
K562_RS10050	cobalt-precorrin-5B (C(1))-methyltransferase	1.88533	1.34178	0.543551	H	Catalyzes the methylation of C-1 in cobalt-precorrin-5B to form cobalt-precorrin-6A	cbiD	Not_Sig	0.235028	0.906701	1.4051	1.4051	0.490671	0.490671	0.62888
K562_RS10060	precorrin-3B synthase	0.819832	1.02977	-0.209934	C	nitrite sulfite reductase hemoprotein beta-component ferrodoxin domain protein	cobG	Not_Sig	0.168622	-0.381706	0.796134	0.796134	-0.328916	-0.328916	0.773086
K562_RS10070	precorrin-2 C(20)-methyltransferase	0.56138	1.8055	-1.24412	H	PFAM Uroporphyrin-III C tetrapyrrole (Corrin Porphyrin) methyltransferase	cobI	Not_Sig	0.0757811	-2.15009	0.310928	0.310928	-1.68535	-1.68535	1.12044
K562_RS10075	precorrin-3B C(17)-methyltransferase	1.47019	1.33305	0.137145	H	precorrin-3B C17-methyltransferase	cobJ	Not_Sig	0.553816	0.211775	1.10288	1.10288	0.141277	0.141277	0.256635
K562_RS10080	chitinase	1.04446	1.3599	-0.315444	S	Carbohydrate-binding family V XII	0	Not_Sig	0.625738	-0.562121	0.768039	0.768039	-0.380748	-0.380748	0.203608
K562_RS10090	acyl-CoA/acyl-ACP dehydrogenase	1.37269	0.515911	0.856783	I	acyl-CoA dehydrogenase	0	Sig	0.00665972	1.44231	2.66072	2.66072	1.41182	1.41182	2.17654
K562_RS10095	citrate transporter	0.950092	0.49473	0.455363	C	TIGRFAM citrate H symporter, CitMHS family	0	Not_Sig	0.399009	0.755905	1.92043	1.92043	0.941427	0.941427	0.399017
K562_RS10115	low molecular weight protein tyrosine phosphatase family protein	1.10715	1.40619	-0.299036	S	Low molecular weight phosphotyrosine protein phosphatase	0	Not_Sig	0.32825	-0.534064	0.787343	0.787343	-0.344936	-0.344936	0.483795
K562_RS10125	YaiI/YqxD family protein	0.863318	0.660833	0.202485	S	Belongs to the UPF0178 family	0	Not_Sig	0.0907261	0.323502	1.30641	1.30641	0.385607	0.385607	1.04227
K562_RS10130	magnesium chelatase	0.775002	1.13852	-0.363522	H	von Willebrand factor type A domain	0	Not_Sig	0.545382	-0.644331	0.680707	0.680707	-0.554893	-0.554893	0.2633
K562_RS10140	cobaltochelatase subunit CobN	0.418734	0.464788	-0.0460548	H	Cobaltochelatase CobN subunit	cobN	Not_Sig	0.829214	-0.101484	0.900912	0.900912	-0.150541	-0.150541	0.0813334
K562_RS10145	cobalamin biosynthesis protein CobW	0.455946	0.0820856	0.373861	S	cobalamin biosynthesis protein CobW	cobW	Not_Sig	0.425476	0.616542	5.55452	5.55452	2.47366	2.47366	0.371125
K562_RS10150	TonB-dependent siderophore receptor	0.927627	1.01101	-0.0833827	P	TonB-dependent siderophore receptor	0	Not_Sig	0.898239	-0.165312	0.917525	0.917525	-0.12418	-0.12418	0.046608
K562_RS10155	uroporphyrinogen-III C-methyltransferase	1.12735	0.734595	0.392758	H	PFAM Uroporphyrin-III C tetrapyrrole (Corrin Porphyrin) methyltransferase	0	Sig	0.0242111	0.648856	1.53466	1.53466	0.617919	0.617919	1.61599
K562_RS10160	cobalamin biosynthesis protein	1.52039	0.472419	1.04797	H	Cobalamin synthesis G C-terminus	0	Sig	0.0378545	1.76923	3.21832	3.21832	1.68631	1.68631	1.42188
K562_RS10165	cob(I)yrinic acid a	0.560592	0.478877	0.0817151	H	Required for both de novo synthesis of the corrin ring for the assimilation of exogenous corrinoids. Participates in the adenosylation of a variety of incomplete and complete corrinoids	cobO	Not_Sig	0.934674	0.116994	1.17064	1.17064	0.227296	0.227296	0.02934
K562_RS10170	cobyrinate a	-0.468972	-0.742813	0.273841	H	Catalyzes the ATP-dependent amidation of the two carboxylate groups at positions a and c of cobyrinate, using either L-glutamine or ammonia as the nitrogen source	cbiA	Not_Sig	0.667391	0.445515	0.631346	0.631346	-0.663496	-0.663496	0.17562
K562_RS10175	type II toxin-antitoxin system RelE/ParE family toxin	1.3849	0.902001	0.482901	S	Belongs to the RelE toxin family	0	Not_Sig	0.0723827	0.802993	1.53537	1.53537	0.618583	0.618583	1.14036
K562_RS10180	type II toxin-antitoxin system ParD family antitoxin	1.24502	0.967025	0.277996	K	addiction module antidote protein, CC2985 family	0	Not_Sig	0.675099	0.45262	1.28748	1.28748	0.364545	0.364545	0.170632
K562_RS10185	amidohydrolase	0.835426	0.721785	0.11364	S	amidohydrolase	0	Not_Sig	0.764923	0.171583	1.15744	1.15744	0.210942	0.210942	0.116382
K562_RS10190	acetyltransferase	-1.63498	-1.94827	0.313287	J	Siderophore biosynthesis protein domain	0	Not_Sig	0.343861	0.512965	0.839198	0.839198	-0.252918	-0.252918	0.463617
K562_RS10195	malleobactin biosynthesis enzyme MbaF	0.929963	1.28661	-0.356643	F	Formyl transferase	0	Not_Sig	0.252819	-0.632569	0.722803	0.722803	-0.468326	-0.468326	0.597191
K562_RS10200	TonB-dependent siderophore receptor	-0.0623825	-0.828905	0.766523	P	TonB-dependent siderophore receptor	0	Not_Sig	0.485698	1.28797	0.0752589	0.0752589	-3.73199	-3.73199	0.313634
K562_RS10205	lysine N(6)-hydroxylase/L-ornithine N(5)-oxygenase family protein	1.22413	1.7417	-0.517567	Q	L-lysine 6-monooxygenase (NADPH-requiring)	pvdA	Not_Sig	0.606188	-0.907736	0.702838	0.702838	-0.508736	-0.508736	0.217393
K562_RS10210	acetyltransferase	-0.117178	0.390219	-0.507397	J	Siderophore biosynthesis protein domain	0	Not_Sig	0.252354	-0.890347	-0.300289	0.300289	-1.73558	1.73558	0.597989
K562_RS10215	non-ribosomal peptide synthetase	0.667295	0.83243	-0.165134	Q	amino acid adenylation domain protein	orbJ	Not_Sig	0.665928	-0.305102	0.801624	0.801624	-0.319003	-0.319003	0.176573
K562_RS10220	non-ribosomal peptide synthetase	0.410939	0.361121	0.049818	Q	amino acid adenylation domain protein	0	Not_Sig	0.915345	0.0624518	1.13795	1.13795	0.186442	0.186442	0.038415
K562_RS10230	iron-siderophore ABC transporter substrate-binding protein	0.621233	0.88834	-0.267107	P	PFAM periplasmic binding protein	0	Not_Sig	0.527506	-0.479468	0.699319	0.699319	-0.515978	-0.515978	0.277773
K562_RS10235	siderophore-iron reductase FhuF	0.282142	-0.842447	1.12459	S	Iron reductase	fhuF	Not_Sig	0.0762462	1.90023	-0.334907	0.334907	-1.57817	1.57817	1.11778
K562_RS10245	ATP-binding cassette domain-containing protein	0.4649	0.597967	-0.133067	P	abc transporter	0	Not_Sig	0.866386	-0.250268	0.777468	0.777468	-0.363145	-0.363145	0.0622884
K562_RS10250	TauD/TfdA family dioxygenase	0.69124	-0.694238	1.38548	Q	PFAM Taurine catabolism dioxygenase TauD TfdA	0	Sig	0.00406342	2.34634	-0.995682	0.995682	-0.00624335	0.00624335	2.39111
K562_RS10255	MbtH family NRPS accessory protein	0.9161	0.230992	0.685108	S	PFAM MbtH domain protein	mbtH	Not_Sig	0.436749	1.14875	3.96593	3.96593	1.98766	1.98766	0.359768
K562_RS10260	RNA polymerase factor sigma-70	0.52639	0.980937	-0.454547	K	PFAM sigma-70 region 2 domain protein	0	Not_Sig	0.218917	-0.799977	0.53662	0.53662	-0.898028	-0.898028	0.659721
K562_RS10270	hypothetical protein	0.996681	1.19736	-0.200678	N/A	#N/A	#N/A	Not_Sig	0.201017	-0.365879	0.8324	0.8324	-0.264652	-0.264652	0.696767
K562_RS10275	ATP-binding protein	0.820298	0.174778	0.645519	T	PhoQ Sensor	0	Not_Sig	0.0519552	1.08106	4.69336	4.69336	2.23062	2.23062	1.28437
K562_RS10285	VTT domain-containing protein	0.90647	0.622526	0.283944	S	FtsZ-dependent cytokinesis	0	Not_Sig	0.458081	0.462791	1.45612	1.45612	0.542125	0.542125	0.339058
K562_RS10290	phospholipid methyltransferase	0.366656	0.645956	-0.2793	I	Phospholipid N-methyltransferase	0	Not_Sig	0.388745	-0.500316	0.567618	0.567618	-0.817008	-0.817008	0.410336
K562_RS10295	hypothetical protein	0.743367	0.709082	0.0342847	S	HAF family	0	Not_Sig	0.91674	0.0358909	1.04835	1.04835	0.0681216	0.0681216	0.037754
K562_RS10300	fimbrial protein	0.691183	1.03425	-0.343068	N	Fimbrial protein	0	Sig	0.0136434	-0.609355	0.668294	0.668294	-0.581446	-0.581446	1.86508
K562_RS10305	molecular chaperone	1.1445	0.785707	0.358792	M	Pili assembly chaperone	0	Not_Sig	0.121738	0.590775	1.45665	1.45665	0.542652	0.542652	0.914572
K562_RS10310	fimbria/pilus outer membrane usher protein	0.44425	-0.0441428	0.488393	U	outer membrane usher protein	0	Not_Sig	0.320796	0.812385	-10.0639	10.0639	3.33112	-3.33112	0.493771
K562_RS10315	type 1 fimbrial protein	-0.15335	-2.9278	2.77445	N	fimbrial protein	fimA	Not_Sig	0.115895	4.72139	0.0523773	0.0523773	-4.25492	-4.25492	0.935935
K562_RS10320	hypothetical protein	-1.91236	-0.994018	-0.918347	N/A	#N/A	#N/A	Not_Sig	0.531672	-1.59304	1.92387	1.92387	0.944014	0.944014	0.274356
K562_RS10340	TetR family transcriptional regulator	1.3093	1.32984	-0.0205443	K	PFAM regulatory protein TetR	0	Not_Sig	0.894174	-0.0578628	0.984551	0.984551	-0.0224616	-0.0224616	0.0485782
K562_RS10345	M23 family metallopeptidase	1.73119	1.64146	0.0897318	M	peptidase	0	Not_Sig	0.375527	0.130702	1.05467	1.05467	0.0767859	0.0767859	0.425359
K562_RS10350	amino acid ABC transporter permease	1.89355	0.996595	0.896956	P	amino acid ABC transporter	0	Not_Sig	0.354932	1.511	1.90002	1.90002	0.926015	0.926015	0.449854
K562_RS10355	amino acid ABC transporter permease	1.29666	1.42226	-0.125599	P	amino acid ABC transporter	0	Not_Sig	0.629663	-0.237498	0.911691	0.911691	-0.133383	-0.133383	0.200892
K562_RS10360	ABC transporter substrate-binding protein	1.51432	0.717954	0.796368	E	Amino acid ABC transporter substrate-binding protein	0	Sig	0.0155337	1.339	2.10922	2.10922	1.07671	1.07671	1.80872
K562_RS10365	MFS transporter	0.427116	0.725103	-0.297987	E	TIGRFAM metabolite H symporter, major facilitator superfamily (MFS)	kgtP	Not_Sig	0.656421	-0.532271	0.589042	0.589042	-0.763558	-0.763558	0.182818
K562_RS10370	SpoVR family protein	1.38305	0.392086	0.99096	S	PFAM SpoVR family protein	spoVR	Not_Sig	0.0894955	1.67174	3.52741	3.52741	1.81861	1.81861	1.0482
K562_RS10375	YeaH/YhbH family protein	1.59391	1.14803	0.445875	S	Belongs to the UPF0229 family	0	Not_Sig	0.129138	0.739682	1.38838	1.38838	0.473404	0.473404	0.888947
K562_RS10380	PrkA family serine protein kinase	0.604542	1.16812	-0.563581	T	prkA serine kinase	prkA	Not_Sig	0.385393	-0.986418	0.517533	0.517533	-0.950278	-0.950278	0.414097
K562_RS10385	methyl-accepting chemotaxis protein	1.99107	2.07987	-0.0887956	N	histidine kinase HAMP region domain protein	0	Not_Sig	0.835054	-0.174568	0.957307	0.957307	-0.0629462	-0.0629462	0.0782852
K562_RS10390	ribokinase	1.59916	1.60144	-0.00228253	H	Catalyzes the phosphorylation of ribose at O-5 in a reaction requiring ATP and magnesium. The resulting D-ribose-5- phosphate can then be used either for sythesis of nucleotides, histidine, and tryptophan, or as a component of the pentose phosphate pathway	rbsK	Not_Sig	0.996821	-0.0266365	0.998575	0.998575	-0.00205773	-0.00205773	0.00138281
K562_RS10395	LacI family DNA-binding transcriptional regulator	0.970554	0.861212	0.109342	K	periplasmic binding protein LacI transcriptional regulator	0	Not_Sig	0.776906	0.164233	1.12696	1.12696	0.17244	0.17244	0.109632
K562_RS10400	ABC transporter permease	-0.634526	-0.352997	-0.281529	G	Belongs to the binding-protein-dependent transport system permease family	rbsC	Not_Sig	0.706108	-0.504128	1.79754	1.79754	0.846023	0.846023	0.151129
K562_RS10405	sugar ABC transporter ATP-binding protein	1.2466	1.24712	-0.000521929	G	ABC transporter	0	Not_Sig	0.998614	-0.023626	0.999581	0.999581	-0.000603903	-0.000603903	0.000602145
K562_RS10410	sugar ABC transporter substrate-binding protein	1.35067	1.17553	0.175138	G	PFAM periplasmic binding protein LacI transcriptional regulator	rbsB	Not_Sig	0.557961	0.276741	1.14899	1.14899	0.200362	0.200362	0.253396
K562_RS10415	CysB family HTH-type transcriptional regulator	1.29023	1.0631	0.227134	K	Transcriptional regulator	cbl	Not_Sig	0.445943	0.36565	1.21365	1.21365	0.279357	0.279357	0.35072
K562_RS10420	sulfate ABC transporter ATP-binding protein	1.44994	1.05074	0.399208	P	Part of the ABC transporter complex CysAWTP involved in sulfate thiosulfate import. Responsible for energy coupling to the transport system	cysA	Not_Sig	0.221158	0.659884	1.37993	1.37993	0.464597	0.464597	0.655297
K562_RS10425	sulfate ABC transporter permease subunit CysW	0.497404	0.812276	-0.314872	P	sulfate ABC transporter	cysW	Not_Sig	0.0891179	-0.561143	0.612358	0.612358	-0.707552	-0.707552	1.05003
K562_RS10430	sulfate ABC transporter permease subunit CysT	1.8998	1.65589	0.243909	P	sulfate ABC transporter, inner membrane subunit CysT	cysT	Not_Sig	0.260197	0.394335	1.1473	1.1473	0.198241	0.198241	0.584698
K562_RS10435	sulfate ABC transporter substrate-binding protein	1.04454	0.631567	0.412976	P	Sulfate ABC transporter, periplasmic sulfate-binding protein	cysP	Not_Sig	0.135448	0.683426	1.65389	1.65389	0.725864	0.725864	0.868227
K562_RS10450	DUF2939 domain-containing protein	0.496123	1.40982	-0.913698	S	Protein of unknown function (DUF2939)	0	Not_Sig	0.0603728	-1.58509	0.351905	0.351905	-1.50674	-1.50674	1.21916
K562_RS10455	universal stress protein	0.872653	0.684512	0.188141	T	Belongs to the universal stress protein A family	0	Not_Sig	0.358405	0.298974	1.27485	1.27485	0.350331	0.350331	0.445626
K562_RS10460	nodulation factor ABC transporter ATP-binding protein NodI	-0.1485	-0.250147	0.101647	P	Part of the ABC transporter complex NodIJ involved in the export of the nodulation factors (Nod factors), the bacterial signal molecules that induce symbiosis and subsequent nodulation induction. Nod factors are LCO (lipo-chitin oligosaccharide), a modified beta-1,4-linked N-acetylglucosamine oligosaccharide. This subunit is responsible for energy coupling to the transport system	nodI	Not_Sig	0.875109	0.151076	0.593651	0.593651	-0.752313	-0.752313	0.0579379
K562_RS10465	ABC transporter permease	0.982587	1.19535	-0.212767	V	Transport permease protein	nodJ	Not_Sig	0.636188	-0.386551	0.822005	0.822005	-0.282781	-0.282781	0.196414
K562_RS10470	hypothetical protein	0.480328	0.560168	-0.0798402	N/A	0	0	Not_Sig	0.885283	-0.159255	0.857471	0.857471	-0.22184	-0.22184	0.0529178
K562_RS10475	permease	0.798396	0.825662	-0.0272664	S	Predicted permease	0	Not_Sig	0.869572	-0.0693572	0.966976	0.966976	-0.0484476	-0.0484476	0.0606943
K562_RS10480	tRNA 2-selenouridine(34) synthase MnmH	0.901024	1.19283	-0.291809	H	Catalyzes the transfer of selenium from selenophosphate for conversion of 2-thiouridine to 2-selenouridine at the wobble position in tRNA	selU	Not_Sig	0.302642	-0.521707	0.755365	0.755365	-0.404755	-0.404755	0.519071
K562_RS10485	LysR family transcriptional regulator	0.857359	0.588385	0.268973	K	regulatory protein LysR	0	Not_Sig	0.612268	0.437192	1.45714	1.45714	0.543137	0.543137	0.213058
K562_RS10490	M20 family metallopeptidase	0.55579	0.606888	-0.0510981	E	peptidase dimerisation domain protein	0	Not_Sig	0.862603	-0.110108	0.915803	0.915803	-0.126891	-0.126891	0.064189
K562_RS10495	MFS transporter	0.794461	0.810611	-0.0161501	P	Major facilitator Superfamily	0	Not_Sig	0.944169	-0.0503491	0.980077	0.980077	-0.0290336	-0.0290336	0.0249501
K562_RS10500	NADP(H)-dependent aldo-keto reductase	-2.12698	-1.89682	-0.230157	C	aldo keto reductase	0	Not_Sig	0.837914	-0.416285	1.12134	1.12134	0.165221	0.165221	0.0768005
K562_RS10505	PaaI family thioesterase	-0.213644	-0.106629	-0.107015	Q	Thioesterase superfamily	0	Not_Sig	0.647002	-0.205722	2.00362	2.00362	1.00261	1.00261	0.189094
K562_RS10510	helix-turn-helix transcriptional regulator	0.763469	0.92891	-0.165441	K	HxlR-like helix-turn-helix	0	Not_Sig	0.610474	-0.305625	0.821898	0.821898	-0.282969	-0.282969	0.214333
K562_RS10515	phospholipase D family protein	-0.813845	-1.05764	0.243794	I	PLD-like domain	nuc	Not_Sig	0.571761	0.394138	0.769492	0.769492	-0.378022	-0.378022	0.242785
K562_RS10525	sensor domain-containing diguanylate cyclase	1.04259	0.42496	0.617633	T	Diguanylate cyclase	0	Not_Sig	0.125048	1.03338	2.45339	2.45339	1.29478	1.29478	0.902924
K562_RS10530	VOC family protein	-0.253979	-1.06554	0.811558	S	Glyoxalase bleomycin resistance protein dioxygenase	0	Not_Sig	0.0520966	1.36497	0.238358	0.238358	-2.0688	-2.0688	1.28319
K562_RS10550	DUF695 domain-containing protein	0.765879	0.00614073	0.759738	S	Family of unknown function (DUF695)	0	Not_Sig	0.240679	1.27637	124.721	124.721	6.96256	6.96256	0.618561
K562_RS10555	hypothetical protein	0.655553	0.168499	0.487054	N/A	#N/A	#N/A	Not_Sig	0.242872	0.810095	3.89055	3.89055	1.95997	1.95997	0.614623
K562_RS10560	hypothetical protein	0.292514	-0.00411056	0.296624	N/A	#N/A	#N/A	Not_Sig	0.221813	0.484473	-71.1615	71.1615	6.15302	-6.15302	0.654014
K562_RS10565	hypothetical protein	-0.92241	-1.41402	0.491614	N/A	0	0	Not_Sig	0.284255	0.817892	0.65233	0.65233	-0.616327	-0.616327	0.546292
K562_RS10570	GNAT family N-acetyltransferase	0.204851	0.139056	0.0657951	K	PFAM GCN5-related N-acetyltransferase	0	Not_Sig	0.874745	0.0897715	1.47316	1.47316	0.55891	0.55891	0.0581185
K562_RS10575	hypothetical protein	0.242406	-0.440537	0.682943	N/A	#N/A	#N/A	Not_Sig	0.357312	1.14505	-0.550252	0.550252	-0.861836	0.861836	0.446952
K562_RS10585	tRNA dihydrouridine(20/20a) synthase DusA	-0.119724	-0.173468	0.0537433	J	Catalyzes the synthesis of 5,6-dihydrouridine (D), a modified base found in the D-loop of most tRNAs, via the reduction of the C5-C6 double bond in target uridines. Specifically modifies U20 and U20a in tRNAs	dusA	Not_Sig	0.889361	0.0691638	0.690183	0.690183	-0.53495	-0.53495	0.0509219
K562_RS10590	hypothetical protein	0.403243	0.0410528	0.362191	N/A	0	0	Not_Sig	0.296261	0.596587	9.82255	9.82255	3.2961	3.2961	0.528325
K562_RS10610	aliphatic sulfonate ABC transporter permease SsuC	0.908796	0.0177393	0.891057	P	PFAM binding-protein-dependent transport systems inner membrane component	ssuC	Not_Sig	0.287443	1.50091	51.2308	51.2308	5.67894	5.67894	0.541448
K562_RS10615	FMNH2-dependent alkanesulfonate monooxygenase	0.478737	0.186931	0.291806	C	Catalyzes the desulfonation of aliphatic sulfonates	ssuD	Not_Sig	0.137644	0.476235	2.56104	2.56104	1.35673	1.35673	0.861243
K562_RS10620	hypothetical protein	0.654787	0.183129	0.471658	N/A	0	0	Sig	0.0104654	0.783769	3.57556	3.57556	1.83817	1.83817	1.98024
K562_RS10625	enoyl-CoA hydratase/isomerase family protein	-0.0265044	1.14619	-1.1727	I	enoyl-CoA hydratase	0	Sig	0.00142826	-2.02796	-0.0231239	0.0231239	-5.43447	5.43447	2.84519
K562_RS10630	multidrug efflux SMR transporter	0.522044	-0.130919	0.652963	P	Small multidrug resistance protein	emrE	Not_Sig	0.410891	1.09379	-3.98753	3.98753	1.99549	-1.99549	0.386274
K562_RS10635	heme-degrading domain-containing protein	0.896039	0.451694	0.444345	S	Belongs to the UPF0303 family	0	Not_Sig	0.343364	0.737065	1.98373	1.98373	0.988215	0.988215	0.464245
K562_RS10645	NUDIX hydrolase	0.326337	0.167217	0.159121	F	Belongs to the Nudix hydrolase family	0	Not_Sig	0.286166	0.249352	1.95158	1.95158	0.964646	0.964646	0.543382
K562_RS10650	leucyl/phenylalanyl-tRNA--protein transferase	0.570301	-0.0314222	0.601723	O	Functions in the N-end rule pathway of protein degradation where it conjugates Leu, Phe and, less efficiently, Met from aminoacyl-tRNAs to the N-termini of proteins containing an N-terminal arginine or lysine	aat	Not_Sig	0.413463	1.00617	-18.1496	18.1496	4.18187	-4.18187	0.383563
K562_RS10655	arginyltransferase	-0.772412	-0.495291	-0.277121	O	May conjugate Arg from its aminoacyl-tRNA to the N- termini of proteins containing an N-terminal aspartate or glutamate	ate	Not_Sig	0.483101	-0.496591	1.55951	1.55951	0.641094	0.641094	0.315962
K562_RS10660	quinone-dependent dihydroorotate dehydrogenase	-0.632337	0.1462	-0.778537	F	Catalyzes the conversion of dihydroorotate to orotate with quinone as electron acceptor	pyrD	Not_tested	NA	-1.35398	-4.32514	4.32514	2.11275	-2.11275	#VALUE!
K562_RS10665	cystine ABC transporter substrate-binding protein	0.112955	-0.882143	0.995099	E	belongs to the bacterial solute-binding protein 3 family	0	Not_Sig	0.333875	1.67882	-0.128046	0.128046	-2.96526	2.96526	0.476416
K562_RS10670	amino acid ABC transporter permease	0.172254	-0.465432	0.637686	P	ABC transporter	0	Not_Sig	0.159703	1.06767	-0.370095	0.370095	-1.43403	1.43403	0.796686
K562_RS10680	minor capsid protein	-0.198008	-0.0328498	-0.165158	L	head morphogenesis	0	Not_Sig	0.426929	-0.305142	6.02767	6.02767	2.5916	2.5916	0.369644
K562_RS10685	hypothetical protein	-0.803259	-0.88753	0.0842708	N/A	#N/A	#N/A	Not_Sig	0.880769	0.121364	0.90505	0.90505	-0.14393	-0.14393	0.0551379
K562_RS10690	DUF935 family protein	0.0822307	0.123886	-0.0416552	S	Protein of unknown function (DUF935)	0	Not_Sig	0.772132	-0.093961	0.663762	0.663762	-0.591263	-0.591263	0.112309
K562_RS10695	phage terminase large subunit	-1.22382	-0.951189	-0.272634	S	TIGRFAM Phage	0	Not_Sig	0.359964	-0.488919	1.28662	1.28662	0.363591	0.363591	0.443741
K562_RS10700	DUF1804 family protein	0.635205	0.123574	0.511631	L	Protein of unknown function (DUF1804)	0	Not_Sig	0.214917	0.85212	5.14029	5.14029	2.36185	2.36185	0.66773
K562_RS10705	hypothetical protein	-0.120688	-0.243503	0.122815	N/A	#N/A	#N/A	Not_Sig	0.670828	0.187271	0.495633	0.495633	-1.01266	-1.01266	0.173389
K562_RS10725	lytic transglycosylase domain-containing protein	-2.99134	-0.908893	-2.08245	M	Transglycosylase SLT domain	0	Sig	0.0269912	-3.58357	3.29119	3.29119	1.71861	1.71861	1.56878
K562_RS10730	putative holin	-0.54281	-0.361393	-0.181417	S	Putative 2/3 transmembrane domain holin	0	Not_Sig	0.5425	-0.332943	1.50199	1.50199	0.586878	0.586878	0.265601
K562_RS10735	hypothetical protein	-1.01277	-0.906163	-0.106602	N/A	#N/A	#N/A	Not_Sig	0.652505	-0.205016	1.11764	1.11764	0.160457	0.160457	0.185416
K562_RS10740	hypothetical protein	-0.661617	-1.0361	0.374485	N/A	#N/A	#N/A	Not_Sig	0.0623465	0.61761	0.638564	0.638564	-0.647098	-0.647098	1.20519
K562_RS10755	hypothetical protein	-0.171518	0.276004	-0.447522	N/A	0	0	Not_Sig	0.366525	-0.787965	-0.621431	0.621431	-0.686335	0.686335	0.435896
K562_RS10760	Mu transposase C-terminal domain-containing protein	0.114135	0.27693	-0.162795	L	Mu transposase, C-terminal	0	Not_Sig	0.689757	-0.301101	0.412145	0.412145	-1.27878	-1.27878	0.161304
K562_RS10765	AAA family ATPase	0.246325	-0.260573	0.506898	L	AAA domain	0	Not_Sig	0.373304	0.844026	-0.945321	0.945321	-0.081124	0.081124	0.427937
K562_RS10780	hypothetical protein	-0.633691	0.44664	-1.08033	N/A	0	0	Sig	0.0104866	-1.87002	-1.41879	1.41879	0.504666	-0.504666	1.97936
K562_RS10805	hypothetical protein	-0.206998	0.169621	-0.376619	N/A	0	0	Not_Sig	0.193077	-0.666726	-1.22035	1.22035	0.287298	-0.287298	0.714269
K562_RS10820	regulatory protein GemA	0.281715	-0.0559094	0.337624	S	Protein of unknown function (DUF1018)	0	Not_Sig	0.714536	0.55458	-5.03877	5.03877	2.33307	-2.33307	0.145976
K562_RS10825	hypothetical protein	-0.818963	-1.37977	0.560803	S	PFAM Mor transcription activator	0	Not_Sig	0.329379	0.9362	0.593552	0.593552	-0.752553	-0.752553	0.482304
K562_RS10830	hypothetical protein	-0.970151	-0.790115	-0.180036	N/A	0	0	Not_Sig	0.493624	-0.330582	1.22786	1.22786	0.296147	0.296147	0.306604
K562_RS10840	hypothetical protein	-1.11466	-1.65444	0.539782	N/A	0	0	Not_Sig	0.310892	0.900256	0.673737	0.673737	-0.569742	-0.569742	0.50739
K562_RS10845	hypothetical protein	0.0849477	0.0166693	0.0682784	N/A	#N/A	#N/A	Not_Sig	0.683185	0.0940178	5.09606	5.09606	2.34938	2.34938	0.165462
K562_RS10850	DUF1320 family protein	-0.150267	-2.11896	1.96869	N/A	#N/A	#N/A	Sig	0.0120535	3.34359	0.0709156	0.0709156	-3.81775	-3.81775	1.91889
K562_RS10855	phage virion morphogenesis protein	-0.228056	-0.79489	0.566834	S	Phage virion morphogenesis family	0	Not_Sig	0.312275	0.946513	0.286903	0.286903	-1.80137	-1.80137	0.505463
K562_RS10860	DUF1834 family protein	0.103379	-0.0741858	0.177564	N/A	0	0	Not_Sig	0.268408	0.280889	-1.39351	1.39351	0.478722	-0.478722	0.571204
K562_RS10870	tail sheath protein	-0.268037	-0.446014	0.177977	S	COG4386 Mu-like prophage tail sheath protein gpL	0	Not_Sig	0.509118	0.281596	0.60096	0.60096	-0.734659	-0.734659	0.293182
K562_RS10875	hypothetical protein	-4.22988	-0.084955	-4.14492	N/A	#N/A	#N/A	Sig	0.0194141	-7.11026	49.7897	49.7897	5.63777	5.63777	1.71188
K562_RS10885	phage tail tape measure protein	-0.80742	0.323463	-1.13088	S	amidase activity	0	Sig	0.0458392	-1.95646	-2.49618	2.49618	1.31972	-1.31972	1.33876
K562_RS10890	DNA circularization N-terminal domain-containingprotein	-1.37595	-1.63138	0.255424	S	DNA circularisation protein N-terminus	0	Not_Sig	0.413793	0.414024	0.84343	0.84343	-0.245659	-0.245659	0.383217
K562_RS10895	hypothetical protein	0.160063	0.114259	0.0458041	S	Tail protein	0	Not_Sig	0.841251	0.0555884	1.40088	1.40088	0.486334	0.486334	0.0750745
K562_RS10905	phage GP46 family protein	-0.521344	0.115414	-0.636759	S	Phage protein GP46	0	Not_Sig	0.0534327	-1.11155	-4.51715	4.51715	2.17541	-2.17541	1.27219
K562_RS10910	baseplate J/gp47 family protein	-0.132224	-0.115713	-0.0165107	S	Baseplate J family protein	0	Not_Sig	0.966806	-0.0509657	1.14269	1.14269	0.19243	0.19243	0.0146605
K562_RS10915	DUF2313 domain-containing protein	-0.332453	0.0292001	-0.361653	S	Uncharacterised protein conserved in bacteria (DUF2313)	0	Not_Sig	0.100871	-0.641135	-11.3854	11.3854	3.50911	-3.50911	0.996233
K562_RS10920	hypothetical protein	-1.4564	-1.14133	-0.315071	M	tail collar domain protein	0	Not_Sig	0.465316	-0.561483	1.27606	1.27606	0.351691	0.351691	0.332252
K562_RS10925	hypothetical protein	-0.566624	-0.644058	0.0774333	N/A	#N/A	#N/A	Not_Sig	0.743329	0.109672	0.879773	0.879773	-0.184797	-0.184797	0.128819
K562_RS10930	hypothetical protein	0.211576	0.0576727	0.153903	N/A	0	0	Not_Sig	0.530673	0.240429	3.66855	3.66855	1.87521	1.87521	0.275173
K562_RS10935	Gfo/Idh/MocA family oxidoreductase	-0.0847729	0.178095	-0.262868	N/A	#N/A	#N/A	Not_Sig	0.435109	-0.47222	-0.475997	0.475997	-1.07097	1.07097	0.361402
K562_RS10940	FadR family transcriptional regulator	-0.127724	0.312642	-0.440366	K	regulatory protein GntR HTH	0	Not_Sig	0.18378	-0.775729	-0.40853	0.40853	-1.29148	1.29148	0.735702
K562_RS10950	N-acetylmuramoyl-L-alanine amidase	0.473872	0.057997	0.415875	V	N-Acetylmuramoyl-L-alanine amidase	0	Not_Sig	0.115326	0.688383	8.17062	8.17062	3.03045	3.03045	0.938073
K562_RS10955	23S rRNA (guanosine(2251)-2'-O)-methyltransferase RlmB	0.132123	-0.250174	0.382297	J	Specifically methylates the ribose of guanosine 2251 in 23S rRNA	rlmB	Not_Sig	0.133356	0.630967	-0.528123	0.528123	-0.921054	0.921054	0.874989
K562_RS10960	ribonuclease R	-0.858634	-0.491443	-0.367191	J	3'-5' exoribonuclease that releases 5'-nucleoside monophosphates and is involved in maturation of structured RNAs	rnr	Not_Sig	0.364994	-0.650604	1.74717	1.74717	0.805019	0.805019	0.437715
K562_RS10970	aliphatic sulfonate ABC transporter substrate-binding protein	-0.917002	-0.390882	-0.52612	P	TIGRFAM aliphatic sulfonates family ABC transporter, periplsmic ligand-binding protein	0	Not_Sig	0.084502	-0.922361	2.34598	2.34598	1.23019	1.23019	1.07313
K562_RS10985	ROK family protein	-1.03768	-0.454771	-0.58291	G	PFAM ROK family protein	0	Sig	0.00718396	-1.01947	2.28177	2.28177	1.19015	1.19015	2.14364
K562_RS10990	sugar ABC transporter ATP-binding protein	-0.876081	-2.03144	1.15536	P	import. Responsible for energy coupling to the transport system	rbsA	Not_Sig	0.166804	1.95285	0.431261	0.431261	-1.21337	-1.21337	0.777795
K562_RS10995	ribose ABC transporter permease	-0.486863	-0.593769	0.106906	S	Belongs to the binding-protein-dependent transport system permease family	0	Not_Sig	0.765041	0.160068	0.819954	0.819954	-0.286385	-0.286385	0.116315
K562_RS11000	ABC transporter substrate-binding protein	-0.877025	-0.420737	-0.456288	G	abc transporter	0	Not_Sig	0.53333	-0.802954	2.0845	2.0845	1.0597	1.0597	0.273004
K562_RS11010	SulP family inorganic anion transporter	0.323598	-0.116002	0.4396	P	Sulfate transporter antisigma-factor antagonist STAS	0	Not_Sig	0.0613622	0.728952	-2.78959	2.78959	1.48005	-1.48005	1.2121
K562_RS11015	chromosome partitioning protein ParB	0.415288	0.0138662	0.401421	S	ParB-like nuclease	0	Not_Sig	0.284292	0.663669	29.9497	29.9497	4.90447	4.90447	0.546236
K562_RS11030	TetR family transcriptional regulator	0.2038	-1.50707	1.71087	K	PFAM regulatory protein TetR	0	Sig	0.0223285	2.90273	-0.13523	0.13523	-2.88652	2.88652	1.65114
K562_RS11035	AMP-binding protein	-0.580045	-0.301504	-0.278541	I	PFAM AMP-dependent synthetase and ligase	0	Not_Sig	0.710718	-0.499019	1.92384	1.92384	0.943988	0.943988	0.148302
K562_RS11040	DUF1571 domain-containing protein	0.0210506	-0.985833	1.00688	S	Protein of unknown function (DUF1571)	0	Not_Sig	0.148509	1.69897	-0.0213532	0.0213532	-5.54941	5.54941	0.828247
K562_RS11050	RNA chaperone Hfq	-2.40763	-1.36443	-1.0432	S	RNA chaperone that binds small regulatory RNA (sRNAs) and mRNAs to facilitate mRNA translational regulation in response to envelope stress, environmental stress and changes in metabolite concentrations. Also binds with high specificity to tRNAs	0	Sig	0.0082431	-1.80653	1.76456	1.76456	0.819312	0.819312	2.08391
K562_RS11055	DUF2968 domain-containing protein	0.623297	-0.386055	1.00935	S	Protein of unknown function (DUF2968)	0	Not_Sig	0.0693705	1.70319	-1.61453	1.61453	0.691111	-0.691111	1.15882
K562_RS11060	sigma-54-dependent Fis family transcriptional regulator	-0.589341	-0.802568	0.213227	K	Transcriptional regulator	0	Not_Sig	0.684163	0.34187	0.734319	0.734319	-0.445522	-0.445522	0.164841
K562_RS11065	hypothetical protein	-0.289441	-0.282609	-0.00683245	S	Putative Tad-like Flp pilus-assembly	0	Not_Sig	0.964568	-0.0344165	1.02418	1.02418	0.0344641	0.0344641	0.0156671
K562_RS11075	hypothetical protein	-1.0073	-0.148832	-0.858472	U	SMART Tetratricopeptide domain protein	0	Sig	0.0206435	-1.49066	6.76807	6.76807	2.75874	2.75874	1.68522
K562_RS11080	type II secretion system F family protein	0.497163	-0.528592	1.02576	U	Type II secretion system	0	Not_Sig	0.214683	1.73124	-0.940542	0.940542	-0.0884355	0.0884355	0.668203
K562_RS11085	type II secretion system F family protein	0.255437	-0.270883	0.52632	U	Type II secretion system	0	Not_Sig	0.216275	0.877236	-0.94298	0.94298	-0.0847009	0.0847009	0.664993
K562_RS11090	CpaF family protein	0.409304	0.170071	0.239233	U	type II secretion system protein E	cpaF2	Not_Sig	0.542536	0.386338	2.40666	2.40666	1.26703	1.26703	0.265571
K562_RS11095	fimbrial protein	0.654284	0.487675	0.16661	U	Pilus assembly protein	cpaE2	Not_Sig	0.760182	0.262157	1.34164	1.34164	0.423998	0.423998	0.119083
K562_RS11100	type II and III secretion system protein family protein	0.132572	-0.255846	0.388418	U	Belongs to the GSP D family	cpaC	Not_Sig	0.154292	0.641435	-0.518169	0.518169	-0.948505	0.948505	0.811657
K562_RS11105	Flp pilus assembly protein CpaB	-0.0132241	-0.0952371	0.082013	U	Flp pilus assembly protein RcpC/CpaB	0	Not_Sig	0.794788	0.117503	0.138855	0.138855	-2.84835	-2.84835	0.0997489
K562_RS11110	pilus assembly protein	0.155249	-0.0370412	0.192291	U	TadE-like protein	0	Not_Sig	0.366052	0.30607	-4.19126	4.19126	2.06738	-2.06738	0.436458
K562_RS11115	prepilin peptidase	-0.649414	-0.561775	-0.0876391	N	PFAM peptidase A24A, prepilin type IV	0	Not_Sig	0.611543	-0.17259	1.156	1.156	0.209146	0.209146	0.213573
K562_RS11120	Flp family type IVb pilin	-0.403825	-0.537473	0.133647	U	Flp/Fap pilin component	0	Not_Sig	0.543404	0.205794	0.751341	0.751341	-0.41246	-0.41246	0.264877
K562_RS11125	collagen-like triple helix repeat-containing protein	-0.427568	-0.0515667	-0.376002	U	Bacterial collagen, middle region	0	Not_Sig	0.442037	-0.66567	8.29155	8.29155	3.05164	3.05164	0.354542
K562_RS11130	collagen-like triple helix repeat-containing protein	-1.40134	-0.700822	-0.700514	S	Bacterial collagen, middle region	0	Not_Sig	0.28174	-1.22056	1.99956	1.99956	0.999683	0.999683	0.550151
K562_RS11135	ShlB/FhaC/HecB family hemolysin secretion/activation protein	-0.297036	-0.449281	0.152245	U	PFAM Polypeptide-transport-associated domain protein ShlB-type	0	Not_Sig	0.461741	0.237594	0.661137	0.661137	-0.596978	-0.596978	0.335602
K562_RS11140	DUF2147 domain-containing protein	-0.239004	-0.531329	0.292326	S	Uncharacterized protein conserved in bacteria (DUF2147)	0	Not_Sig	0.594035	0.477123	0.449822	0.449822	-1.15257	-1.15257	0.226188
K562_RS11145	transposase	0.230627	0.111639	0.118989	L	Putative transposase of IS4/5 family (DUF4096)	0	Not_Sig	0.720868	0.180729	2.06583	2.06583	1.04672	1.04672	0.142144
K562_RS11150	cell division protein ZapE	-1.99988	-1.59012	-0.409765	S	PFAM AFG1-family ATPase	0	Not_Sig	0.142561	-0.723403	1.25769	1.25769	0.330782	0.330782	0.845999
K562_RS11155	dihydrolipoyl dehydrogenase	-1.52369	-2.1044	0.58071	C	Dehydrogenase	odhL	Not_Sig	0.275521	0.97024	0.724049	0.724049	-0.465841	-0.465841	0.559845
K562_RS11170	translational GTPase TypA	-1.32096	-1.16392	-0.157039	T	GTP-binding protein	typA	Not_Sig	0.523667	-0.291259	1.13492	1.13492	0.182593	0.182593	0.280945
K562_RS11175	MarR family transcriptional regulator	-0.500784	-0.246089	-0.254694	K	PFAM regulatory protein, MarR	0	Not_Sig	0.52418	-0.458243	2.03497	2.03497	1.02501	1.02501	0.280519
K562_RS11180	efflux transporter outer membrane subunit	-0.032876	0.0142957	-0.0471717	M	TIGRFAM RND efflux system, outer membrane lipoprotein, NodT family	0	Not_Sig	0.800655	-0.103394	-2.29972	2.29972	1.20146	-1.20146	0.0965546
K562_RS11185	HlyD family secretion protein	-0.301958	-0.294323	-0.00763479	V	PFAM secretion protein HlyD family protein	emrA	Not_Sig	0.970086	-0.0357885	1.02594	1.02594	0.0369466	0.0369466	0.0131897
K562_RS11190	DHA2 family efflux MFS transporter permease subunit	-0.645258	-0.900692	0.255434	P	Major facilitator Superfamily	emrB	Not_Sig	0.291206	0.414041	0.716403	0.716403	-0.481158	-0.481158	0.535799
K562_RS11195	tRNA pseudouridine(55) synthase TruB	-0.306262	-0.176298	-0.129964	J	Responsible for synthesis of pseudouridine from uracil- 55 in the psi GC loop of transfer RNAs	truB	Not_Sig	0.537533	-0.244963	1.73718	1.73718	0.796751	0.796751	0.269595
K562_RS11200	30S ribosome-binding factor RbfA	-0.583891	0.188509	-0.7724	J	One of several proteins that assist in the late maturation steps of the functional core of the 30S ribosomal subunit. Associates with free 30S ribosomal subunits (but not with 30S subunits that are part of 70S ribosomes or polysomes). Required for efficient processing of 16S rRNA. May interact with the 5'-terminal helix region of 16S rRNA	rbfA	Not_Sig	0.542282	-1.34348	-3.09741	3.09741	1.63106	-1.63106	0.265775
K562_RS11220	rRNA pseudouridine synthase	-1.42281	-0.528169	-0.894636	J	Belongs to the pseudouridine synthase RsuA family	rluB	Sig	0.00649843	-1.5525	2.69384	2.69384	1.42967	1.42967	2.18719
K562_RS11230	pyridoxal phosphate-dependent aminotransferase	-0.626362	-0.477265	-0.149097	E	aminotransferase class I and II	0	Not_Sig	0.69896	-0.277678	1.3124	1.3124	0.392205	0.392205	0.155548
K562_RS11235	LysR family transcriptional regulator	-0.0737272	-0.712086	0.638359	K	Transcriptional regulator	0	Not_Sig	0.0783422	1.06882	0.103537	0.103537	-3.27178	-3.27178	1.106
K562_RS11240	transposase	0.213846	0.0330583	0.180788	L	transposase	0	Not_Sig	0.466021	0.286401	6.46876	6.46876	2.69349	2.69349	0.331595
K562_RS11245	hypothetical protein	0.32897	0.337293	-0.00832328	N/A	#N/A	#N/A	Not_Sig	0.986321	-0.0369658	0.975323	0.975323	-0.0360475	-0.0360475	0.00598183
K562_RS11250	hypothetical protein	0.200253	0.0291713	0.171082	N/A	0	0	Not_Sig	0.522881	0.269804	6.86472	6.86472	2.7792	2.7792	0.281597
K562_RS11255	YdcF family protein	-0.380617	-0.278419	-0.102198	S	DUF218 domain	0	Not_Sig	0.773516	-0.197485	1.36706	1.36706	0.451081	0.451081	0.111531
K562_RS11260	hypothetical protein	0.0246051	0.526263	-0.501658	N/A	0	0	Not_Sig	0.15877	-0.880534	0.0467543	0.0467543	-4.41876	-4.41876	0.799233
K562_RS11265	hypothetical protein	0.590796	0.21496	0.375836	N/A	0	0	Not_Sig	0.22815	0.61992	2.7484	2.7484	1.45859	1.45859	0.641779
K562_RS11270	antibiotic biosynthesis monooxygenase	0.30476	0.463669	-0.158908	S	Pfam Antibiotic biosynthesis monooxygenase	0	Not_Sig	0.591816	-0.294455	0.657281	0.657281	-0.605419	-0.605419	0.227814
K562_RS11275	outer membrane protein assembly factor BamC	0.0282236	0.196602	-0.168379	M	(Lipo)protein	0	Not_Sig	0.520225	-0.310649	0.143557	0.143557	-2.8003	-2.8003	0.283809
K562_RS11280	tRNA-Pro	-1.19731	-1.6983	0.500984	N/A	#N/A	#N/A	Not_Sig	0.157633	0.833914	0.705008	0.705008	-0.504288	-0.504288	0.802354
K562_RS11285	hypothetical protein	-0.277473	-0.237553	-0.0399207	H	Methyltransferase domain	0	Not_Sig	0.660682	-0.0909952	1.16805	1.16805	0.224102	0.224102	0.180008
K562_RS11290	tyrosine-protein phosphatase	0.527912	0.336353	0.191559	T	Tyrosine phosphatase family	0	Not_Sig	0.372899	0.304819	1.56952	1.56952	0.650322	0.650322	0.428408
K562_RS11295	hypothetical protein	-0.533901	-0.566463	0.032562	N/A	0	0	Not_Sig	0.934043	0.0329452	0.942517	0.942517	-0.0854095	-0.0854095	0.0296332
K562_RS11305	MerR family transcriptional regulator	0.589207	-0.0780122	0.667219	K	PFAM regulatory protein, MerR	0	Not_Sig	0.374124	1.11816	-7.55275	7.55275	2.917	-2.917	0.426984
K562_RS11350	bifunctional (p)ppGpp synthetase/guanosine-3'	-1.03395	-0.82724	-0.206714	I	In eubacteria ppGpp (guanosine 3'-diphosphate 5-' diphosphate) is a mediator of the stringent response that coordinates a variety of cellular activities in response to changes in nutritional abundance	relA	Not_Sig	0.555171	-0.3762	1.24988	1.24988	0.321795	0.321795	0.255573
K562_RS11355	RidA family protein	0.589836	0.793881	-0.204046	J	PFAM Endoribonuclease L-PSP	0	Not_Sig	0.557373	-0.371637	0.742977	0.742977	-0.42861	-0.42861	0.253854
K562_RS11360	alpha/beta hydrolase	-1.33159	-0.859988	-0.471602	S	Alpha beta hydrolase	phaY2	Not_Sig	0.286282	-0.82914	1.54838	1.54838	0.630761	0.630761	0.543206
K562_RS11365	LysR family transcriptional regulator	0.0492179	-0.122652	0.17187	K	Transcriptional regulator	0	Not_Sig	0.46871	0.271151	-0.401283	0.401283	-1.31731	1.31731	0.329095
K562_RS11370	ester cyclase	-0.0268909	0.486681	-0.513572	S	SnoaL-like polyketide cyclase	0	Not_Sig	0.149305	-0.900906	-0.0552537	0.0552537	-4.17779	4.17779	0.825926
K562_RS11375	polysaccharide deacetylase family protein	0.373333	0.537725	-0.164392	G	polysaccharide deacetylase	0	Not_Sig	0.66774	-0.303832	0.694282	0.694282	-0.526405	-0.526405	0.175393
K562_RS11380	SDR family oxidoreductase	1.12893	1.06163	0.0673064	I	short-chain dehydrogenase	0	Not_Sig	0.760506	0.0923558	1.0634	1.0634	0.0886835	0.0886835	0.118897
K562_RS11385	CoA transferase subunit B	1.1866	0.43205	0.754546	I	3-oxoacid CoA-transferase, B subunit	scoB	Not_Sig	0.134454	1.26749	2.74643	2.74643	1.45756	1.45756	0.871425
K562_RS11390	CoA transferase subunit A	0.943166	0.551498	0.391668	I	3-oxoacid CoA-transferase, A subunit	scoA	Sig	1.66744e-06	0.646992	1.71019	1.71019	0.774157	0.774157	5.77795
K562_RS11395	PAS domain-containing protein	0.453396	0.621991	-0.168596	K	PFAM regulatory protein LuxR	0	Not_Sig	0.688368	-0.31102	0.728942	0.728942	-0.456124	-0.456124	0.16218
K562_RS11400	acyl-CoA thioesterase	0.136311	0.210799	-0.0744887	S	Acyl-ACP thioesterase	0	Not_Sig	0.743098	-0.150104	0.646637	0.646637	-0.628973	-0.628973	0.128954
K562_RS11405	SDR family oxidoreductase	0.442296	-0.374398	0.816694	I	short-chain dehydrogenase	0	Not_Sig	0.189404	1.37376	-1.18135	1.18135	0.240437	-0.240437	0.722611
K562_RS11420	MFS transporter	0.61171	0.884776	-0.273066	I	Glycerol acyltransferase	0	Not_Sig	0.388085	-0.489657	0.691373	0.691373	-0.532464	-0.532464	0.411074
K562_RS11425	CBS domain-containing protein	0.954614	0.909306	0.0453077	C	CBS domain containing protein	0	Not_Sig	0.8978	0.0547394	1.04983	1.04983	0.0701511	0.0701511	0.0468202
K562_RS11435	YihY family inner membrane protein	1.48035	1.59999	-0.119638	S	UPF0761 membrane protein	rbn	Not_Sig	0.764911	-0.227306	0.925226	0.925226	-0.112123	-0.112123	0.116389
K562_RS11440	NAD(P)H:quinone oxidoreductase	1.55713	1.71093	-0.153804	S	Belongs to the WrbA family	wrbA	Not_Sig	0.619676	-0.285727	0.910105	0.910105	-0.135895	-0.135895	0.207835
K562_RS11445	DUF2069 domain-containing protein	1.54012	1.20141	0.338719	S	Predicted membrane protein (DUF2069)	0	Not_Sig	0.436158	0.556452	1.28194	1.28194	0.358324	0.358324	0.360356
K562_RS11450	FAD-binding oxidoreductase	0.910631	0.6665	0.244131	C	PFAM FAD linked oxidase domain protein	glcD2	Not_Sig	0.315769	0.394714	1.36629	1.36629	0.450262	0.450262	0.50063
K562_RS11455	metallophosphoesterase	1.04903	0.649906	0.399126	S	Metallophosphoesterase	0	Sig	0.0318152	0.659744	1.61413	1.61413	0.690756	0.690756	1.49737
K562_RS11460	hypothetical protein	-0.370009	0.304914	-0.674923	N/A	#N/A	#N/A	Not_Sig	0.678137	-1.1768	-1.21349	1.21349	0.279158	-0.279158	0.168683
K562_RS11465	LysR family transcriptional regulator	0.268787	-0.513328	0.782116	K	Transcriptional regulator	0	Not_Sig	0.119327	1.31463	-0.523617	0.523617	-0.933417	0.933417	0.92326
K562_RS11470	efflux transporter outer membrane subunit	1.47904	1.4229	0.0561431	M	RND efflux system, outer membrane lipoprotein, NodT family	0	Not_Sig	0.876657	0.0732673	1.03946	1.03946	0.05583	0.05583	0.0571702
K562_RS11475	FUSC family protein	0.981743	0.938056	0.0436873	S	Fusaric acid resistance protein	0	Not_Sig	0.7926	0.0519687	1.04657	1.04657	0.0656718	0.0656718	0.100946
K562_RS11485	HlyD family secretion protein	1.66373	1.14699	0.51674	V	Belongs to the membrane fusion protein (MFP) (TC 8.A.1) family	0	Sig	0.000293218	0.860857	1.45052	1.45052	0.53657	0.53657	3.53281
K562_RS11490	MCP four helix bundle domain-containing protein	1.5795	1.12084	0.458664	N	Chemotaxis sensory transducer	0	Not_Sig	0.410149	0.76155	1.40921	1.40921	0.494892	0.494892	0.387059
K562_RS11495	MFS transporter	0.66326	1.19671	-0.533448	P	PFAM major facilitator superfamily MFS_1	fsr	Not_Sig	0.193165	-0.934893	0.554237	0.554237	-0.851425	-0.851425	0.714072
K562_RS11500	5'-methylthioadenosine/adenosylhomocysteine nucleosidase	1.30536	0.884286	0.421078	E	Catalyzes the irreversible cleavage of the glycosidic bond in both 5'-methylthioadenosine (MTA) and S- adenosylhomocysteine (SAH AdoHcy) to adenine and the corresponding thioribose, 5'-methylthioribose and S-ribosylhomocysteine, respectively	pfs	Not_Sig	0.336086	0.697281	1.47618	1.47618	0.561868	0.561868	0.473549
K562_RS11520	DUF4136 domain-containing protein	0.991208	1.09018	-0.0989706	S	Domain of unknown function (DUF4136)	0	Not_Sig	0.634126	-0.191966	0.909216	0.909216	-0.137305	-0.137305	0.197824
K562_RS11525	CHASE2 domain-containing protein	0.701366	0.492056	0.20931	T	Histidine kinase	0	Not_Sig	0.117694	0.335172	1.42538	1.42538	0.511345	0.511345	0.929245
K562_RS11530	FecR domain-containing protein	0.979213	0.723379	0.255834	M	FecR protein	0	Not_Sig	0.390709	0.414724	1.35366	1.35366	0.43687	0.43687	0.408146
K562_RS11535	response regulator transcription factor	0.86477	0.553928	0.310842	K	response regulator	0	Not_Sig	0.116696	0.508784	1.56116	1.56116	0.642617	0.642617	0.932945
K562_RS11540	hypothetical protein	1.09448	1.78996	-0.695472	N/A	0	0	Sig	4.23736e-05	-1.21194	0.611459	0.611459	-0.709673	-0.709673	4.3729
K562_RS11550	LysR family transcriptional regulator	-0.277764	0.381856	-0.65962	K	Transcriptional regulator	0	Not_Sig	0.0780826	-1.15064	-0.727404	0.727404	-0.459171	0.459171	1.10745
K562_RS11555	CoA-acylating methylmalonate-semialdehyde dehydrogenase	0.595768	0.143181	0.452587	C	methylmalonate-semialdehyde dehydrogenase	0	Not_Sig	0.292644	0.751159	4.16095	4.16095	2.05691	2.05691	0.533661
K562_RS11560	MurR/RpiR family transcriptional regulator	1.02321	1.09059	-0.0673744	K	Transcriptional regulator, RpiR family	0	Not_Sig	0.778902	-0.137939	0.938222	0.938222	-0.0919989	-0.0919989	0.108517
K562_RS11565	Gfo/Idh/MocA family oxidoreductase	1.45131	0.386941	1.06437	S	PFAM oxidoreductase domain protein	0	Not_Sig	0.0555405	1.79726	3.75073	3.75073	1.90717	1.90717	1.25539
K562_RS11570	TIM barrel protein	0.613272	0.268195	0.345077	G	Xylose isomerase-like TIM barrel	0	Not_Sig	0.656818	0.567324	2.28666	2.28666	1.19324	1.19324	0.182555
K562_RS11575	Gfo/Idh/MocA family oxidoreductase	0.98625	0.526176	0.460074	C	Involved in the oxidation of myo-inositol (MI) to 2- keto-myo-inositol (2KMI or 2-inosose)	iolG	Sig	0.00476623	0.763961	1.87437	1.87437	0.906408	0.906408	2.32183
K562_RS11580	sugar phosphate isomerase/epimerase	1.12055	0.784668	0.335882	G	Xylose isomerase-like TIM barrel	iolH	Not_Sig	0.132205	0.5516	1.42806	1.42806	0.514052	0.514052	0.878751
K562_RS11585	ABC transporter permease	0.879288	0.920065	-0.0407767	P	Belongs to the binding-protein-dependent transport system permease family	0	Not_Sig	0.832364	-0.0924588	0.955681	0.955681	-0.0653995	-0.0653995	0.0796867
K562_RS11590	sugar ABC transporter ATP-binding protein	-0.906402	0.107402	-1.0138	P	import. Responsible for energy coupling to the transport system	0	Not_Sig	0.0560326	-1.75627	-8.43935	8.43935	3.07713	-3.07713	1.25156
K562_RS11595	sugar ABC transporter substrate-binding protein	0.712262	0.78109	-0.0688283	G	PFAM periplasmic binding protein LacI transcriptional regulator	0	Not_Sig	0.84282	-0.140425	0.911882	0.911882	-0.133081	-0.133081	0.0742652
K562_RS11600	5-dehydro-2-deoxygluconokinase	0.345533	-0.0322321	0.377765	G	PfkB domain protein	iolC	Sig	0.0441083	0.623219	-10.7201	10.7201	3.42225	-3.42225	1.35548
K562_RS11605	3D-(3	0.581231	0.680756	-0.0995245	E	Belongs to the TPP enzyme family	iolD	Not_Sig	0.831249	-0.192914	0.853803	0.853803	-0.228025	-0.228025	0.0802691
K562_RS11610	myo-inosose-2 dehydratase	0.446156	0.580205	-0.134049	G	PFAM Xylose isomerase domain protein TIM barrel	iolE	Not_Sig	0.560985	-0.251948	0.768963	0.768963	-0.379014	-0.379014	0.251049
K562_RS11615	5-deoxy-glucuronate isomerase	0.173518	0.141884	0.0316343	G	PFAM Myo-inositol catabolism IolB domain protein	iolB	Not_Sig	0.932639	0.0313589	1.22296	1.22296	0.290377	0.290377	0.0302865
K562_RS11620	heme-degrading domain-containing protein	1.07289	1.3443	-0.271417	S	posttranslational protein targeting to endoplasmic reticulum membrane	0	Not_Sig	0.234988	-0.486838	0.798098	0.798098	-0.325361	-0.325361	0.628954
K562_RS11625	glucose 1-dehydrogenase	0.812215	0.65992	0.152295	I	Short-chain dehydrogenase reductase (SDR)	0	Not_Sig	0.344499	0.23768	1.23078	1.23078	0.299571	0.299571	0.462812
K562_RS11630	ABC transporter ATP-binding protein	-1.0699	0.186271	-1.25618	E	abc transporter	0	Not_Sig	0.0985817	-2.17071	-5.7438	5.7438	2.52201	-2.52201	1.0062
K562_RS11635	ABC transporter ATP-binding protein	0.769	0.557448	0.211552	E	ABC transporter	0	Not_Sig	0.533286	0.339005	1.3795	1.3795	0.464146	0.464146	0.27304
K562_RS11640	branched-chain amino acid ABC transporter permease	1.68626	1.22681	0.459455	P	Belongs to the binding-protein-dependent transport system permease family	0	Not_Sig	0.211537	0.762903	1.37451	1.37451	0.45892	0.45892	0.674614
K562_RS11645	branched-chain amino acid ABC transporter permease	0.800602	1.31108	-0.510476	E	Belongs to the binding-protein-dependent transport system permease family	0	Not_Sig	0.463099	-0.895612	0.610644	0.610644	-0.711596	-0.711596	0.334326
K562_RS11650	acyl-CoA thioesterase	0.651483	0.92981	-0.278327	S	PFAM thioesterase superfamily protein	0	Not_Sig	0.055958	-0.498653	0.700662	0.700662	-0.513209	-0.513209	1.25214
K562_RS11655	NUDIX domain-containing protein	1.46834	2.32815	-0.859809	L	PFAM NUDIX hydrolase	0	Sig	0.0132425	-1.49295	0.630689	0.630689	-0.664998	-0.664998	1.87803
K562_RS11660	YbfB/YjiJ family MFS transporter	1.13743	1.13666	0.000772365	P	Major facilitator Superfamily	0	Not_Sig	0.998653	-0.0214128	1.00068	1.00068	0.000979985	0.000979985	0.000585183
K562_RS11695	NUDIX hydrolase	0.991452	1.50299	-0.511537	L	Belongs to the Nudix hydrolase family	0	Not_Sig	0.348878	-0.897427	0.659653	0.659653	-0.60022	-0.60022	0.457327
K562_RS11700	hypothetical protein	1.21348	1.53316	-0.319676	M	surface antigen	0	Not_Sig	0.472138	-0.569358	0.791491	0.791491	-0.337355	-0.337355	0.325931
K562_RS11705	di-heme cytochrome C peroxidase	1.15961	1.31909	-0.159471	C	cytochrome c peroxidase	0	Not_Sig	0.662225	-0.295418	0.879105	0.879105	-0.185893	-0.185893	0.178994
K562_RS11710	acid phosphatase	1.33159	1.34652	-0.0149208	M	acid phosphatase	acpA	Not_Sig	0.975372	-0.0482471	0.988919	0.988919	-0.0160758	-0.0160758	0.0108298
K562_RS11715	alginate export family protein	1.30326	1.37013	-0.0668778	S	Alginate export	0	Not_Sig	0.937849	-0.13709	0.951189	0.951189	-0.0721963	-0.0721963	0.027867
K562_RS11735	amidohydrolase	2.30601	2.15589	0.150118	S	amidohydrolase	0	Not_Sig	0.6513	0.233957	1.06963	1.06963	0.0971135	0.0971135	0.186219
K562_RS11750	hydrolase	1.79562	1.20215	0.593469	Q	isochorismatase hydrolase	0	Not_Sig	0.458042	0.992057	1.49367	1.49367	0.578866	0.578866	0.339095
K562_RS11760	sodium:proton antiporter	2.15889	2.45467	-0.295774	P	Na H antiporter	0	Not_Sig	0.312044	-0.528486	0.879506	0.879506	-0.185235	-0.185235	0.505784
K562_RS11765	OsmC family protein	2.05182	1.45909	0.592727	O	PFAM OsmC family protein	0	Not_Sig	0.357313	0.990788	1.40623	1.40623	0.491833	0.491833	0.446951
K562_RS11770	pirin family protein	1.20681	1.20607	0.00074426	S	Belongs to the pirin family	0	Not_Sig	0.999261	-0.0214609	1.00062	1.00062	0.000890009	0.000890009	0.000321198
K562_RS11785	UDP-forming cellulose synthase catalytic subunit	2.02282	1.62511	0.397715	M	cellulose synthase	bcsA	Not_Sig	0.382988	0.657331	1.24473	1.24473	0.315834	0.315834	0.416815
K562_RS11805	BCSC C-terminal domain-containing protein	1.40454	2.09064	-0.686103	D	cellulose synthase operon C domain protein	0	Not_Sig	0.126247	-1.19592	0.671822	0.671822	-0.573849	-0.573849	0.89878
K562_RS11810	cellulase	1.6033	2.4525	-0.849192	G	PFAM glycoside hydrolase family 8	bcsZ	Not_Sig	0.140858	-1.47479	0.653744	0.653744	-0.613202	-0.613202	0.851219
K562_RS11815	cellulose biosynthesis cyclic di-GMP-binding regulatory protein BcsB	1.88765	2.54271	-0.655057	M	cellulose synthase	bcsB	Not_Sig	0.401643	-1.14284	0.742379	0.742379	-0.429773	-0.429773	0.39616
K562_RS11820	hypothetical protein	3.05662	3.5443	-0.487677	N/A	0	0	Not_Sig	0.1499	-0.856627	0.862405	0.862405	-0.213562	-0.213562	0.824199
K562_RS11825	phosphatase PAP2/dual specificity phosphatase family protein	0.500177	1.28798	-0.787805	I	Dual specificity phosphatase, catalytic domain	0	Not_Sig	0.337341	-1.36983	0.388341	0.388341	-1.3646	-1.3646	0.471931
K562_RS11830	bifunctional alpha/beta hydrolase/class I SAM-dependent methyltransferase	2.23706	2.27656	-0.0395013	I	Putative methyltransferase	0	Not_Sig	0.885505	-0.090278	0.982649	0.982649	-0.0252523	-0.0252523	0.0528091
K562_RS11835	CDP-alcohol phosphatidyltransferase family protein	2.35846	2.41847	-0.0600108	I	CDP-alcohol phosphatidyltransferase	0	Not_Sig	0.940202	-0.125348	0.975186	0.975186	-0.03625	-0.03625	0.0267787
K562_RS11850	phosphatidate cytidylyltransferase	2.39808	2.44911	-0.0510354	M	phosphatidate Cytidylyltransferase	0	Not_Sig	0.829095	-0.110001	0.979162	0.979162	-0.030381	-0.030381	0.0813958
K562_RS11855	hypothetical protein	1.97388	1.70171	0.272166	N/A	0	0	Not_Sig	0.291978	0.442652	1.15994	1.15994	0.214046	0.214046	0.53465
K562_RS11860	helix-turn-helix transcriptional regulator	1.86478	1.71664	0.14814	K	helix_turn_helix, Lux Regulon	0	Not_Sig	0.680852	0.230576	1.0863	1.0863	0.119418	0.119418	0.166948
K562_RS11875	DUF1446 domain-containing protein	0.408944	0.660152	-0.251209	E	Acyclic terpene utilisation family protein AtuA	0	Not_Sig	0.619882	-0.452283	0.619469	0.619469	-0.690896	-0.690896	0.207691
K562_RS11880	citrate transporter	1.99244	2.08324	-0.0907938	C	TIGRFAM citrate H symporter, CitMHS family	0	Not_Sig	0.75749	-0.177985	0.956417	0.956417	-0.0642884	-0.0642884	0.120623
K562_RS11885	LysR family transcriptional regulator	1.49674	1.4126	0.0841407	K	transcriptional Regulator, LysR family	0	Not_Sig	0.865849	0.121141	1.05956	1.05956	0.0834713	0.0834713	0.062558
K562_RS11895	VOC family protein	2.05857	1.62863	0.429934	S	glyoxalase bleomycin resistance protein dioxygenase	0	Not_Sig	0.578401	0.712424	1.26399	1.26399	0.337979	0.337979	0.237771
K562_RS11900	LysR family transcriptional regulator	0.971762	1.82546	-0.853702	K	transcriptional Regulator, LysR family	0	Sig	0.00540885	-1.4825	0.532337	0.532337	-0.909589	-0.909589	2.26689
K562_RS11905	hypothetical protein	2.11177	1.29177	0.819998	M	COG3209 Rhs family protein	0	Not_Sig	0.200614	1.37941	1.63479	1.63479	0.709101	0.709101	0.697639
K562_RS11910	TonB-dependent receptor	0.726669	1.1083	-0.381631	P	TonB-dependent siderophore receptor	0	Not_Sig	0.351411	-0.675295	0.655661	0.655661	-0.608978	-0.608978	0.454184
K562_RS11920	sigma-70 family RNA polymerase sigma factor	0.117651	0.696236	-0.578585	K	Belongs to the sigma-70 factor family. ECF subfamily	fecI	Not_tested	NA	-1.01207	0.168981	0.168981	-2.56506	-2.56506	#VALUE!
K562_RS11925	porin	0.903603	1.04549	-0.141886	M	PFAM porin Gram-negative type	0	Not_Sig	0.591738	-0.265349	0.864287	0.864287	-0.210417	-0.210417	0.227871
K562_RS11935	transglycosylase SLT domain-containing protein	0.673671	0.734462	-0.0607917	M	PFAM Lytic transglycosylase catalytic	0	Not_Sig	0.845824	-0.126683	0.91723	0.91723	-0.124645	-0.124645	0.0727198
K562_RS11940	DUF2235 domain-containing protein	0.772459	0.323802	0.448657	S	Uncharacterized alpha/beta hydrolase domain (DUF2235)	0	Not_Sig	0.264176	0.744438	2.38559	2.38559	1.25434	1.25434	0.578107
K562_RS11955	DUF4123 domain-containing protein	1.27245	1.096	0.176451	S	Domain of unknown function (DUF4123)	0	Not_Sig	0.489274	0.278985	1.16099	1.16099	0.215361	0.215361	0.310448
K562_RS11960	type VI secretion system tip protein VgrG	1.11816	0.755468	0.362691	S	vgr_GE Rhs element Vgr family protein	0	Not_Sig	0.0650065	0.597443	1.48009	1.48009	0.565683	0.565683	1.18704
K562_RS11965	hypothetical protein	0.2856	0.35313	-0.0675298	N/A	0	0	Not_Sig	0.929528	-0.138205	0.808768	0.808768	-0.306203	-0.306203	0.0317375
K562_RS11970	type VI secretion system tip protein VgrG	0.382524	0.4163	-0.0337754	M	Rhs element Vgr	0	Not_Sig	0.739908	-0.080487	0.918868	0.918868	-0.122071	-0.122071	0.130822
K562_RS11975	DUF2235 domain-containing protein	-0.842821	-0.835409	-0.00741187	S	Uncharacterized alpha/beta hydrolase domain (DUF2235)	0	Not_Sig	0.985854	-0.0354073	1.00887	1.00887	0.0127433	0.0127433	0.00618749
K562_RS11985	DUF4123 domain-containing protein	0.452823	0.760282	-0.307459	S	Domain of unknown function (DUF4123)	0	Not_Sig	0.234329	-0.548466	0.595599	0.595599	-0.747586	-0.747586	0.630175
K562_RS11990	type VI secretion system tip protein VgrG	-0.0301126	-0.372988	0.342875	S	Evidence 4 Homologs of previously reported genes of	0	Not_Sig	0.0638128	0.563559	0.0807336	0.0807336	-3.63069	-3.63069	1.19509
K562_RS11995	PAAR domain-containing protein	0.298441	0.868386	-0.569945	S	PAAR motif	0	Sig	0.0020179	-0.9973	0.343673	0.343673	-1.54089	-1.54089	2.6951
K562_RS12000	hypothetical protein	0.0656859	-0.116375	0.182061	I	beta-ketoacyl-acyl-carrier-protein synthase II activity	0	Not_Sig	0.726136	0.288578	-0.564432	0.564432	-0.825128	0.825128	0.138982
K562_RS12005	hypothetical protein	-1.84563	-1.26979	-0.575846	N/A	0	0	Not_Sig	0.778873	-1.00739	1.4535	1.4535	0.539529	0.539529	0.108534
K562_RS12010	MipA/OmpV family protein	-0.350551	-0.471647	0.121097	M	MltA-interacting MipA family protein	0	Not_Sig	0.850282	0.184333	0.743248	0.743248	-0.428085	-0.428085	0.0704368
K562_RS12015	response regulator	0.416463	-0.0331286	0.449592	K	response regulator	0	Not_Sig	0.0542995	0.746037	-12.5711	12.5711	3.65204	-3.65204	1.2652
K562_RS12020	HAMP domain-containing protein	0.30035	0.251892	0.0484575	T	PhoQ Sensor	0	Not_Sig	0.716173	0.0601254	1.19237	1.19237	0.253836	0.253836	0.144982
K562_RS12025	iron ABC transporter permease	0.905725	0.723657	0.182067	P	Belongs to the binding-protein-dependent transport system permease family. FecCD subfamily	0	Not_Sig	0.134299	0.288589	1.25159	1.25159	0.323766	0.323766	0.871926
K562_RS12030	ABC transporter substrate-binding protein	0.598579	0.0347356	0.563843	P	Periplasmic binding protein	0	Not_Sig	0.127271	0.941399	17.2324	17.2324	4.10705	4.10705	0.895272
K562_RS12035	ABC transporter ATP-binding protein	0.0599339	0.300462	-0.240528	P	ATPases associated with a variety of cellular activities	0	Not_Sig	0.766507	-0.43402	0.199472	0.199472	-2.32574	-2.32574	0.115484
K562_RS12040	TonB-dependent siderophore receptor	-0.0652105	0.0366019	-0.101812	P	TonB dependent receptor	0	Not_Sig	0.308984	-0.196826	-1.78161	1.78161	0.833185	-0.833185	0.510064
K562_RS12045	transporter	0.565336	0.284235	0.281101	C	Putative MetA-pathway of phenol degradation	0	Not_Sig	0.267673	0.45793	1.98897	1.98897	0.992025	0.992025	0.572395
K562_RS12050	LysR family transcriptional regulator	-0.431421	-0.0136284	-0.417793	K	Transcriptional regulator	0	Not_Sig	0.250302	-0.73713	31.656	31.656	4.98441	4.98441	0.601536
K562_RS12055	intradiol ring-cleavage dioxygenase	0.32601	0.643061	-0.317051	Q	PFAM intradiol ring-cleavage dioxygenase	0	Not_Sig	0.570845	-0.564869	0.506966	0.506966	-0.980039	-0.980039	0.243482
K562_RS12060	Dabb family protein	-4.28511	0.0865136	-4.37162	S	Stress responsive alpha-beta barrel	0	Sig	0.00829533	-7.49791	-49.5311	49.5311	5.63026	-5.63026	2.08117
K562_RS12065	maleylacetate reductase	-0.438821	0.0686863	-0.507508	C	maleylacetate reductase	0	Not_Sig	0.513246	-0.890536	-6.38878	6.38878	2.67554	-2.67554	0.289675
K562_RS12070	bifunctional 3-(3-hydroxy-phenyl)propionate/3-hydroxycinnamic acid hydroxylase	-0.99456	-0.399544	-0.595016	C	Catalyzes the insertion of one atom of molecular oxygen into position 2 of the phenyl ring of 3-(3- hydroxyphenyl)propionate (3-HPP) and hydroxycinnamic acid (3HCI)	0	Sig	0.0275712	-1.04017	2.48924	2.48924	1.3157	1.3157	1.55954
K562_RS12085	NADPH-dependent 2	-0.391982	-0.456388	0.0644058	C	NADH flavin oxidoreductase NADH oxidase	0	Not_Sig	0.941803	0.0873959	0.858879	0.858879	-0.219473	-0.219473	0.0260397
K562_RS12090	PadR family transcriptional regulator	-4.24292	-4.10804	-0.134883	K	Transcriptional regulator	0	Not_Sig	0.908992	-0.253374	1.03283	1.03283	0.0466083	0.0466083	0.0414401
K562_RS12095	NADPH:quinone oxidoreductase family protein	0.273811	-1.23214	1.50595	C	PFAM Alcohol dehydrogenase zinc-binding domain protein	0	Not_Sig	0.0538672	2.55234	-0.222224	0.222224	-2.16991	2.16991	1.26868
K562_RS12100	acyl-CoA dehydrogenase	-0.435015	-0.218354	-0.216661	C	acyl-CoA dehydrogenase	0	Sig	0.0205506	-0.393209	1.99225	1.99225	0.994399	0.994399	1.68717
K562_RS12105	class II aldolase/adducin family protein	0.263673	0.194005	0.069668	G	Aldolase	0	Not_Sig	0.886259	0.096394	1.3591	1.3591	0.442656	0.442656	0.0524394
K562_RS12110	xanthine dehydrogenase family protein molybdopterin-binding subunit	0.093237	0.294781	-0.201544	C	Aldehyde oxidase and xanthine dehydrogenase, a/b hammerhead domain	0	Not_Sig	0.0989955	-0.367359	0.316293	0.316293	-1.66067	-1.66067	1.00438
K562_RS12115	(2Fe-2S)-binding protein	0.182925	0.0526447	0.13028	C	[2Fe-2S] binding domain	0	Not_Sig	0.695455	0.200037	3.47471	3.47471	1.79689	1.79689	0.157731
K562_RS12120	zinc-binding dehydrogenase	0.679621	0.211955	0.467665	C	COG0604 NADPH quinone reductase and related Zn-dependent oxidoreductases	0	Not_Sig	0.0747707	0.776941	3.20643	3.20643	1.68097	1.68097	1.12627
K562_RS12125	UDP-N-acetylglucosamine 2-epimerase (non-hydrolyzing)	0.0580753	-0.93141	0.989485	M	Belongs to the UDP-N-acetylglucosamine 2-epimerase family	wecB	Sig	0.0170114	1.66922	-0.062352	0.062352	-4.00342	4.00342	1.76926
K562_RS12130	glycosyltransferase family 2 protein	0.0173096	-0.416278	0.433587	M	Glycosyl transferase family group 2	0	Not_Sig	0.283627	0.71867	-0.0415818	0.0415818	-4.5879	4.5879	0.547252
K562_RS12135	polymer-forming cytoskeletal protein	0.503761	0.186943	0.316817	N/A	0	0	Not_Sig	0.181109	0.519002	2.69472	2.69472	1.43014	1.43014	0.74206
K562_RS12140	YaiO family outer membrane beta-barrel protein	0.402424	0.144654	0.25777	N/A	0	0	Not_Sig	0.615404	0.418036	2.78198	2.78198	1.47611	1.47611	0.21084
K562_RS12145	hypothetical protein	-0.345963	-0.85168	0.505716	N/A	0	0	Not_Sig	0.594596	0.842006	0.406213	0.406213	-1.29969	-1.29969	0.225778
K562_RS12150	hypothetical protein	-0.537063	-0.0740542	-0.463009	N/A	#N/A	#N/A	Not_Sig	0.0517301	-0.814446	7.25229	7.25229	2.85844	2.85844	1.28626
K562_RS12160	glutamine--fructose-6-phosphate transaminase (isomerizing)	-0.403547	-0.695745	0.292198	M	Catalyzes the first step in hexosamine metabolism, converting fructose-6P into glucosamine-6P using glutamine as a nitrogen source	glmS3	Not_Sig	0.473427	0.476904	0.580022	0.580022	-0.785821	-0.785821	0.324747
K562_RS12165	hemerythrin domain-containing protein	-0.251596	-0.425884	0.174288	S	Pfam Hemerythrin HHE cation binding domain	0	Not_Sig	0.472601	0.275287	0.590762	0.590762	-0.759352	-0.759352	0.325505
K562_RS12170	formate/nitrite transporter family protein	0.333579	0.446579	-0.112999	P	Formate/nitrite transporter	0	Not_Sig	0.390674	-0.215955	0.746966	0.746966	-0.420885	-0.420885	0.408185
K562_RS12175	nitrate- and nitrite sensing domain-containing protein	-0.253426	-0.2963	0.0428736	K	ANTAR domain protein	0	Not_Sig	0.930645	0.0505773	0.855303	0.855303	-0.225492	-0.225492	0.031216
K562_RS12180	integrase family protein	-0.714838	-0.913062	0.198223	L	Belongs to the 'phage' integrase family	0	Not_Sig	0.24027	0.316215	0.782903	0.782903	-0.353095	-0.353095	0.6193
K562_RS12185	hypothetical protein	-0.660819	-0.79863	0.137811	N/A	0	0	Not_Sig	0.264877	0.212914	0.82744	0.82744	-0.273273	-0.273273	0.576955
K562_RS12190	NERD domain-containing protein	-0.558245	-0.70194	0.143695	L	AAA domain	0	Not_Sig	0.648638	0.222975	0.795289	0.795289	-0.33045	-0.33045	0.187998
K562_RS12195	restriction endonuclease	-0.728418	-1.02493	0.296509	K	helicase domain protein	0	Not_Sig	0.206058	0.484276	0.710702	0.710702	-0.492683	-0.492683	0.686011
K562_RS12200	hypothetical protein	-0.872456	-0.917643	0.0451867	S	EH_Signature domain	0	Not_Sig	0.77855	0.0545325	0.950758	0.950758	-0.0728501	-0.0728501	0.108714
K562_RS12205	OmpA family protein	-0.471507	-0.54118	0.069673	N	Membrane MotB of proton-channel complex MotA/MotB	0	Not_Sig	0.444712	0.0964025	0.871257	0.871257	-0.198829	-0.198829	0.351921
K562_RS12210	anti-phage defense ZorAB system ZorA	-0.761048	-0.884065	0.123017	D	nuclear chromosome segregation	0	Not_Sig	0.419102	0.187617	0.860851	0.860851	-0.216165	-0.216165	0.377681
K562_RS12215	hypothetical protein	-0.856528	-1.06175	0.205218	S	Tetratricopeptide repeat	0	Not_Sig	0.294334	0.328176	0.806716	0.806716	-0.309867	-0.309867	0.53116
K562_RS12220	hypothetical protein	-0.656713	-0.502691	-0.154022	O	cytochrome complex assembly	0	Not_Sig	0.685437	-0.2861	1.30639	1.30639	0.385591	0.385591	0.164032
K562_RS12225	HNH/ENDO VII family nuclease	-0.781166	-1.04992	0.268753	M	self proteolysis	0	Not_Sig	0.169716	0.436816	0.744025	0.744025	-0.426578	-0.426578	0.770277
K562_RS12230	ankyrin repeat domain-containing protein	-0.920151	-1.02772	0.107568	S	ankyrin repeats	0	Not_Sig	0.49318	0.1612	0.895333	0.895333	-0.159503	-0.159503	0.306994
K562_RS12235	DUF4150 domain-containing protein	-0.526873	-0.46185	-0.065023	M	PAAR repeat-containing protein	0	Not_Sig	0.841557	-0.133918	1.14079	1.14079	0.190031	0.190031	0.0749162
K562_RS12240	DUF2169 domain-containing protein	-0.20632	-0.608526	0.402206	S	Uncharacterized protein conserved in bacteria (DUF2169)	0	Not_Sig	0.166102	0.665011	0.339049	0.339049	-1.56043	-1.56043	0.779625
K562_RS12245	type VI secretion system tip protein VgrG	-0.493206	-0.878213	0.385007	M	Rhs element Vgr	0	Not_Sig	0.0869785	0.635602	0.561601	0.561601	-0.832381	-0.832381	1.06059
K562_RS12250	type VI secretion system baseplate subunit TssF	-0.879364	-0.972251	0.0928873	S	Type VI secretion system, TssF	0	Not_Sig	0.806953	0.136097	0.904462	0.904462	-0.144869	-0.144869	0.0931517
K562_RS12255	hypothetical protein	-0.433735	-0.630082	0.196347	N/A	0	0	Not_Sig	0.10817	0.313006	0.688379	0.688379	-0.538725	-0.538725	0.965893
K562_RS12260	DUF3592 domain-containing protein	-0.386956	-0.431985	0.0450288	S	Protein of unknown function (DUF3592)	0	Not_Sig	0.799714	0.0542625	0.895763	0.895763	-0.158811	-0.158811	0.0970653
K562_RS12270	undecaprenyl-diphosphate phosphatase	-0.0582338	-0.53716	0.478926	V	Catalyzes the dephosphorylation of undecaprenyl diphosphate (UPP). Confers resistance to bacitracin	uppP2	Not_Sig	0.0796711	0.796197	0.108411	0.108411	-3.20542	-3.20542	1.0987
K562_RS12275	aldose 1-epimerase	-0.110325	0.0879724	-0.198298	G	PFAM Aldose 1-epimerase	galM	Not_Sig	0.591452	-0.361809	-1.25409	1.25409	0.326642	-0.326642	0.22808
K562_RS12280	peptidoglycan DD-metalloendopeptidase family protein	0.61001	0.0652721	0.544738	D	peptidase	0	Not_Sig	0.336912	0.90873	9.34565	9.34565	3.22429	3.22429	0.472484
K562_RS12285	AMP-binding protein	0.327286	0.030419	0.296867	I	PFAM AMP-dependent synthetase and ligase	0	Not_Sig	0.514016	0.484888	10.7593	10.7593	3.42751	3.42751	0.289024
K562_RS12290	DUF2288 domain-containing protein	0.0656255	-0.139252	0.204878	S	Protein of unknown function (DUF2288)	0	Sig	0.00831909	0.327593	-0.471271	0.471271	-1.08537	1.08537	2.07992
K562_RS12295	MATE family efflux transporter	-0.37306	-0.577408	0.204348	V	MATE efflux family protein	dinF	Not_Sig	0.433182	0.326688	0.646094	0.646094	-0.630185	-0.630185	0.36333
K562_RS12305	hypothetical protein	0.475162	0.422281	0.0528813	N/A	0	0	Not_Sig	0.847056	0.0676898	1.12523	1.12523	0.170217	0.170217	0.0720877
K562_RS12310	GNAT family N-acetyltransferase	0.158686	-0.0204034	0.179089	S	Acetyltransferase (GNAT) domain	0	Not_Sig	0.3466	0.283497	-7.77743	7.77743	2.95929	-2.95929	0.460171
K562_RS12325	hypothetical protein	-0.794072	0.212374	-1.00645	N/A	0	0	Not_Sig	0.0820188	-1.74369	-3.73902	3.73902	1.90266	-1.90266	1.08609
K562_RS12330	exopolyphosphatase	-0.171939	-0.367853	0.195914	F	PFAM Ppx GppA phosphatase	ppx	Not_Sig	0.544546	0.312267	0.467411	0.467411	-1.09724	-1.09724	0.263965
K562_RS12335	polyphosphate kinase 1	0.295632	0.421996	-0.126364	H	Catalyzes the reversible transfer of the terminal phosphate of ATP to form a long-chain polyphosphate (polyP)	ppk	Not_Sig	0.661042	-0.238807	0.700557	0.700557	-0.513425	-0.513425	0.179771
K562_RS12340	phosphate regulon sensor histidine kinase PhoR	0.236964	-0.22616	0.463124	T	Histidine kinase	phoR	Not_Sig	0.329268	0.769176	-1.04777	1.04777	0.0673261	-0.0673261	0.48245
K562_RS12345	phosphate regulon transcriptional regulator PhoB	-0.796371	-1.62046	0.824086	K	phosphate regulon transcriptional regulatory protein PhoB	phoB	Not_Sig	0.278005	1.3864	0.491448	0.491448	-1.02489	-1.02489	0.555947
K562_RS12350	phosphate signaling complex protein PhoU	1.23387	0.245408	0.988459	P	Plays a role in the regulation of phosphate uptake	phoU	Not_Sig	0.181821	1.66746	5.02783	5.02783	2.32993	2.32993	0.740355
K562_RS12355	phosphate ABC transporter ATP-binding protein PstB	0.00236872	-0.101952	0.104321	P	Part of the ABC transporter complex PstSACB involved in phosphate import. Responsible for energy coupling to the transport system	pstB	Not_Sig	0.836592	0.155647	-0.0232337	0.0232337	-5.42764	5.42764	0.0774862
K562_RS12360	phosphate ABC transporter permease PstA	0.0177059	-0.264209	0.281915	P	TIGRFAM phosphate ABC transporter, inner membrane subunit PstA	pstA	Not_Sig	0.0646855	0.459321	-0.0670149	0.0670149	-3.89937	3.89937	1.18919
K562_RS12365	phosphate ABC transporter permease PstC	0.0164272	-0.490201	0.506628	P	probably responsible for the translocation of the substrate across the membrane	pstC	Not_Sig	0.234902	0.843566	-0.0335112	0.0335112	-4.89921	4.89921	0.629113
K562_RS12370	phosphate ABC transporter substrate-binding protein PstS	-0.532164	-1.04586	0.513698	P	Part of the ABC transporter complex PstSACB involved in phosphate import	pstS	Sig	0.0216587	0.855654	0.508828	0.508828	-0.974749	-0.974749	1.66437
K562_RS12395	YhbY family RNA-binding protein	0.347184	-0.36931	0.716494	J	RNA-binding protein	0	Not_Sig	0.136843	1.20242	-0.940089	0.940089	-0.0891303	0.0891303	0.863777
K562_RS12400	DUF4149 domain-containing protein	-0.948165	-0.375672	-0.572493	S	Domain of unknown function (DUF4149)	0	Not_Sig	0.377837	-1.00166	2.52392	2.52392	1.33566	1.33566	0.422696
K562_RS12405	transcription elongation factor GreA	1.05943	-0.167689	1.22712	K	Necessary for efficient RNA polymerase transcription elongation past template-encoded arresting sites. The arresting sites in DNA have the property of trapping a certain fraction of elongating RNA polymerases that pass through, resulting in locked ternary complexes. Cleavage of the nascent transcript by cleavage factors such as GreA or GreB allows the resumption of elongation from the new 3'termi…	greA	Sig	0.0303901	2.07555	-6.3178	6.3178	2.65942	-2.65942	1.51727
K562_RS12410	carbamoyl-phosphate synthase large subunit	-0.631885	-0.971094	0.339209	F	Carbamoyl-phosphate synthetase ammonia chain	carB	Not_Sig	0.384157	0.55729	0.650694	0.650694	-0.619949	-0.619949	0.415491
K562_RS12415	leucine efflux protein LeuE	0.0654172	0.498163	-0.432746	E	PFAM Lysine exporter protein (LYSE YGGA)	0	Not_Sig	0.50421	-0.762699	0.131317	0.131317	-2.92888	-2.92888	0.297389
K562_RS12420	glutamine-hydrolyzing carbamoyl-phosphate synthase small subunit	-0.723481	-0.682163	-0.0413177	F	Belongs to the CarA family	carA	Not_Sig	0.763589	-0.0933839	1.06057	1.06057	0.084838	0.084838	0.11714
K562_RS12425	MFS transporter	0.255529	0.205933	0.0495961	P	Pfam Major Facilitator Superfamily	0	Not_Sig	0.724676	0.0620723	1.24084	1.24084	0.311312	0.311312	0.139856
K562_RS12430	transglycosylase SLT domain-containing protein	-0.468928	-0.335804	-0.133124	M	Lytic transglycosylase	mltD	Not_Sig	0.660349	-0.250367	1.39643	1.39643	0.481747	0.481747	0.180226
K562_RS12435	hydroxyacylglutathione hydrolase	0.0206913	-0.201554	0.222246	S	Thiolesterase that catalyzes the hydrolysis of S-D- lactoyl-glutathione to form glutathione and D-lactic acid	gloB	Not_Sig	0.523504	0.357291	-0.102659	0.102659	-3.28407	3.28407	0.28108
K562_RS12460	glycine betaine/L-proline transporter ProP	-0.121535	-0.233782	0.112247	P	transporter	0	Not_Sig	0.577205	0.169202	0.519863	0.519863	-0.943796	-0.943796	0.23867
K562_RS12465	hypothetical protein	-0.203242	0.231644	-0.434885	N/A	0	0	Not_Sig	0.314145	-0.766357	-0.877389	0.877389	-0.188712	0.188712	0.50287
K562_RS12470	glutathione S-transferase	0.184598	0.141272	0.0433264	O	Glutathione S-transferase	0	Not_Sig	0.808707	0.0513517	1.30669	1.30669	0.385916	0.385916	0.0922089
K562_RS12475	polyhydroxyalkanoate depolymerase	0.933356	0.715665	0.217691	I	Polyhydroxyalkanoate depolymerase, intracellular	0	Not_Sig	0.255661	0.349503	1.30418	1.30418	0.383143	0.383143	0.592335
K562_RS12480	phosphoribosyltransferase	0.8522	0.757076	0.0951234	S	phosphoribosyltransferase	0	Not_Sig	0.843098	0.139921	1.12565	1.12565	0.170753	0.170753	0.074122
K562_RS12485	hypothetical protein	1.07869	1.33422	-0.255522	I	PLD-like domain	0	Not_Sig	0.0751102	-0.459659	0.808485	0.808485	-0.306707	-0.306707	1.1243
K562_RS12490	acyltransferase domain-containing protein	1.5606	1.28904	0.271557	I	Acyl transferase domain	0	Not_Sig	0.395621	0.44161	1.21067	1.21067	0.275801	0.275801	0.402721
K562_RS12495	triphosphoribosyl-dephospho-CoA synthase MdcB	2.26559	1.6123	0.653287	H	Involved in the formation of 2-(5''-phosphoribosyl)-3'- dephosphocoenzyme-A, the prosthetic group of the acyl-carrier protein of the malonate decarboxylase	mdcB	Sig	0.00981274	1.09434	1.40519	1.40519	0.490765	0.490765	2.00821
K562_RS12510	biotin-independent malonate decarboxylase subunit beta	0.837792	1.06453	-0.226741	I	Malonate decarboxylase beta subunit	mdcD	Not_Sig	0.234927	-0.410444	0.787005	0.787005	-0.345556	-0.345556	0.629066
K562_RS12515	malonate decarboxylase acyl carrier protein	1.05105	0.768238	0.282812	C	malonate decarboxylase	mdcC	Not_Sig	0.212975	0.460855	1.36813	1.36813	0.452206	0.452206	0.671672
K562_RS12520	malonate decarboxylase subunit alpha	0.94038	0.968975	-0.0285949	I	malonate decarboxylase alpha subunit	mdcA	Not_Sig	0.942443	-0.0716288	0.97049	0.97049	-0.0432154	-0.0432154	0.0257449
K562_RS12525	malonate transporter subunit MadM	0.241321	0.51482	-0.273499	S	Malonate transporter, MadM subunit	madM	Not_Sig	0.657766	-0.490398	0.468748	0.468748	-1.09311	-1.09311	0.181928
K562_RS12530	malonate transporter subunit MadL	0.314411	1.39408	-1.07967	S	malonate transporter, MadL subunit	madL	Sig	0.0471672	-1.86889	0.225534	0.225534	-2.14859	-2.14859	1.32636
K562_RS12535	LysR family transcriptional regulator	1.18039	0.613882	0.566508	K	transcriptional Regulator, LysR family	0	Not_Sig	0.544299	0.945955	1.92283	1.92283	0.94323	0.94323	0.264162
K562_RS12540	DUF4148 domain-containing protein	-1.71861	-3.28192	1.56332	N/A	#N/A	#N/A	Not_Sig	0.490233	2.65043	0.523658	0.523658	-0.933302	-0.933302	0.309598
K562_RS12545	3-hydroxyacyl-CoA dehydrogenase	0.66486	0.747843	-0.0829837	I	3-hydroxyacyl-coa dehydrogenase	0	Not_Sig	0.924169	-0.16463	0.889036	0.889036	-0.169686	-0.169686	0.0342486
K562_RS12555	Hsp20/alpha crystallin family protein	1.21369	1.32834	-0.114644	O	Belongs to the small heat shock protein (HSP20) family	0	Not_Sig	0.807859	-0.218768	0.913693	0.913693	-0.130218	-0.130218	0.0926644
K562_RS12560	zf-TFIIB domain-containing protein	1.61553	0.827905	0.787621	S	Transcription factor zinc-finger	0	Sig	0.0183774	1.32404	1.95134	1.95134	0.964467	0.964467	1.73572
K562_RS12565	TerC family protein	0.21331	0.810383	-0.597073	P	membrane protein, TerC	0	Not_Sig	0.255451	-1.04369	0.263221	0.263221	-1.92565	-1.92565	0.592692
K562_RS12570	LysR family transcriptional regulator	0.696385	1.18278	-0.486397	K	Transcriptional regulator, LysR family	nhaR	Not_Sig	0.664784	-0.854439	0.588769	0.588769	-0.764227	-0.764227	0.177319
K562_RS12575	DUF2242 domain-containing protein	1.02188	0.954602	0.0672741	S	Uncharacterized protein conserved in bacteria (DUF2242)	0	Not_Sig	0.84286	0.0923005	1.07047	1.07047	0.098249	0.098249	0.0742445
K562_RS12580	pyridoxal-phosphate dependent enzyme	-1.83392	0.29546	-2.12938	E	Pyridoxal-phosphate dependent enzyme	0	Not_Sig	0.241949	-3.66383	-6.20701	6.20701	2.6339	-2.6339	0.616277
K562_RS12590	MFS transporter	0.632998	0.969938	-0.33694	P	Major facilitator Superfamily	0	Not_Sig	0.180145	-0.598878	0.652617	0.652617	-0.615692	-0.615692	0.744378
K562_RS12595	histone deacetylase family protein	0.115586	0.0856134	0.0299726	B	Histone deacetylase domain	aphA	Not_Sig	0.91426	0.0285176	1.35009	1.35009	0.433059	0.433059	0.0389301
K562_RS12600	Zn-dependent hydrolase	1.10841	0.699919	0.408494	E	Amidase, hydantoinase carbamoylase family	0	Sig	0.0364891	0.675762	1.58363	1.58363	0.663235	0.663235	1.43784
K562_RS12605	MHS family MFS transporter	-0.69559	0.372508	-1.0681	P	transporter	0	Not_Sig	0.105167	-1.84911	-1.86732	1.86732	0.900967	-0.900967	0.978121
K562_RS12610	LysR family transcriptional regulator	0.703618	1.39935	-0.695729	K	transcriptional Regulator, LysR family	0	Sig	0.0236835	-1.21238	0.502819	0.502819	-0.99189	-0.99189	1.62555
K562_RS12620	cytosine permease	0.549773	0.462392	0.0873812	F	Belongs to the purine-cytosine permease (2.A.39) family	0	Not_Sig	0.90697	0.126682	1.18898	1.18898	0.24972	0.24972	0.0424071
K562_RS12630	agmatinase	0.108317	-0.230051	0.338367	E	Belongs to the arginase family	0	Not_Sig	0.519988	0.555851	-0.470839	0.470839	-1.08669	1.08669	0.284007
K562_RS12635	LysR family transcriptional regulator	-0.619848	-1.43557	0.815721	K	LysR substrate binding domain	0	Sig	0.0486152	1.37209	0.431779	0.431779	-1.21164	-1.21164	1.31323
K562_RS12640	NAD(P)H-binding protein	0.901664	-0.205316	1.10698	G	NAD(P)H-binding	0	Not_Sig	0.242423	1.87012	-4.3916	4.3916	2.13475	-2.13475	0.615427
K562_RS12645	dihydrolipoyl dehydrogenase	0.302807	0.446734	-0.143927	C	Dihydrolipoyl dehydrogenase	lpdV	Not_Sig	0.661168	-0.268839	0.677823	0.677823	-0.561019	-0.561019	0.179688
K562_RS12650	2-oxo acid dehydrogenase subunit E2	0.563851	0.326543	0.237309	C	e3 binding domain	bkdB	Not_Sig	0.275107	0.383048	1.72673	1.72673	0.788044	0.788044	0.560499
K562_RS12655	alpha-ketoacid dehydrogenase subunit beta	-0.241025	0.479001	-0.720026	C	PFAM Transketolase central region	bkdA2	Sig	0.0093719	-1.25393	-0.503183	0.503183	-0.990845	0.990845	2.02817
K562_RS12660	3-methyl-2-oxobutanoate dehydrogenase (2-methylpropanoyl-transferring) subunit alpha	0.952007	0.747401	0.204605	C	e1 component (alpha subunit)	bkdA1	Sig	0.0148214	0.327127	1.27376	1.27376	0.349089	0.349089	1.82911
K562_RS12665	flavin reductase family protein	-0.272053	-0.172062	-0.099991	S	Flavin reductase like domain	0	Not_Sig	0.634463	-0.193711	1.58113	1.58113	0.66096	0.66096	0.197594
K562_RS12670	LysR family transcriptional regulator	0.506129	0.792066	-0.285937	K	LysR substrate binding domain	0	Not_Sig	0.373698	-0.511666	0.638998	0.638998	-0.646117	-0.646117	0.427479
K562_RS12675	alkene reductase	-0.625399	0.445435	-1.07083	C	Nadh flavin oxidoreductase nadh oxidase	0	Sig	0.00320711	-1.85379	-1.40402	1.40402	0.489563	-0.489563	2.49389
K562_RS12685	zinc-binding dehydrogenase	1.20557	0.622843	0.582728	C	PFAM Alcohol dehydrogenase zinc-binding domain protein	0	Sig	0.0293265	0.973691	1.93559	1.93559	0.952776	0.952776	1.53274
K562_RS12690	SDR family oxidoreductase	0.805028	0.205238	0.59979	I	KR domain	0	Sig	0.000719337	1.00287	3.92241	3.92241	1.97174	1.97174	3.14307
K562_RS12695	UvrD-helicase domain-containing protein	-0.31772	-0.393844	0.0761239	L	UvrD-like helicase C-terminal domain	0	Not_Sig	0.316973	0.107433	0.806716	0.806716	-0.309868	-0.309868	0.498977
K562_RS12705	hypothetical protein	0.0986612	-0.057315	0.155976	N/A	#N/A	#N/A	Not_Sig	0.579036	0.243975	-1.72138	1.72138	0.783568	-0.783568	0.237295
K562_RS12710	DUF932 domain-containing protein	-0.0533078	-0.541337	0.488029	S	Domain of unknown function (DUF932)	0	Not_Sig	0.169102	0.811763	0.0984743	0.0984743	-3.34411	-3.34411	0.771852
K562_RS12715	hypothetical protein	0.383619	0.166381	0.217238	N/A	#N/A	#N/A	Not_Sig	0.0936465	0.348728	2.30567	2.30567	1.20518	1.20518	1.02851
K562_RS12720	YqaJ viral recombinase family protein	-0.81575	-0.469609	-0.346141	L	YqaJ-like viral recombinase domain	0	Not_Sig	0.477621	-0.61461	1.73708	1.73708	0.796667	0.796667	0.320917
K562_RS12730	hypothetical protein	-0.187934	-0.183539	-0.00439554	L	Endonuclease that resolves Holliday junction intermediates made during homologous genetic recombination and DNA repair. Exhibits sequence and structure-selective cleavage of four-way DNA junctions, where it introduces symmetrical nicks in two strands of the same polarity at the 5' side of dinucleotides. Corrects the defects in genetic recombination and DNA repair associated with inactivation of r…	0	Not_Sig	0.986687	-0.0302496	1.02395	1.02395	0.0341437	0.0341437	0.00582041
K562_RS12735	hypothetical protein	0.497597	0.401419	0.0961775	N/A	0	0	Not_Sig	0.488271	0.141723	1.23959	1.23959	0.309867	0.309867	0.311339
K562_RS12740	DUF4942 domain-containing protein	-0.476509	-0.222751	-0.253758	L	Domain of unknown function (DUF4942)	0	Not_Sig	0.595315	-0.456642	2.1392	2.1392	1.09707	1.09707	0.225253
K562_RS12745	hypothetical protein	0.507227	0.00677668	0.50045	N/A	0	0	Not_Sig	0.26851	0.833001	74.8489	74.8489	6.22591	6.22591	0.57104
K562_RS12750	helix-turn-helix transcriptional regulator	0.389599	0.694936	-0.305337	K	Helix-turn-helix domain	0	Not_Sig	0.496176	-0.544838	0.560626	0.560626	-0.834889	-0.834889	0.304364
K562_RS12755	acyltransferase	-0.440673	-0.447773	0.00710034	I	Acyltransferase family	0	Not_Sig	0.957784	-0.0105924	0.984143	0.984143	-0.0230602	-0.0230602	0.0187326
K562_RS12770	sugar phosphate isomerase/epimerase	-0.176512	-1.20449	1.02798	G	Xylose isomerase-like TIM barrel	0	Sig	0.00357189	1.73503	0.146545	0.146545	-2.77058	-2.77058	2.4471
K562_RS12775	dihydrodipicolinate synthase family protein	-0.495943	-0.348318	-0.147626	M	Protein of unknown function (DUF993)	0	Not_Sig	0.399739	-0.275163	1.42382	1.42382	0.509772	0.509772	0.398223
K562_RS12780	Gfo/Idh/MocA family oxidoreductase	-0.112018	-0.602533	0.490515	S	Oxidoreductase family, NAD-binding Rossmann fold	0	Not_Sig	0.215665	0.816014	0.185912	0.185912	-2.42731	-2.42731	0.66622
K562_RS12785	GMC family oxidoreductase N-terminal domain-containing protein	-0.49355	-0.263727	-0.229823	E	Belongs to the GMC oxidoreductase family	0	Not_Sig	0.500778	-0.415715	1.87144	1.87144	0.904152	0.904152	0.300355
K562_RS12790	hypothetical protein	-0.0629984	-0.543859	0.480861	G	Periplasmic binding protein domain	0	Not_Sig	0.0855681	0.799505	0.115836	0.115836	-3.10985	-3.10985	1.06769
K562_RS12795	NAD-dependent succinate-semialdehyde dehydrogenase	-0.412491	-0.395875	-0.0166158	C	Aldehyde dehydrogenase family	0	Not_Sig	0.926897	-0.0511454	1.04197	1.04197	0.0593171	0.0593171	0.0329686
K562_RS12800	TetR family transcriptional regulator	-0.616552	-0.817014	0.200462	K	TetR family transcriptional regulator	0	Not_Sig	0.642491	0.320042	0.754641	0.754641	-0.406138	-0.406138	0.192133
K562_RS12805	glycerate kinase	-0.590705	-1.57968	0.988972	G	Belongs to the glycerate kinase type-1 family	glxK	Not_Sig	0.119034	1.66834	0.37394	0.37394	-1.41912	-1.41912	0.92433
K562_RS12810	LysR family transcriptional regulator	0.52438	0.349869	0.174511	K	LysR substrate binding domain	0	Not_Sig	0.775096	0.275668	1.49879	1.49879	0.583799	0.583799	0.110644
K562_RS12815	LysR family transcriptional regulator	-0.589536	0.0133091	-0.602845	K	Transcriptional regulator, LysR family	0	Not_Sig	0.109114	-1.05356	-44.2955	44.2955	5.46909	-5.46909	0.962119
K562_RS12820	efflux transporter outer membrane subunit	-1.17995	0.112703	-1.29265	M	RND efflux system, outer membrane lipoprotein, NodT family	0	Not_Sig	0.0771791	-2.23307	-10.4695	10.4695	3.38812	-3.38812	1.1125
K562_RS12825	FUSC family protein	-0.378234	-0.103692	-0.274542	S	Fusaric acid resistance protein	0	Not_Sig	0.141756	-0.492182	3.64768	3.64768	1.86698	1.86698	0.848459
K562_RS12830	DUF1656 domain-containing protein	0.454222	-0.0321698	0.486391	S	Protein of unknown function (DUF1656)	0	Sig	0.0465375	0.808962	-14.1195	14.1195	3.81962	-3.81962	1.3322
K562_RS12835	HlyD family secretion protein	-0.340682	-0.84665	0.505968	V	Belongs to the membrane fusion protein (MFP) (TC 8.A.1) family	0	Not_Sig	0.28692	0.842437	0.402388	0.402388	-1.31334	-1.31334	0.542239
K562_RS12855	transposase	-0.214539	-0.53067	0.316131	L	Transposase	0	Not_Sig	0.200096	0.517828	0.40428	0.40428	-1.30657	-1.30657	0.698762
K562_RS12860	DUF262 domain-containing protein	-0.653348	-0.753695	0.100347	S	Protein of unknown function (DUF1524)	0	Not_Sig	0.430749	0.148852	0.86686	0.86686	-0.206128	-0.206128	0.365775
K562_RS12865	hypothetical protein	-0.484716	-0.621764	0.137047	U	Bacterial conjugation TrbI-like protein	0	Not_Sig	0.54237	0.211608	0.779583	0.779583	-0.359226	-0.359226	0.265705
K562_RS12870	PAAR domain-containing protein	-0.809341	-0.701774	-0.107567	S	PFAM PAAR repeat-containing protein	0	Not_Sig	0.439472	-0.206665	1.15328	1.15328	0.205741	0.205741	0.357068
K562_RS12875	hypothetical protein	-0.763575	-0.401197	-0.362378	N/A	0	0	Not_Sig	0.140982	-0.642375	1.90324	1.90324	0.92846	0.92846	0.850836
K562_RS12880	SH3 domain-containing protein	-0.478855	-0.723549	0.244694	U	Glycosyl hydrolase 108	0	Not_Sig	0.0625864	0.395676	0.661815	0.661815	-0.595501	-0.595501	1.20352
K562_RS12885	type VI secretion system tip protein VgrG	-0.557387	-0.944005	0.386617	S	PFAM Rhs element Vgr protein	0	Not_Sig	0.0794427	0.638355	0.59045	0.59045	-0.760113	-0.760113	1.09995
K562_RS12905	TetR family transcriptional regulator	0.327829	0.0800896	0.24774	K	Bacterial regulatory proteins, tetR family	0	Not_Sig	0.551944	0.400884	4.09328	4.09328	2.03326	2.03326	0.258105
K562_RS12910	hypothetical protein	0.306803	-0.123353	0.430156	S	Alpha beta hydrolase	0	Not_Sig	0.245137	0.712803	-2.48719	2.48719	1.31451	-1.31451	0.610592
K562_RS12920	AMP-binding protein	-0.569268	0.161561	-0.730829	Q	AMP-binding enzyme C-terminal domain	entE	Not_Sig	0.21326	-1.2724	-3.52354	3.52354	1.81703	-1.81703	0.67109
K562_RS12930	FAD-dependent monooxygenase	-0.168878	0.11371	-0.282588	C	FAD binding domain	0	Not_Sig	0.192617	-0.505939	-1.48516	1.48516	0.57062	-0.57062	0.715306
K562_RS12935	MFS transporter	-0.233904	-0.303965	0.0700614	G	Major facilitator Superfamily	0	Not_Sig	0.913742	0.0970666	0.769508	0.769508	-0.377991	-0.377991	0.0391763
K562_RS12940	Asp/Glu racemase	-0.312659	-0.192099	-0.12056	Q	Catalyzes the conversion of maleate to fumarate	maiA	Not_Sig	0.847183	-0.228882	1.62759	1.62759	0.702739	0.702739	0.0720229
K562_RS12945	porin	-1.4347	-1.03225	-0.402452	M	Gram-negative porin	0	Not_Sig	0.418437	-0.710899	1.38988	1.38988	0.474961	0.474961	0.37837
K562_RS12950	aldehyde dehydrogenase	-0.0567521	-0.0850232	0.0282711	C	belongs to the aldehyde dehydrogenase family	0	Not_Sig	0.871636	0.025608	0.66749	0.66749	-0.583182	-0.583182	0.0596649
K562_RS12955	transporter	-1.27567	-0.861886	-0.413789	C	Putative MetA-pathway of phenol degradation	0	Not_Sig	0.53228	-0.730284	1.4801	1.4801	0.565692	0.565692	0.27386
K562_RS12960	SDR family oxidoreductase	0.774054	0.342011	0.432044	I	KR domain	0	Not_Sig	0.282186	0.716031	2.26325	2.26325	1.17839	1.17839	0.549465
K562_RS12965	AraC family transcriptional regulator	1.12251	0.435901	0.686613	K	AraC-binding-like domain	0	Not_Sig	0.56051	1.15133	2.57516	2.57516	1.36466	1.36466	0.251417
K562_RS12970	hypothetical protein	0.292033	-0.0492342	0.341267	M	4-amino-4-deoxy-L-arabinose transferase and related glycosyltransferases of PMT family	0	Not_Sig	0.209039	0.560809	-5.9315	5.9315	2.5684	-2.5684	0.679773
K562_RS12975	polysaccharide deacetylase family protein	0.303489	0.0262631	0.277226	G	Evidence 3 Function proposed based on presence of conserved amino acid motif, structural feature or limited homology	0	Not_Sig	0.295943	0.451304	11.5557	11.5557	3.53054	3.53054	0.528793
K562_RS12980	glycosyltransferase family 4 protein	-0.489177	0.189741	-0.678918	M	Glycosyltransferase Family 4	0	Not_Sig	0.102748	-1.18364	-2.57813	2.57813	1.36633	-1.36633	0.988227
K562_RS12985	AraC family transcriptional regulator	-0.144221	-0.468481	0.32426	K	helix_turn_helix, arabinose operon control protein	0	Not_Sig	0.169491	0.531729	0.307848	0.307848	-1.69971	-1.69971	0.770853
K562_RS12990	hypothetical protein	0.3617	0.320255	0.0414457	S	response to pH	0	Not_Sig	0.330628	0.0481356	1.12941	1.12941	0.175575	0.175575	0.48066
K562_RS12995	DUF4105 domain-containing protein	-0.336753	-0.693159	0.356406	S	Domain of unknown function (DUF4105)	0	Not_Sig	0.162353	0.586695	0.485824	0.485824	-1.04149	-1.04149	0.789541
K562_RS13000	transposase	-0.637489	-0.669128	0.0316383	N/A	#N/A	#N/A	Not_Sig	0.803595	0.0313658	0.952717	0.952717	-0.0698803	-0.0698803	0.0949627
K562_RS13010	helix-turn-helix domain-containing protein	-0.557177	-0.530907	-0.0262697	K	helix_turn_helix, arabinose operon control protein	0	Not_Sig	0.754107	-0.0676529	1.04948	1.04948	0.0696759	0.0696759	0.122567
K562_RS13015	alpha/beta hydrolase	-0.46806	-0.657829	0.189769	S	Alpha beta hydrolase	0	Not_Sig	0.38623	0.301758	0.711523	0.711523	-0.491018	-0.491018	0.413154
K562_RS13020	CGNR zinc finger domain-containing protein	-0.46089	-0.478428	0.0175386	S	Putative stress-induced transcription regulator	0	Not_Sig	0.868294	0.00725616	0.963341	0.963341	-0.0538811	-0.0538811	0.0613331
K562_RS13025	hypothetical protein	-0.24496	-0.460383	0.215423	N/A	0	0	Not_Sig	0.168403	0.345624	0.532079	0.532079	-0.910288	-0.910288	0.773651
K562_RS13030	hypothetical protein	-0.537058	-0.523107	-0.0139501	N/A	0	0	Not_Sig	0.899617	-0.0465873	1.02667	1.02667	0.0379695	0.0379695	0.0459425
K562_RS13035	nucleotidyltransferase	-0.367027	-0.670661	0.303634	N/A	0	0	Not_Sig	0.149098	0.496459	0.547262	0.547262	-0.869696	-0.869696	0.826528
K562_RS13040	hypothetical protein	-0.0805112	-0.162977	0.0824654	N/A	#N/A	#N/A	Not_Sig	0.792006	0.118277	0.494005	0.494005	-1.0174	-1.0174	0.101272
K562_RS13045	helix-turn-helix transcriptional regulator	-0.658792	-0.353777	-0.305015	K	Helix-turn-helix domain	0	Not_Sig	0.519629	-0.544287	1.86217	1.86217	0.896981	0.896981	0.284307
K562_RS13050	ImmA/IrrE family metallo-endopeptidase	-0.46541	-0.349643	-0.115768	E	Pfam:DUF955	0	Not_Sig	0.552365	-0.220689	1.3311	1.3311	0.412623	0.412623	0.257774
K562_RS13065	hypothetical protein	-0.752838	-0.718265	-0.0345734	N/A	0	0	Not_Sig	0.853392	-0.0818516	1.04813	1.04813	0.067824	0.067824	0.0688516
K562_RS13070	inovirus-type Gp2 protein	-0.181085	-0.298454	0.117369	S	Pfam:DUF3296	0	Not_Sig	0.140057	0.177959	0.606745	0.606745	-0.720839	-0.720839	0.853695
K562_RS13075	DUF3987 domain-containing protein	-0.158655	-0.290723	0.132068	L	Protein of unknown function (DUF3987)	0	Not_Sig	0.0727594	0.203094	0.545725	0.545725	-0.873755	-0.873755	1.13811
K562_RS13080	hypothetical protein	-0.162073	-0.253075	0.0910014	N/A	0	0	Not_Sig	0.704244	0.132873	0.640417	0.640417	-0.642917	-0.642917	0.152277
K562_RS13085	hypothetical protein	-0.782674	0.0613909	-0.844065	N/A	0	0	Not_Sig	0.0513521	-1.46603	-12.749	12.749	3.67232	-3.67232	1.28944
K562_RS13090	hypothetical protein	-0.086979	-0.212263	0.125284	N/A	0	0	Not_Sig	0.421813	0.191493	0.409771	0.409771	-1.28711	-1.28711	0.37488
K562_RS13095	integrase arm-type DNA-binding domain-containingprotein	-0.0672952	-0.0930171	0.0257219	L	Belongs to the 'phage' integrase family	0	Not_Sig	0.887071	0.0212491	0.723471	0.723471	-0.466992	-0.466992	0.0520418
K562_RS13100	substrate-binding domain-containing protein	1.37638	1.00521	0.371177	K	periplasmic binding protein LacI transcriptional regulator	0	Not_Sig	0.213389	0.611952	1.36925	1.36925	0.45339	0.45339	0.670828
K562_RS13105	extracellular solute-binding protein	0.0214585	0.00861614	0.0128424	P	PFAM extracellular solute-binding protein family 1	0	Not_Sig	0.955642	-0.000773998	2.4905	2.4905	1.31644	1.31644	0.019705
K562_RS13115	ABC transporter permease subunit	1.32435	0.326679	0.99767	P	binding-protein-dependent transport systems inner membrane component	0	Sig	0.015212	1.68321	4.05397	4.05397	2.01934	2.01934	1.81782
K562_RS13120	ABC transporter ATP-binding protein	1.01316	0.402026	0.611137	P	Belongs to the ABC transporter superfamily	0	Not_Sig	0.0694436	1.02227	2.52014	2.52014	1.3335	1.3335	1.15837
K562_RS13125	phosphodiesterase	0.404263	0.818457	-0.414195	P	Hydrolyzes cAMP to 5'-AMP. Plays an important regulatory role in modulating the intracellular concentration of cAMP, thereby influencing cAMP-dependent processes	cpdA	Not_Sig	0.136035	-0.730978	0.493932	0.493932	-1.01761	-1.01761	0.866349
K562_RS13130	MFS transporter	0.969787	0.514623	0.455164	P	Major facilitator Superfamily	0	Not_Sig	0.182596	0.755565	1.88446	1.88446	0.914152	0.914152	0.73851
K562_RS13135	EamA family transporter	0.42244	1.31755	-0.895106	E	EamA-like transporter family	0	Sig	0.0385113	-1.5533	0.320627	0.320627	-1.64103	-1.64103	1.41441
K562_RS13145	XRE family transcriptional regulator	0.624646	0.752004	-0.127358	K	Helix-turn-helix domain	0	Not_Sig	0.490246	-0.240506	0.830642	0.830642	-0.267701	-0.267701	0.309586
K562_RS13150	molybdopterin-dependent oxidoreductase	0.135318	-0.0998003	0.235118	S	PFAM oxidoreductase, molybdopterin binding	0	Not_Sig	0.516836	0.379303	-1.35589	1.35589	0.439239	-0.439239	0.286648
K562_RS13155	cytochrome b/b6 domain-containing protein	1.0802	1.16836	-0.0881557	C	cytochrome	0	Not_Sig	0.682884	-0.173474	0.924547	0.924547	-0.113181	-0.113181	0.165653
K562_RS13160	pentapeptide MXKDX repeat protein	0.309142	1.45192	-1.14278	N/A	#N/A	#N/A	Not_Sig	0.0680728	-1.9768	0.21292	0.21292	-2.23162	-2.23162	1.16703
K562_RS13165	phosphomethylpyrimidine synthase ThiC	0.767982	0.772362	-0.00437966	H	Catalyzes the synthesis of the hydroxymethylpyrimidine phosphate (HMP-P) moiety of thiamine from aminoimidazole ribotide (AIR) in a radical S-adenosyl-L-methionine (SAM)-dependent reaction	thiC	Not_Sig	0.979551	-0.0302224	0.99433	0.99433	-0.00820406	-0.00820406	0.00897288
K562_RS13175	hypothetical protein	1.35237	0.698393	0.653981	N/A	0	0	Not_Sig	0.310485	1.09553	1.93641	1.93641	0.953383	0.953383	0.507959
K562_RS13180	DMT family transporter	1.02672	0.933552	0.0931635	G	Drug metabolite transporter (DMT) superfamily	0	Not_Sig	0.879446	0.13657	1.09979	1.09979	0.137234	0.137234	0.0557909
K562_RS13190	EAL domain-containing protein	0.685724	-0.0519661	0.73769	T	PFAM EAL domain protein	0	Not_Sig	0.109009	1.23867	-13.1956	13.1956	3.72199	-3.72199	0.962538
K562_RS13215	FUSC family protein	0.594162	0.416428	0.177735	S	FUSC-like inner membrane protein yccS	0	Sig	0.0290738	0.28118	1.42681	1.42681	0.512791	0.512791	1.5365
K562_RS13220	amino acid permease	0.241938	0.0232431	0.218695	E	amino acid	proY	Not_Sig	0.578031	0.35122	10.409	10.409	3.37976	3.37976	0.238049
K562_RS13230	Fe(3+) ABC transporter substrate-binding protein	0.0218902	0.531417	-0.509527	P	Bacterial extracellular solute-binding protein	0	Not_Sig	0.213002	-0.893989	0.041192	0.041192	-4.60149	-4.60149	0.671617
K562_RS13235	iron ABC transporter permease	1.08962	1.50119	-0.41157	P	transporter	0	Not_Sig	0.11161	-0.72649	0.725837	0.725837	-0.462283	-0.462283	0.952297
K562_RS13240	ABC transporter ATP-binding protein	0.906789	1.08044	-0.173648	P	Belongs to the ABC transporter superfamily	0	Not_Sig	0.394601	-0.31966	0.83928	0.83928	-0.252776	-0.252776	0.403842
K562_RS13245	Lrp/AsnC family transcriptional regulator	-0.12361	-0.196404	0.0727944	K	PFAM regulatory protein AsnC Lrp family	0	Not_Sig	0.859976	0.10174	0.629364	0.629364	-0.668033	-0.668033	0.0655136
K562_RS13250	NAD(P)H-binding protein	1.35267	1.22224	0.130428	S	PFAM NAD-dependent epimerase dehydratase	0	Not_Sig	0.568743	0.200289	1.10671	1.10671	0.14628	0.14628	0.245084
K562_RS13255	Rrf2 family transcriptional regulator	1.16623	-0.0236318	1.18987	K	Transcriptional regulator	0	Not_Sig	0.0926629	2.01185	-49.3502	49.3502	5.62499	-5.62499	1.03309
K562_RS13270	ammonium transporter	0.713878	0.749928	-0.03605	P	Ammonium transporter	0	Not_Sig	0.881822	-0.0843765	0.951929	0.951929	-0.0710745	-0.0710745	0.0546192
K562_RS13275	DUF839 domain-containing protein	0.189502	0.176358	0.0131444	S	alkaline phosphatase	0	Not_Sig	0.893975	-0.000257453	1.07453	1.07453	0.10371	0.10371	0.0486748
K562_RS13280	IclR family transcriptional regulator	1.05683	1.06	-0.00316623	N/A	#N/A	#N/A	Not_Sig	0.992354	-0.0281476	0.997013	0.997013	-0.00431581	-0.00431581	0.00333324
K562_RS13285	MdtA/MuxA family multidrug efflux RND transporter periplasmic adaptor subunit	-0.477486	-0.643038	0.165551	M	Belongs to the membrane fusion protein (MFP) (TC 8.A.1) family	mdtA	Not_Sig	0.797623	0.260348	0.742548	0.742548	-0.429444	-0.429444	0.0982023
K562_RS13290	MdtB/MuxB family multidrug efflux RND transporter permease subunit	0.873985	0.597055	0.27693	V	Belongs to the resistance-nodulation-cell division (RND) (TC 2.A.6) family	mdtB	Not_Sig	0.302421	0.450797	1.46383	1.46383	0.549745	0.549745	0.519389
K562_RS13295	efflux RND transporter permease subunit	0.375233	0.442916	-0.0676829	V	Belongs to the resistance-nodulation-cell division (RND) (TC 2.A.6) family	mdtC	Not_Sig	0.67168	-0.138467	0.847188	0.847188	-0.239246	-0.239246	0.172838
K562_RS13305	AraC family transcriptional regulator	-0.0549923	0.554007	-0.608999	K	Cupin	0	Not_Sig	0.114399	-1.06408	-0.0992629	0.0992629	-3.3326	3.3326	0.941578
K562_RS13310	porin	1.26473	0.813627	0.451099	M	Gram-negative porin	0	Sig	0.041348	0.748614	1.55443	1.55443	0.636385	0.636385	1.38354
K562_RS13315	xanthine dehydrogenase family protein molybdopterin-binding subunit	0.842558	0.74526	0.0972982	C	Aldehyde oxidase and xanthine dehydrogenase, a/b hammerhead domain	0	Not_Sig	0.675722	0.14364	1.13056	1.13056	0.177033	0.177033	0.170232
K562_RS13320	(2Fe-2S)-binding protein	0.657078	0.856963	-0.199884	C	2Fe-2S -binding domain protein	0	Not_Sig	0.532157	-0.364521	0.766753	0.766753	-0.383166	-0.383166	0.27396
K562_RS13330	NYN domain-containing protein	0.833527	0.558137	0.27539	S	NYN domain	0	Not_Sig	0.377928	0.448164	1.49341	1.49341	0.578609	0.578609	0.422591
K562_RS13335	SDR family oxidoreductase	0.999177	0.239009	0.760168	G	Nad-dependent epimerase dehydratase	0	Sig	0.0156095	1.2771	4.1805	4.1805	2.06367	2.06367	1.80661
K562_RS13340	peroxiredoxin	0.710215	0.126515	0.583701	O	alkyl hydroperoxide reductase Thiol specific antioxidant Mal allergen	0	Not_Sig	0.243663	0.975354	5.6137	5.6137	2.48895	2.48895	0.613211
K562_RS13345	cyclic di-GMP phosphodiesterase CdpA	-0.236706	-0.556025	0.319319	T	Diguanylate cyclase	0	Not_Sig	0.204536	0.52328	0.42571	0.42571	-1.23206	-1.23206	0.689231
K562_RS13350	HDOD domain-containing protein	0.0434032	0.457433	-0.41403	T	PFAM Metal-dependent hydrolase HDOD	0	Sig	0.0313461	-0.730696	0.0948843	0.0948843	-3.39769	-3.39769	1.50382
K562_RS13360	ABC transporter substrate-binding protein	0.47587	-0.564722	1.04059	E	belongs to the bacterial solute-binding protein 3 family	0	Sig	0.0282232	1.75661	-0.842662	0.842662	-0.246974	0.246974	1.54939
K562_RS13365	succinylglutamate desuccinylase	0.394792	0.994241	-0.599449	E	Belongs to the AspA AstE family. Succinylglutamate desuccinylase subfamily	astE	Not_Sig	0.0604009	-1.04775	0.397079	0.397079	-1.3325	-1.3325	1.21896
K562_RS13375	succinylglutamate-semialdehyde dehydrogenase	-0.801821	1.37494	-2.17676	C	Catalyzes the NAD-dependent reduction of succinylglutamate semialdehyde into succinylglutamate	astD	Not_Sig	0.318609	-3.74484	-0.58317	0.58317	-0.778012	0.778012	0.496742
K562_RS13380	arginine N-succinyltransferase	-1.01309	0.0620954	-1.07519	E	arginine N-succinyltransferase	astA	Not_Sig	0.069716	-1.86123	-16.3151	16.3151	4.02814	-4.02814	1.15667
K562_RS13385	arginine/ornithine succinyltransferase subunit alpha	0.0188669	-0.252091	0.270958	E	arginine ornithine succinyltransferase, alpha subunit	aruF	Not_Sig	0.26562	0.440585	-0.0748415	0.0748415	-3.74002	3.74002	0.57574
K562_RS13390	aspartate aminotransferase family protein	-0.703196	0.253122	-0.956318	E	acetylornithine aminotransferase	astC	Not_Sig	0.0800043	-1.65797	-2.77809	2.77809	1.47409	-1.47409	1.09689
K562_RS13395	GlxA family transcriptional regulator	-0.2961	-0.101148	-0.194951	K	PFAM helix-turn-helix- domain containing protein AraC type	argR	Not_Sig	0.376735	-0.356087	2.92739	2.92739	1.54961	1.54961	0.423964
K562_RS13400	ATP-binding cassette domain-containing protein	0.714443	0.554698	0.159745	E	PFAM ABC transporter related	0	Not_Sig	0.472578	0.250419	1.28798	1.28798	0.365116	0.365116	0.325526
K562_RS13405	ABC transporter permease	-0.0264772	-0.274145	0.247668	P	TIGRFAM polar amino acid ABC transporter, inner membrane subunit	0	Sig	0.0302793	0.400761	0.0965811	0.0965811	-3.37211	-3.37211	1.51885
K562_RS13410	histidine ABC transporter permease HisQ	0.767174	0.473631	0.293543	P	TIGRFAM polar amino acid ABC transporter, inner membrane subunit	0	Sig	0.0440581	0.479204	1.61977	1.61977	0.69579	0.69579	1.35597
K562_RS13415	hypothetical protein	0.619749	0.508141	0.111607	J	(Lipo)protein	0	Not_Sig	0.708235	0.168107	1.21964	1.21964	0.286453	0.286453	0.149823
K562_RS13420	flippase-like domain-containing protein	0.0213442	0.302567	-0.281223	S	membrane	0	Sig	0.0481472	-0.503605	0.0705437	0.0705437	-3.82534	-3.82534	1.31743
K562_RS13425	hopanoid biosynthesis-associated protein HpnK	0.897757	0.961284	-0.063527	G	PFAM YdjC family protein	0	Not_Sig	0.791957	-0.13136	0.933914	0.933914	-0.0986377	-0.0986377	0.101298
K562_RS13430	hopanoid biosynthesis associated radical SAM protein HpnJ	-0.0188118	0.187703	-0.206515	C	radical SAM protein	0	Not_Sig	0.411307	-0.37586	-0.100221	0.100221	-3.31874	3.31874	0.385834
K562_RS13435	bacteriohopanetetrol glucosamine biosynthesis glycosyltransferase HpnI	1.063	1.04044	0.0225546	M	Pfam Glycosyl transferase family 2	0	Not_Sig	0.966179	0.0158332	1.02168	1.02168	0.0309403	0.0309403	0.0149422
[truncated: 3,437 more rows]

## Sheet: Sheet3
ProteinID	locusId	desc	Fit_As2O3	Fit_DMSO	Δgene fit	COG	Annotation (eggNOG)	gene name	Sig	Pvalue	Essential	(-)log10P	(-)log10P
[truncated: 5,436 more rows]

[truncated: 6 more sheets: Sheet4, Sheet5, Sheet6, Sheet7, Sheet8, Sheet9]
